# Supplementary material for: Expression and Functional Analysis of lncRNAs Involved in Platelet-Derived Growth Factor-BB-Induced Proliferation of Human Aortic Smooth Muscle Cells
Source: Front Cardiovasc Med. 2021 Sep 7;8:702718. doi: 10.3389/fcvm.2021.702718 (PMC8452921; doi:10.3389/fcvm.2021.702718)
Supplement: Supplementary Table 2 — Differentially expressed lncRNAs. [file Table_1.XLS]

## Sheet: up_L_P_vs_L_D
# Fold Change cut-off: 2 # P-value cut-off: 0.05 # Condition pairs: L_P_vs_L_D # Column A: ProbeName it represents probe name. # Column B: P-value, P-value calculated from unpaired t-test. # Column C: FDR, FDR is calculated from Benjamini Hochberg FDR. # Column D: Fold Change, the absolute ratio (no log scale) of normalized intensities between two conditions. # Column E: Regulation, it depicts wh…
L_P_vs_L_D 2.0 fold up regulated LncRNAs
	P-value and FDR		Fold change and Regulation		Annotations																		Group--Raw Intensity		Group--Normalized Intensity		Raw Intensity						Normalized Intensity
ProbeName	P-value	FDR	Fold Change	Regulation	type	seqname	GeneSymbol	source	RNAlength	chrom	strand	txStart	txEnd	Xhyb	Sequence	relationship	Associated_gene_acc	Associated_gene_name	Associated_protein_name	Associated_gene_strand	Associated_gene_start	Associated_gene_end	group-L_P(raw)	group-L_Q(raw)	group-L_P(normalized)	group-L_Q(normalized)	[L_P1, L_P](raw)	[L_P2, L_P](raw)	[L_P3, L_P](raw)	[L_Q1, L_Q](raw)	[L_Q2, L_Q](raw)	[L_Q3, L_Q](raw)	[L_P1, L_P](normalized)	[L_P2, L_P](normalized)	[L_P3, L_P](normalized)	[L_Q1, L_Q](normalized)	[L_Q2, L_Q](normalized)	[L_Q3, L_Q](normalized)
ASHGA5P041796	1.88497e-05	0.000537722	2.60548	up	noncoding	uc021yys.1	DQ591995	UCSC_knowngene	1470	chr6	-	34252326	34253796		CCAGAGAAATAATAGGTATTTGTTAGACCTGAGTGTACATTTCACATGTTATCCTTCACA	intergenic							2115.44	815.11	11.0626	9.68103	2112.96	2112.92	2120.45	824.183	862.534	758.613	11.1492	11.0127	11.0258	9.72845	9.7107	9.60394
ASHGA5P039495	0.000147939	0.00169995	2.17271	up	noncoding	uc003hrl.1	unknown	UCSC_knowngene	1741	chr4	-	89178767	89180508		GCTTTGACCATTGTTTTAAATCTGTGTACTAGAGTAACTGTGAGCAGAATGAAATCACAT	intergenic							783.506	348.591	9.598	8.47851	760.604	801.568	788.347	361.554	329.576	354.642	9.64778	9.58343	9.5628	8.56427	8.32838	8.54287
ASHGA5P023383	0.000846459	0.00506194	2.00862	up	noncoding	ENST00000579836	RP11-1109M24.16	GENCODE	549	chr17	-	21771662	21792963		TTTCGAGAGTGTTTGAAATACTCTAAGACATTTTGGAGCTCTTGGGGCCTATAATGAAGA	intergenic							20.0076	10.9351	4.36544	3.35923	19.5614	18.006	22.4554	10.1774	13.0913	9.53653	4.44532	4.18108	4.46992	3.23344	3.42911	3.41515
ASHGA5P045086	1.89776e-05	0.000539371	2.17725	up	noncoding	ENST00000528668	CTD-3232M19.2	pseudogene	3778	chr8	+	145462708	145485883	NM_032450	CTGGGGACCAAACCCAAGCCCTTCAGTGAGGGATGTGCCCAATAAACTCATCTGCTCCCA								1599.5	723.164	10.6412	9.51872	1570.37	1584.79	1643.35	734.491	747.529	687.47	10.703	10.5705	10.6502	9.57071	9.50963	9.47582
ASHGA5P016254	0.0187183	0.0477691	2.84524	up	noncoding	NR_003529	CDKN2B-AS1	RefSeq	3857	chr9	+	21994789	22121093	NR_047539	GGGAGAAACAATTCAAGATATGACACATTCATAATTTAAACAGAAGCCTACGAAGAACTC	intronic antisense	NM_004936	CDKN2B	cyclin-dependent kinase 4 inhibitor B isoform 1	-	22002901	22009312	23.8237	9.19191	4.6154	3.10685	25.3419	21.418	24.7111	12.1731	5.56881	9.83384	4.80155	4.43381	4.61083	3.5187	2.34783	3.45401
ASHGA5P016254	0.0187183	0.0477691	2.84524	up	noncoding	NR_003529	CDKN2B-AS1	RefSeq	3857	chr9	+	21994789	22121093	NR_047539	GGGAGAAACAATTCAAGATATGACACATTCATAATTTAAACAGAAGCCTACGAAGAACTC	intronic antisense	NM_078487	CDKN2B	cyclin-dependent kinase 4 inhibitor B isoform 2	-	22002901	22009312	23.8237	9.19191	4.6154	3.10685	25.3419	21.418	24.7111	12.1731	5.56881	9.83384	4.80155	4.43381	4.61083	3.5187	2.34783	3.45401
ASHGA5P039858	0.0152273	0.040917	2.59986	up	noncoding	NR_037934	LOC285540	RefSeq	1133	chr4	+	25162293	25200127		GAAAAATCTTGTTATCTAGGTGAAAGCCAATGCTATCCTAATGACAAAATTGTTGGGGAA	exon sense-overlapping	ENST00000512921	PI4K2B	phosphatidylinositol 4-kinase type 2 beta [Source:HGNC Symbol;Acc:18215]	+	25162284	25278928	26.7983	11.5998	4.78073	3.40229	24.2283	27.3172	28.8495	15.0459	8.65143	11.102	4.74238	4.77735	4.82245	3.85045	2.74012	3.6163
ASHGA5P025678	0.00013604	0.00161395	2.50455	up	noncoding	NR_024602	CLCA4	RefSeq	3115	chr1	+	87012758	87046432		TGGACCACCAGGTGTTCCGCAGGTATCTCTGGTAGAAATAGAGTTTATAAGTGTCAAGGA	exon sense-overlapping	NM_012128	CLCA4	calcium-activated chloride channel regulator 4 precursor	+	87012758	87046432	60.7509	25.2339	5.92952	4.60497	58.7995	66.8432	56.6099	24.0294	27.2131	24.4593	5.97759	6.03437	5.77661	4.55475	4.55775	4.7024
ASHGA5P056383	1.86449e-05	0.000536335	4.11522	up	noncoding	TCONS_00003837	XLOC_001643	LincRNAs identified by Cabili et al	237	chr2	+	121481837	121491735		CCATCCCATGGTCAAGAAGAAATTGTTGCTCCATCATATAAGTGAATGTCAGGAGGAGGA	intergenic							206.553	49.4364	7.65088	5.60992	206.056	211.647	201.958	49.7511	49.1404	49.4177	7.74186	7.6459	7.5649	5.64952	5.47551	5.70472
ASHGA5P029861	0.000131233	0.00158011	2.50756	up	noncoding	ENST00000559072	ELMO2P1	pseudogene	747	chr15	-	22777712	22789974	NM_133171, NM_182764	TCCAGACAGGAGATTCAGACCTACGCCATTGCACTGATTAATGCACTTTTTCTGAAGCCT								209.785	81.1273	7.67166	6.34537	211.336	215.396	202.622	73.9864	85.5856	83.8101	7.77641	7.66882	7.56974	6.23964	6.32078	6.4757
ASHGA5P020816	1.5762e-05	0.000504313	2.02566	up	noncoding	NR_045493	LSM1	RefSeq	883	chr8	-	38020838	38034248		TCCCCCAACGAAAAGCACTTGGTTCTGCTTCGAGATGGAAGGACACTTATAGGCTTTTTA	exon sense-overlapping	NM_014462	LSM1	U6 snRNA-associated Sm-like protein LSm1	-	38020838	38034248	9246.03	4826.16	13.2228	12.2044	8954.18	9462.6	9321.31	4887.39	4785.1	4805.99	13.2744	13.2066	13.1873	12.2587	12.1496	12.2047
ASHGA5P020816	1.5762e-05	0.000504313	2.02566	up	noncoding	NR_045493	LSM1	RefSeq	883	chr8	-	38020838	38034248		TCCCCCAACGAAAAGCACTTGGTTCTGCTTCGAGATGGAAGGACACTTATAGGCTTTTTA	natural antisense	NM_001204878	BAG4	BAG family molecular chaperone regulator 4 isoform 2	+	38034105	38070819	9246.03	4826.16	13.2228	12.2044	8954.18	9462.6	9321.31	4887.39	4785.1	4805.99	13.2744	13.2066	13.1873	12.2587	12.1496	12.2047
ASHGA5P020816	1.5762e-05	0.000504313	2.02566	up	noncoding	NR_045493	LSM1	RefSeq	883	chr8	-	38020838	38034248		TCCCCCAACGAAAAGCACTTGGTTCTGCTTCGAGATGGAAGGACACTTATAGGCTTTTTA	natural antisense	NM_004874	BAG4	BAG family molecular chaperone regulator 4 isoform 1	+	38034105	38070819	9246.03	4826.16	13.2228	12.2044	8954.18	9462.6	9321.31	4887.39	4785.1	4805.99	13.2744	13.2066	13.1873	12.2587	12.1496	12.2047
ASHGA5P040752	0.00210108	0.00959536	2.01057	up	noncoding	ENST00000520882	AC005740.5	GENCODE	344	chr5	-	141350201	141362252		CATCTGCAGAAAAGAAATACAAAAGATGGTGTTAGGACCCTCTCCAAATTAAAATTCTGA	intronic antisense	NM_183399	RNF14	E3 ubiquitin-protein ligase RNF14 isoform 1	+	141346401	141369856	465.524	220.839	8.82401	7.81641	471.495	486.55	438.528	193.311	217.233	251.973	8.93395	8.84559	8.69249	7.66666	7.72091	8.06165
ASHGA5P040752	0.00210108	0.00959536	2.01057	up	noncoding	ENST00000520882	AC005740.5	GENCODE	344	chr5	-	141350201	141362252		CATCTGCAGAAAAGAAATACAAAAGATGGTGTTAGGACCCTCTCCAAATTAAAATTCTGA	intronic antisense	NM_183400	RNF14	E3 ubiquitin-protein ligase RNF14 isoform 1	+	141348450	141369856	465.524	220.839	8.82401	7.81641	471.495	486.55	438.528	193.311	217.233	251.973	8.93395	8.84559	8.69249	7.66666	7.72091	8.06165
ASHGA5P040752	0.00210108	0.00959536	2.01057	up	noncoding	ENST00000520882	AC005740.5	GENCODE	344	chr5	-	141350201	141362252		CATCTGCAGAAAAGAAATACAAAAGATGGTGTTAGGACCCTCTCCAAATTAAAATTCTGA	natural antisense	NM_001201365	RNF14	E3 ubiquitin-protein ligase RNF14 isoform 1	+	141346401	141369856	465.524	220.839	8.82401	7.81641	471.495	486.55	438.528	193.311	217.233	251.973	8.93395	8.84559	8.69249	7.66666	7.72091	8.06165
ASHGA5P040752	0.00210108	0.00959536	2.01057	up	noncoding	ENST00000520882	AC005740.5	GENCODE	344	chr5	-	141350201	141362252		CATCTGCAGAAAAGAAATACAAAAGATGGTGTTAGGACCCTCTCCAAATTAAAATTCTGA	natural antisense	NM_004290	RNF14	E3 ubiquitin-protein ligase RNF14 isoform 1	+	141348450	141369856	465.524	220.839	8.82401	7.81641	471.495	486.55	438.528	193.311	217.233	251.973	8.93395	8.84559	8.69249	7.66666	7.72091	8.06165
ASHGA5P040752	0.00210108	0.00959536	2.01057	up	noncoding	ENST00000520882	AC005740.5	GENCODE	344	chr5	-	141350201	141362252		CATCTGCAGAAAAGAAATACAAAAGATGGTGTTAGGACCCTCTCCAAATTAAAATTCTGA	natural antisense	NM_183398	RNF14	E3 ubiquitin-protein ligase RNF14 isoform 2	+	141348450	141369856	465.524	220.839	8.82401	7.81641	471.495	486.55	438.528	193.311	217.233	251.973	8.93395	8.84559	8.69249	7.66666	7.72091	8.06165
ASHGA5P040752	0.00210108	0.00959536	2.01057	up	noncoding	ENST00000520882	AC005740.5	GENCODE	344	chr5	-	141350201	141362252		CATCTGCAGAAAAGAAATACAAAAGATGGTGTTAGGACCCTCTCCAAATTAAAATTCTGA	natural antisense	NM_183401	RNF14	E3 ubiquitin-protein ligase RNF14 isoform 1	+	141348711	141369856	465.524	220.839	8.82401	7.81641	471.495	486.55	438.528	193.311	217.233	251.973	8.93395	8.84559	8.69249	7.66666	7.72091	8.06165
ASHGA5P035499	0.000193446	0.00199015	2.34329	up	noncoding	ENST00000413451	RP5-930J4.4	GENCODE	572	chr1	+	21069479	21070455		ATGTAACTCTCCAACATTTCCTTATAAAAAAGGCAAACAAGAAGTGACAACTCATGCTCC	natural antisense	NM_016287	HP1BP3	heterochromatin protein 1-binding protein 3	-	21069170	21113181	354.654	143.954	8.43165	7.20312	340.418	348.497	375.047	148.632	135.612	147.617	8.46481	8.36576	8.4644	7.28231	7.02845	7.29859
ASHGA5P042820	0.0211466	0.0524811	2.01782	up	noncoding	ENST00000414890	RABGAP1L-IT1	GENCODE	737	chr1	+	174866094	174867133		CATTGTTAATTCATACTGAAATATTCACTTACCTCTGATCTATTTAAGCCAAGCTAATAG	intron sense-overlapping	NM_001035230	RABGAP1L	rab GTPase-activating protein 1-like isoform B	+	174844655	174927327	42.4363	22.4229	5.42238	4.40959	45.8427	43.9884	37.4778	22.4138	18.4395	26.4153	5.6261	5.44696	5.19409	4.44912	3.96725	4.8124
ASHGA5P042820	0.0211466	0.0524811	2.01782	up	noncoding	ENST00000414890	RABGAP1L-IT1	GENCODE	737	chr1	+	174866094	174867133		CATTGTTAATTCATACTGAAATATTCACTTACCTCTGATCTATTTAAGCCAAGCTAATAG	intron sense-overlapping	NM_001243763	RABGAP1L	rab GTPase-activating protein 1-like isoform B	+	174843523	174927327	42.4363	22.4229	5.42238	4.40959	45.8427	43.9884	37.4778	22.4138	18.4395	26.4153	5.6261	5.44696	5.19409	4.44912	3.96725	4.8124
ASHGA5P042820	0.0211466	0.0524811	2.01782	up	noncoding	ENST00000414890	RABGAP1L-IT1	GENCODE	737	chr1	+	174866094	174867133		CATTGTTAATTCATACTGAAATATTCACTTACCTCTGATCTATTTAAGCCAAGCTAATAG	intron sense-overlapping	NM_001243765	RABGAP1L	rab GTPase-activating protein 1-like isoform C	+	174769034	174964445	42.4363	22.4229	5.42238	4.40959	45.8427	43.9884	37.4778	22.4138	18.4395	26.4153	5.6261	5.44696	5.19409	4.44912	3.96725	4.8124
ASHGA5P042820	0.0211466	0.0524811	2.01782	up	noncoding	ENST00000414890	RABGAP1L-IT1	GENCODE	737	chr1	+	174866094	174867133		CATTGTTAATTCATACTGAAATATTCACTTACCTCTGATCTATTTAAGCCAAGCTAATAG	intron sense-overlapping	NM_014857	RABGAP1L	rab GTPase-activating protein 1-like isoform A	+	174128551	174927327	42.4363	22.4229	5.42238	4.40959	45.8427	43.9884	37.4778	22.4138	18.4395	26.4153	5.6261	5.44696	5.19409	4.44912	3.96725	4.8124
ASHGA5P046400	0.0032288	0.0130427	2.2704	up	noncoding	ENST00000567614	WI2-89031B12.1	GENCODE	792	chrX	-	153746163	153746955		AGGAAGGGAGAGTTGTCTCGGAATGCTCAGGGGGACTCATTAAAGCAACACTTTCATAAA	intergenic							51.6677	23.9133	5.69947	4.51652	45.962	51.4762	57.5649	25.3846	21.0423	25.3129	5.63108	5.6685	5.79885	4.63736	4.16151	4.75071
ASHGA5P019754	0.000161719	0.00178996	2.02085	up	noncoding	ENST00000502600	AOX2P	GENCODE	563	chr2	+	201560639	201612763		TGATGAGTAGTGGGAATTTGTGTCAGCCTTCCGACAGGCTCAATGCCAGCAGAATGCCTT	intergenic							96.9881	48.3266	6.58429	5.56933	91.2768	99.5976	100.09	51.5085	52.226	41.2452	6.585	6.58759	6.58027	5.69966	5.56394	5.44439
ASHGA5P013205	1.41597e-07	7.9785e-05	3.59154	up	noncoding	NR_024091	ZFP91-CNTF	RefSeq	3544	chr11	+	58346586	58393205		AAGGGATGTCAAAGTCATACTGCAGTGGGACGGAACGGAGCATTCACCGCTGACCCCTCA	exon sense-overlapping	NM_000614	CNTF	ciliary neurotrophic factor	+	58390145	58393205	2407.65	665.57	11.2484	9.40383	2264.85	2477.65	2480.46	632.017	710.104	654.59	11.2443	11.2382	11.2628	9.3652	9.44006	9.40625
ASHGA5P013205	1.41597e-07	7.9785e-05	3.59154	up	noncoding	NR_024091	ZFP91-CNTF	RefSeq	3544	chr11	+	58346586	58393205		AAGGGATGTCAAAGTCATACTGCAGTGGGACGGAACGGAGCATTCACCGCTGACCCCTCA	exon sense-overlapping	NM_001197051	ZFP91	E3 ubiquitin-protein ligase ZFP91 isoform 2	+	58346586	58389023	2407.65	665.57	11.2484	9.40383	2264.85	2477.65	2480.46	632.017	710.104	654.59	11.2443	11.2382	11.2628	9.3652	9.44006	9.40625
ASHGA5P013205	1.41597e-07	7.9785e-05	3.59154	up	noncoding	NR_024091	ZFP91-CNTF	RefSeq	3544	chr11	+	58346586	58393205		AAGGGATGTCAAAGTCATACTGCAGTGGGACGGAACGGAGCATTCACCGCTGACCCCTCA	exon sense-overlapping	NM_053023	ZFP91	E3 ubiquitin-protein ligase ZFP91 isoform 1	+	58346586	58389023	2407.65	665.57	11.2484	9.40383	2264.85	2477.65	2480.46	632.017	710.104	654.59	11.2443	11.2382	11.2628	9.3652	9.44006	9.40625
ASHGA5P057442	0.000419419	0.00321876	2.09109	up	noncoding	TCONS_00017391	XLOC_008269	LincRNAs identified by Cabili et al	435	chrX	-	154644931	154649138		CACACATTTGTGCCTATAAAGCTGCTGCAACAAACAGACCATGGCTCAGTGGAGTGTTTT	intergenic							134.659	63.454	7.03938	5.97513	133.204	138.998	131.776	56.5998	67.1335	66.6287	7.11837	7.05078	6.94899	5.84149	5.94943	6.13445
ASHGA5P035715	4.89931e-05	0.000894843	2.76265	up	noncoding	ENST00000414538	AC092687.5	GENCODE	565	chr2	+	10729291	10744956		CAAACATAACTTTAAATCGATCATCGGTGAGAATATTAGGAAGACTCTACAAGGAGGAAA	natural antisense	NM_001261392	NOL10	nucleolar protein 10 isoform 2	-	10710891	10830113	63.7673	24.0506	5.99873	4.53268	59.3647	62.5117	69.4256	22.3352	25.8465	23.9699	5.99335	5.93933	6.06352	4.44503	4.48183	4.67118
ASHGA5P035715	4.89931e-05	0.000894843	2.76265	up	noncoding	ENST00000414538	AC092687.5	GENCODE	565	chr2	+	10729291	10744956		CAAACATAACTTTAAATCGATCATCGGTGAGAATATTAGGAAGACTCTACAAGGAGGAAA	natural antisense	NM_001261394	NOL10	nucleolar protein 10 isoform 3	-	10710891	10830113	63.7673	24.0506	5.99873	4.53268	59.3647	62.5117	69.4256	22.3352	25.8465	23.9699	5.99335	5.93933	6.06352	4.44503	4.48183	4.67118
ASHGA5P035715	4.89931e-05	0.000894843	2.76265	up	noncoding	ENST00000414538	AC092687.5	GENCODE	565	chr2	+	10729291	10744956		CAAACATAACTTTAAATCGATCATCGGTGAGAATATTAGGAAGACTCTACAAGGAGGAAA	natural antisense	NM_024894	NOL10	nucleolar protein 10 isoform 1	-	10710891	10830113	63.7673	24.0506	5.99873	4.53268	59.3647	62.5117	69.4256	22.3352	25.8465	23.9699	5.99335	5.93933	6.06352	4.44503	4.48183	4.67118
ASHGA5P052790	9.4381e-07	0.000159962	2.62778	up	noncoding	NR_003038	SNHG5	RefSeq	524	chr6	-	86386724	86388451	uc003plb.4	TAATTTTGGATTATGTTCCTTTTTGTTATTACTTTTAAATAGGTCCTGAAATAACATGGG	intergenic							16956.6	6809.96	14.081	12.6871	16296.1	17078.3	17495.3	6774.07	6850.35	6805.45	14.119	14.0491	14.0748	12.7113	12.65	12.7
ASHGA5P019439	4.51384e-07	0.000120505	4.38395	up	noncoding	NR_033798	CAST	RefSeq	1809	chr5	+	96079243	96109116		CTTTATATTTGTGTGAGGACTTCTGCATCTTACAGTCAGCACAGAACACACTGAGACTTG	exon sense-overlapping	NM_001042440	CAST	calpastatin isoform f	+	95997906	96110385	1455.41	322.972	10.5049	8.37269	1378.84	1495.1	1492.28	331.662	330.866	306.388	10.517	10.4932	10.5045	8.44188	8.33465	8.34155
ASHGA5P019439	4.51384e-07	0.000120505	4.38395	up	noncoding	NR_033798	CAST	RefSeq	1809	chr5	+	96079243	96109116		CTTTATATTTGTGTGAGGACTTCTGCATCTTACAGTCAGCACAGAACACACTGAGACTTG	exon sense-overlapping	NM_001190442	CAST	calpastatin isoform m	+	95997740	96110385	1455.41	322.972	10.5049	8.37269	1378.84	1495.1	1492.28	331.662	330.866	306.388	10.517	10.4932	10.5045	8.44188	8.33465	8.34155
ASHGA5P019439	4.51384e-07	0.000120505	4.38395	up	noncoding	NR_033798	CAST	RefSeq	1809	chr5	+	96079243	96109116		CTTTATATTTGTGTGAGGACTTCTGCATCTTACAGTCAGCACAGAACACACTGAGACTTG	exon sense-overlapping	NM_173060	CAST	calpastatin isoform b	+	96038492	96110385	1455.41	322.972	10.5049	8.37269	1378.84	1495.1	1492.28	331.662	330.866	306.388	10.517	10.4932	10.5045	8.44188	8.33465	8.34155
ASHGA5P019439	4.51384e-07	0.000120505	4.38395	up	noncoding	NR_033798	CAST	RefSeq	1809	chr5	+	96079243	96109116		CTTTATATTTGTGTGAGGACTTCTGCATCTTACAGTCAGCACAGAACACACTGAGACTTG	natural antisense	NM_016442	ERAP1	endoplasmic reticulum aminopeptidase 1 isoform a precursor	-	96096513	96143892	1455.41	322.972	10.5049	8.37269	1378.84	1495.1	1492.28	331.662	330.866	306.388	10.517	10.4932	10.5045	8.44188	8.33465	8.34155
ASHGA5P052117	1.02351e-05	0.000396843	2.06995	up	noncoding	ENST00000514881	RP11-597D13.7	pseudogene	919	chr4	+	159198909	159199828	NM_022831	CTGGGCCAATTGTAATAGAACTATACAAGAAACCCACTGACTTTAAAAGAAAGAAATTGC								6253.62	3182.78	12.6568	11.6072	6107	6302.86	6350.99	3184.08	3213.87	3150.41	12.718	12.6111	12.6414	11.6442	11.5723	11.6052
ASHGA5P028868	1.67762e-05	0.000512225	2.40472	up	noncoding	TCONS_00010469	XLOC_004989	LincRNAs identified by Cabili et al	1901	chr5	-	126567724	126618000		TTGATTAAACGAAGTGAAGGAAAAAAGGAAGTGGGCAGCCCAGAGTTAAGCTGGCCATGA	intergenic							17.7808	8.24011	4.19782	2.93194	15.7714	18.4425	19.1285	8.04411	9.91842	6.75781	4.14042	4.21354	4.23948	2.84695	2.96924	2.97964
ASHGA5P040408	3.03068e-06	0.00023357	2.48571	up	noncoding	ENST00000510137	CTD-2263F21.1	GENCODE	337	chr5	-	38466264	38468441		GCAGAGCTGCCAAGCTGACCACTTAAGGCGCATGAGGAATAAACACTCGTTGCTGCATGC	intergenic							4205.68	1737.46	12.0722	10.7585	3979.97	4273.8	4363.28	1751.64	1745.81	1714.92	12.0743	12.0419	12.1004	10.8104	10.7041	10.7611
ASHGA5P047683	0.000492352	0.0035902	2.29703	up	noncoding	uc001kyd.1	AK094859	UCSC_knowngene	2743	chr10	+	106061961	106064704		CCCAAGGCCAAGTTTAATACTGTGCATTCTGAAATCTTGCAATGTTGATGATGTAAAATA	intergenic							104.243	45.5828	6.6829	5.48313	99.9731	110.685	102.07	40.1265	47.5761	49.0459	6.71265	6.72917	6.60688	5.33019	5.42399	5.6952
ASHGA5P030632	0.000826196	0.00499103	2.87289	up	noncoding	ENST00000568391	RP11-390D11.1	GENCODE	781	chr15	+	72264546	72332606		TCTCACAGTGGAAGACTATAATATGACATAAGAAGAAATGTGGACTTGGAGATACAGAAG	intronic antisense	NM_006901	MYO9A	unconventional myosin-IXa	-	72118360	72410440	26.9532	10.3857	4.78992	3.26742	26.3587	26.1386	28.3622	12.0577	12.4656	6.63375	4.85822	4.714	4.79754	3.50303	3.34464	2.95459
ASHGA5P038333	2.61222e-06	0.00021959	2.21116	up	noncoding	ENST00000429871	RP4-630A11.3	GENCODE	423	chr1	+	65952088	65959871		GCAGCAAGCCAGGAACACATAATTGAAAGGAAATTTCTGTACTGGCGTATTATTTTTTCA	intron sense-overlapping	NM_001003679	LEPR	leptin receptor isoform 3 precursor	+	65886334	66101111	486.053	208.327	8.88255	7.73775	464.614	504.446	489.1	209.278	220.222	195.482	8.91139	8.89108	8.84519	7.77402	7.74114	7.69809
ASHGA5P038333	2.61222e-06	0.00021959	2.21116	up	noncoding	ENST00000429871	RP4-630A11.3	GENCODE	423	chr1	+	65952088	65959871		GCAGCAAGCCAGGAACACATAATTGAAAGGAAATTTCTGTACTGGCGTATTATTTTTTCA	intron sense-overlapping	NM_001003680	LEPR	leptin receptor isoform 2 precursor	+	65886334	66096095	486.053	208.327	8.88255	7.73775	464.614	504.446	489.1	209.278	220.222	195.482	8.91139	8.89108	8.84519	7.77402	7.74114	7.69809
ASHGA5P038333	2.61222e-06	0.00021959	2.21116	up	noncoding	ENST00000429871	RP4-630A11.3	GENCODE	423	chr1	+	65952088	65959871		GCAGCAAGCCAGGAACACATAATTGAAAGGAAATTTCTGTACTGGCGTATTATTTTTTCA	intron sense-overlapping	NM_002303	LEPR	leptin receptor isoform 1 precursor	+	65886334	66103176	486.053	208.327	8.88255	7.73775	464.614	504.446	489.1	209.278	220.222	195.482	8.91139	8.89108	8.84519	7.77402	7.74114	7.69809
ASHGA5P021301	0.00472914	0.0171286	4.10194	up	noncoding	ENST00000529777	RP11-689N19.3	GENCODE	407	chr11	-	76835716	76837201		AATAGAACAGGCTTTCAATTTTCTTTTAAAACCCCTGATTAAAATTGAGATTTTCAAAAC	natural antisense	NM_004055	CAPN5	calpain-5	+	76777991	76837198	70.5956	18.6222	6.13169	4.09539	73.5166	78.3514	59.9188	14.1979	16.2789	25.3898	6.28884	6.25304	5.8532	3.75639	3.77465	4.75511
ASHGA5P034397	1.59564e-06	0.000181506	2.6702	up	noncoding	uc010xhe.2	DKFZp434J194	UCSC_knowngene	2190	chr19	+	3121806	3123996		CCGATGGAAGTCGACTTTTCATATCTTTCTCCTGAAATGAACTCTGTTTTAAATTGGAAT	intergenic							16154.7	6299.11	13.999	12.5821	15540.4	16403.6	16520.2	6326.59	6534.9	6035.84	14.0333	13.9746	13.9892	12.6256	12.5878	12.5328
ASHGA5P002509	6.67878e-05	0.00106299	2.10487	up	noncoding	NR_049762	MAPKBP1	RefSeq	7008	chr15	+	42066631	42120053		ATTCTTCCTGCGTCTGGAGTGTGGAGGACCTCATTAAAATCATCTATGTGGATGGGAACA	exon sense-overlapping	NM_001128608	MAPKBP1	mitogen-activated protein kinase-binding protein 1 isoform b	+	42066631	42120053	112.922	53.3312	6.79397	5.72023	110.218	115.277	113.272	50.2482	55.8615	53.8838	6.84968	6.78649	6.74574	5.66395	5.66744	5.82931
ASHGA5P002509	6.67878e-05	0.00106299	2.10487	up	noncoding	NR_049762	MAPKBP1	RefSeq	7008	chr15	+	42066631	42120053		ATTCTTCCTGCGTCTGGAGTGTGGAGGACCTCATTAAAATCATCTATGTGGATGGGAACA	exon sense-overlapping	NM_001265611	MAPKBP1	mitogen-activated protein kinase-binding protein 1 isoform c	+	42066631	42120053	112.922	53.3312	6.79397	5.72023	110.218	115.277	113.272	50.2482	55.8615	53.8838	6.84968	6.78649	6.74574	5.66395	5.66744	5.82931
ASHGA5P002509	6.67878e-05	0.00106299	2.10487	up	noncoding	NR_049762	MAPKBP1	RefSeq	7008	chr15	+	42066631	42120053		ATTCTTCCTGCGTCTGGAGTGTGGAGGACCTCATTAAAATCATCTATGTGGATGGGAACA	exon sense-overlapping	NM_014994	MAPKBP1	mitogen-activated protein kinase-binding protein 1 isoform a	+	42066631	42120053	112.922	53.3312	6.79397	5.72023	110.218	115.277	113.272	50.2482	55.8615	53.8838	6.84968	6.78649	6.74574	5.66395	5.66744	5.82931
ASHGA5P030886	0.00615546	0.0208893	2.43288	up	noncoding	ENST00000562485	RP11-20I23.8	GENCODE	9768	chr16	-	2604068	2616295		TCTCCATTTTTGGCATAACTAAGGCCGAAATCTGAATATCGTGCAGTTAAGGAAGTGTAA	natural antisense	NM_001261816	PDPK1	3-phosphoinositide-dependent protein kinase 1 isoform 3	+	2587964	2653191	52.4127	22.8999	5.72491	4.44224	50.4277	51.8046	55.0059	26.5279	18.3663	23.8056	5.76395	5.67713	5.73365	4.70541	3.96005	4.66126
ASHGA5P030886	0.00615546	0.0208893	2.43288	up	noncoding	ENST00000562485	RP11-20I23.8	GENCODE	9768	chr16	-	2604068	2616295		TCTCCATTTTTGGCATAACTAAGGCCGAAATCTGAATATCGTGCAGTTAAGGAAGTGTAA	natural antisense	NM_002613	PDPK1	3-phosphoinositide-dependent protein kinase 1 isoform 1	+	2587964	2653191	52.4127	22.8999	5.72491	4.44224	50.4277	51.8046	55.0059	26.5279	18.3663	23.8056	5.76395	5.67713	5.73365	4.70541	3.96005	4.66126
ASHGA5P030886	0.00615546	0.0208893	2.43288	up	noncoding	ENST00000562485	RP11-20I23.8	GENCODE	9768	chr16	-	2604068	2616295		TCTCCATTTTTGGCATAACTAAGGCCGAAATCTGAATATCGTGCAGTTAAGGAAGTGTAA	natural antisense	NM_031268	PDPK1	3-phosphoinositide-dependent protein kinase 1 isoform 2	+	2587964	2653191	52.4127	22.8999	5.72491	4.44224	50.4277	51.8046	55.0059	26.5279	18.3663	23.8056	5.76395	5.67713	5.73365	4.70541	3.96005	4.66126
ASHGA5P028996	0.00590611	0.0202781	3.51677	up	noncoding	TCONS_00010536	XLOC_005062	LincRNAs identified by Cabili et al	246	chr5	-	157897830	157905362		AATCGTGGCCATGAAATTCACTGTGAATTTCTCAGGTCTTCCACCAGATTTGGGTTGACC	intergenic							32.8013	9.95667	5.0143	3.20005	35.9169	40.9946	21.4922	10.2605	13.1746	6.43492	5.28711	5.34686	4.40893	3.24758	3.43747	2.91509
ASHGA5P015696	0.00426675	0.0159178	2.28452	up	noncoding	ENST00000422703	MLK7-AS1	GENCODE	447	chr2	-	174031457	174136348		TGCCTGGGAGGTAAGGACCACAAGTCTCAGAAGAGTAGGAAGTGCCCAGCATCACACAGG	intronic antisense	NM_016653	ZAK	mitogen-activated protein kinase kinase kinase MLT isoform 1	+	173940564	174132737	34.764	16.327	5.13402	3.94213	36.4523	39.4043	28.4355	16.1526	20.7013	12.1272	5.3089	5.29157	4.8016	3.95709	4.13844	3.73085
ASHGA5P015696	0.00426675	0.0159178	2.28452	up	noncoding	ENST00000422703	MLK7-AS1	GENCODE	447	chr2	-	174031457	174136348		TGCCTGGGAGGTAAGGACCACAAGTCTCAGAAGAGTAGGAAGTGCCCAGCATCACACAGG	intronic antisense	NM_133646	ZAK	mitogen-activated protein kinase kinase kinase MLT isoform 2	+	173940564	174091873	34.764	16.327	5.13402	3.94213	36.4523	39.4043	28.4355	16.1526	20.7013	12.1272	5.3089	5.29157	4.8016	3.95709	4.13844	3.73085
ASHGA5P033709	0.0443281	0.0928028	2.09949	up	noncoding	ENST00000573177	RP11-874J12.1	GENCODE	1388	chr18	+	3602997	3604385		AGTTTTAGCAAAAGCAGCAACAAATGTACTTTAAATACTAGCACAGTAAGGGAATTCCTG	intronic antisense	NM_001003809	DLGAP1	disks large-associated protein 1 isoform 2	-	3496029	3845358	18.2317	9.83418	4.22503	3.15499	20.8256	19.2859	14.5837	13.9597	8.27805	7.26479	4.53509	4.27837	3.86162	3.73327	2.65742	3.07428
ASHGA5P033709	0.0443281	0.0928028	2.09949	up	noncoding	ENST00000573177	RP11-874J12.1	GENCODE	1388	chr18	+	3602997	3604385		AGTTTTAGCAAAAGCAGCAACAAATGTACTTTAAATACTAGCACAGTAAGGGAATTCCTG	intronic antisense	NM_001242761	DLGAP1	disks large-associated protein 1 isoform 3	-	3502142	4455266	18.2317	9.83418	4.22503	3.15499	20.8256	19.2859	14.5837	13.9597	8.27805	7.26479	4.53509	4.27837	3.86162	3.73327	2.65742	3.07428
ASHGA5P033709	0.0443281	0.0928028	2.09949	up	noncoding	ENST00000573177	RP11-874J12.1	GENCODE	1388	chr18	+	3602997	3604385		AGTTTTAGCAAAAGCAGCAACAAATGTACTTTAAATACTAGCACAGTAAGGGAATTCCTG	intronic antisense	NM_001242762	DLGAP1	disks large-associated protein 1 isoform 4	-	3496029	3874767	18.2317	9.83418	4.22503	3.15499	20.8256	19.2859	14.5837	13.9597	8.27805	7.26479	4.53509	4.27837	3.86162	3.73327	2.65742	3.07428
ASHGA5P033709	0.0443281	0.0928028	2.09949	up	noncoding	ENST00000573177	RP11-874J12.1	GENCODE	1388	chr18	+	3602997	3604385		AGTTTTAGCAAAAGCAGCAACAAATGTACTTTAAATACTAGCACAGTAAGGGAATTCCTG	intronic antisense	NM_001242763	DLGAP1	disks large-associated protein 1 isoform 5	-	3496029	3874767	18.2317	9.83418	4.22503	3.15499	20.8256	19.2859	14.5837	13.9597	8.27805	7.26479	4.53509	4.27837	3.86162	3.73327	2.65742	3.07428
ASHGA5P033709	0.0443281	0.0928028	2.09949	up	noncoding	ENST00000573177	RP11-874J12.1	GENCODE	1388	chr18	+	3602997	3604385		AGTTTTAGCAAAAGCAGCAACAAATGTACTTTAAATACTAGCACAGTAAGGGAATTCCTG	intronic antisense	NM_001242764	DLGAP1	disks large-associated protein 1 isoform 6	-	3496029	3874253	18.2317	9.83418	4.22503	3.15499	20.8256	19.2859	14.5837	13.9597	8.27805	7.26479	4.53509	4.27837	3.86162	3.73327	2.65742	3.07428
ASHGA5P033709	0.0443281	0.0928028	2.09949	up	noncoding	ENST00000573177	RP11-874J12.1	GENCODE	1388	chr18	+	3602997	3604385		AGTTTTAGCAAAAGCAGCAACAAATGTACTTTAAATACTAGCACAGTAAGGGAATTCCTG	intronic antisense	NM_001242765	DLGAP1	disks large-associated protein 1 isoform 7	-	3502142	3845358	18.2317	9.83418	4.22503	3.15499	20.8256	19.2859	14.5837	13.9597	8.27805	7.26479	4.53509	4.27837	3.86162	3.73327	2.65742	3.07428
ASHGA5P033709	0.0443281	0.0928028	2.09949	up	noncoding	ENST00000573177	RP11-874J12.1	GENCODE	1388	chr18	+	3602997	3604385		AGTTTTAGCAAAAGCAGCAACAAATGTACTTTAAATACTAGCACAGTAAGGGAATTCCTG	intronic antisense	NM_001242766	DLGAP1	disks large-associated protein 1 isoform 8	-	3496029	3845358	18.2317	9.83418	4.22503	3.15499	20.8256	19.2859	14.5837	13.9597	8.27805	7.26479	4.53509	4.27837	3.86162	3.73327	2.65742	3.07428
ASHGA5P033709	0.0443281	0.0928028	2.09949	up	noncoding	ENST00000573177	RP11-874J12.1	GENCODE	1388	chr18	+	3602997	3604385		AGTTTTAGCAAAAGCAGCAACAAATGTACTTTAAATACTAGCACAGTAAGGGAATTCCTG	intronic antisense	NM_004746	DLGAP1	disks large-associated protein 1 isoform 1	-	3496029	4455266	18.2317	9.83418	4.22503	3.15499	20.8256	19.2859	14.5837	13.9597	8.27805	7.26479	4.53509	4.27837	3.86162	3.73327	2.65742	3.07428
ASHGA5P054306	0.000332217	0.00276176	2.00058	up	noncoding	ENST00000458044	RP11-443B7.1	GENCODE	359	chr1	-	235097122	235098873		AGGAATCAGATTGGAAAGAGTATGAGTTTGTACTTATGAAATAAAACTTTTATCTCTCTA	intergenic							127.659	62.4805	6.95588	5.95546	107.896	129.814	145.266	63.7399	64.1921	59.5096	6.82272	6.95374	7.0912	6.01762	5.8798	5.96897
ASHGA5P031131	3.08964e-07	0.00010326	2.22651	up	noncoding	ENST00000567036	RP11-293B20.1	GENCODE	614	chr16	-	33489491	33490548	NM_014753	GGATTCTCTTACTTTCCTCTGCCTGCCTCAGTTTAATTATTTTGTCCTGCAAAAATACCA	intergenic							6087.1	2868.64	12.6105	11.4558	5843.74	6266.8	6150.77	2771.35	2935.7	2898.88	12.6334	12.6037	12.5946	11.4477	11.4386	11.481
ASHGA5P014776	1.91623e-07	8.3583e-05	2.90523	up	noncoding	uc010cqz.3	AK310665	UCSC_knowngene	1234	chr17	+	20328041	20334521	ENST00000300896, ENST00000508093, NM_004505, NR_003190, uc002gty.3, uc010cqf.3	TGCAATTTCATGCCATTCAGGAATTCTGAGTGGGGGCCGTTACGTCACTTATGCGAAAAA	intergenic							1050.72	350.441	10.027	8.48831	1015.43	1076.17	1060.57	347.425	365.274	338.624	10.0614	10.0145	10.005	8.50997	8.47511	8.47984
ASHGA5P050390	5.49409e-06	0.000299793	2.55756	up	noncoding	ENST00000451644	AC096559.1	GENCODE	623	chr2	+	12147241	12271711		CCTGAAAAGTGTTGTATTCCAGTGTGCCTCGGAAAAGAAAATAGGATTAATAAACTTTGA	intergenic							1154.87	438.161	10.1658	8.81107	1128.58	1165.48	1170.55	434.385	471.942	408.157	10.2218	10.1285	10.1471	8.838	8.84559	8.74962
ASHGA5P048178	0.00235456	0.0103977	2.71674	up	noncoding	EF565122R		LincRNAs identified by Khalil et al	1120	chr3	-	32937215	32938323		CATCAACATTCAGTCAGTGTGCTCTGAGATAGAGTCTTAAGAAAAATACTACCTGAGCTT	intergenic							21.2647	8.76646	4.45455	3.01267	22.9885	21.1338	19.6719	8.0599	9.08501	9.15448	4.67192	4.41192	4.2798	2.84935	2.8252	3.36347
ASHGA5P057791	0.000255238	0.00235138	2.79269	up	noncoding	TCONS_00022061	XLOC_010666	LincRNAs identified by Cabili et al	1079	chr13	-	79996142	80003586		TTTGAATATCTTGGCATGAGAGCCCAAGTAGAGTGCAGAATCACCTGGGTTCAGACGATT	intergenic							26.9219	10.485	4.78551	3.30385	26.3641	30.1359	24.2656	10.8365	11.2482	9.37029	4.85856	4.91372	4.58424	3.34179	3.17678	3.39299
ASHGA5P045614	0.000522193	0.00372773	2.0573	up	noncoding	uc022bdg.1	DQ580140	UCSC_knowngene	310	chr9	+	6834701	6835011		ATGTACATGGCCATCCAGCCCGTGCTGTCCCTGTACTTCTTTGGCTGTACCACTGGTACC	intron sense-overlapping	NM_001146694	KDM4C	lysine-specific demethylase 4C isoform 2	+	6757640	7170920	2934.73	1468.54	11.5514	10.5107	2910.42	3012.92	2880.85	1261.55	1707.55	1436.53	11.631	11.5363	11.487	10.3498	10.6718	10.5104
ASHGA5P045614	0.000522193	0.00372773	2.0573	up	noncoding	uc022bdg.1	DQ580140	UCSC_knowngene	310	chr9	+	6834701	6835011		ATGTACATGGCCATCCAGCCCGTGCTGTCCCTGTACTTCTTTGGCTGTACCACTGGTACC	intron sense-overlapping	NM_001146695	KDM4C	lysine-specific demethylase 4C isoform 3	+	6757640	7077264	2934.73	1468.54	11.5514	10.5107	2910.42	3012.92	2880.85	1261.55	1707.55	1436.53	11.631	11.5363	11.487	10.3498	10.6718	10.5104
ASHGA5P045614	0.000522193	0.00372773	2.0573	up	noncoding	uc022bdg.1	DQ580140	UCSC_knowngene	310	chr9	+	6834701	6835011		ATGTACATGGCCATCCAGCCCGTGCTGTCCCTGTACTTCTTTGGCTGTACCACTGGTACC	intron sense-overlapping	NM_001146696	KDM4C	lysine-specific demethylase 4C isoform 4	+	6720862	7077264	2934.73	1468.54	11.5514	10.5107	2910.42	3012.92	2880.85	1261.55	1707.55	1436.53	11.631	11.5363	11.487	10.3498	10.6718	10.5104
ASHGA5P045614	0.000522193	0.00372773	2.0573	up	noncoding	uc022bdg.1	DQ580140	UCSC_knowngene	310	chr9	+	6834701	6835011		ATGTACATGGCCATCCAGCCCGTGCTGTCCCTGTACTTCTTTGGCTGTACCACTGGTACC	intron sense-overlapping	NM_015061	KDM4C	lysine-specific demethylase 4C isoform 1	+	6757640	7175648	2934.73	1468.54	11.5514	10.5107	2910.42	3012.92	2880.85	1261.55	1707.55	1436.53	11.631	11.5363	11.487	10.3498	10.6718	10.5104
ASHGA5P046072	8.5773e-06	0.000365913	2.09417	up	noncoding	uc011mfi.2	OK/SW-cl.16	UCSC_knowngene	1622	chrM	+	7586	9208		TCTACCCCCTCTAGAGCCCACTGTAAAGCTAACTTAGCATTAACCTTTTAAGTTAAAGAT	intergenic							46722.8	22912.2	15.5375	14.4711	46131.5	47248.9	46788	22720.9	22845	23170.6	15.5991	15.5203	15.4931	14.4969	14.4345	14.482
ASHGA5P053309	1.2939e-06	0.000177334	2.71465	up	noncoding	ENST00000467614	RP11-286H14.4	pseudogene	1200	chr7	+	128766571	128767771	NR_002144	GCGGTCCGAGGTGAAAGAAGCGGATTTTGCCTGCTAGTTGTGTAAAACCCTGGGGCTGAA								1841.71	670.077	10.8544	9.41366	1744.23	1903.75	1877.15	669.426	666.847	673.957	10.861	10.8468	10.8555	9.44208	9.35213	9.44678
ASHGA5P015640	0.000119181	0.00149575	2.45585	up	noncoding	ENST00000422153	RP11-126K1.8	GENCODE	358	chr1	+	151313123	151314442		GCTACCCTATGTAGAGGACAAAGTAGGTCTTCAATAAATATTAGTTGGTTTTCTGTGATT	natural antisense	NM_000449	RFX5	DNA-binding protein RFX5	-	151313115	151319769	145.022	58.405	7.1457	5.84948	144.764	141.929	148.374	52.5633	68.7169	53.9348	7.23507	7.08188	7.12015	5.73145	5.98595	5.83104
ASHGA5P015640	0.000119181	0.00149575	2.45585	up	noncoding	ENST00000422153	RP11-126K1.8	GENCODE	358	chr1	+	151313123	151314442		GCTACCCTATGTAGAGGACAAAGTAGGTCTTCAATAAATATTAGTTGGTTTTCTGTGATT	natural antisense	NM_001025603	RFX5	DNA-binding protein RFX5	-	151313115	151319769	145.022	58.405	7.1457	5.84948	144.764	141.929	148.374	52.5633	68.7169	53.9348	7.23507	7.08188	7.12015	5.73145	5.98595	5.83104
ASHGA5P016369	6.33194e-05	0.00103417	3.22667	up	noncoding	ENST00000563377	RP11-252A24.2	pseudogene	2051	chr16	-	74366464	74394757	ENST00000288050, ENST00000429810, ENST00000566802, NR_026950	TCCCAAAATGGTGTTCAGATCTATGACCGGACATCTGTTCTTCAAGTAATGGGCAAAAAA								169.292	51.7425	7.36434	5.6743	174.503	173.172	160.202	54.4264	52.8805	47.9205	7.49962	7.36386	7.22955	5.77972	5.58196	5.66121
ASHGA5P056305	0.00149191	0.0074965	2.0072	up	noncoding	TCONS_00002077	XLOC_000266	LincRNAs identified by Cabili et al	244	chr1	+	79775370	79871942	TCONS_00002078, TCONS_00002079	TCTCCTAGGACATCCTGGGAGAAACTGTGACTGCTGGTGATTTTTGCTGTTAAAATAGCC	intergenic							29.8818	15.8985	4.93119	3.92601	31.8657	31.563	26.2168	15.5651	17.735	14.3955	5.12566	4.97743	4.69049	3.90506	3.90237	3.9706
ASHGA5P058412	0.000108465	0.00142045	3.11341	up	noncoding	uc002wst.1	AX747264	UCSC_knowngene	1667	chr20	-	23026627	23028780	NM_000361	CATGTGACAGTGTTGAAAATGTTCAGAAGGTTGCTCTAGATTGAGAGAAGAGACAAACAC	exon sense-overlapping	NM_000361	THBD	thrombomodulin precursor	-	23026269	23030301	95.7887	31.3113	6.56686	4.92836	96.5862	93.8661	96.9137	32.5449	30.431	30.9581	6.66097	6.50565	6.53394	5.01206	4.73605	5.03697
ASHGA5P026974	0.000693516	0.00444326	2.20369	up	noncoding	ENST00000547042	RP4-816N1.7	GENCODE	287	chr12	-	2906301	2913104		AAGGAGAATTTGTCCTTGCGATCCAGACTGGAGTCAAACTTTGTGCCATCTAATAGCCAG	natural antisense	NM_002014	FKBP4	peptidyl-prolyl cis-trans isomerase FKBP4	+	2904107	2914587	81.2505	37.5966	6.33597	5.19605	82.8828	85.5825	75.286	40.2245	41.6915	30.874	6.45413	6.37678	6.17699	5.33314	5.22193	5.03307
ASHGA5P058288	0.000211875	0.00210819	3.12583	up	noncoding	TCONS_00029279	XLOC_014063	LincRNAs identified by Cabili et al	220	chr21	-	35339557	35340977		AAAGAGCCCTTTTGAGAGACACAGAAATGGAAAGCACGTATTAAGGATGTGGAGCTACCC	intergenic							42.1502	14.4029	5.41242	3.76818	36.5332	42.8865	47.0309	16.0482	16.5434	10.617	5.31199	5.41157	5.5137	3.94731	3.8008	3.55643
ASHGA5P041794	9.92227e-07	0.000164845	8.27081	up	noncoding	uc003oje.1	BC015662	UCSC_knowngene	1045	chr6	-	34212963	34214008		ACAACACAACTGTCCAGAGGTAGTTTGTGAACAGAGGAAAAATGGAACCAGAACCTTGGG	natural antisense	NM_002131	HMGA1	high mobility group protein HMG-I/HMG-Y isoform b	+	34204576	34214008	2870.16	345.097	11.5148	8.46678	2765.67	2980.75	2864.06	365.302	344.854	325.135	11.5515	11.5161	11.4768	8.58079	8.3954	8.42416
ASHGA5P041794	9.92227e-07	0.000164845	8.27081	up	noncoding	uc003oje.1	BC015662	UCSC_knowngene	1045	chr6	-	34212963	34214008		ACAACACAACTGTCCAGAGGTAGTTTGTGAACAGAGGAAAAATGGAACCAGAACCTTGGG	natural antisense	NM_145899	HMGA1	high mobility group protein HMG-I/HMG-Y isoform a	+	34204576	34214008	2870.16	345.097	11.5148	8.46678	2765.67	2980.75	2864.06	365.302	344.854	325.135	11.5515	11.5161	11.4768	8.58079	8.3954	8.42416
ASHGA5P041794	9.92227e-07	0.000164845	8.27081	up	noncoding	uc003oje.1	BC015662	UCSC_knowngene	1045	chr6	-	34212963	34214008		ACAACACAACTGTCCAGAGGTAGTTTGTGAACAGAGGAAAAATGGAACCAGAACCTTGGG	natural antisense	NM_145901	HMGA1	high mobility group protein HMG-I/HMG-Y isoform a	+	34204649	34214008	2870.16	345.097	11.5148	8.46678	2765.67	2980.75	2864.06	365.302	344.854	325.135	11.5515	11.5161	11.4768	8.58079	8.3954	8.42416
ASHGA5P041794	9.92227e-07	0.000164845	8.27081	up	noncoding	uc003oje.1	BC015662	UCSC_knowngene	1045	chr6	-	34212963	34214008		ACAACACAACTGTCCAGAGGTAGTTTGTGAACAGAGGAAAAATGGAACCAGAACCTTGGG	natural antisense	NM_145902	HMGA1	high mobility group protein HMG-I/HMG-Y isoform b	+	34204649	34214008	2870.16	345.097	11.5148	8.46678	2765.67	2980.75	2864.06	365.302	344.854	325.135	11.5515	11.5161	11.4768	8.58079	8.3954	8.42416
ASHGA5P041794	9.92227e-07	0.000164845	8.27081	up	noncoding	uc003oje.1	BC015662	UCSC_knowngene	1045	chr6	-	34212963	34214008		ACAACACAACTGTCCAGAGGTAGTTTGTGAACAGAGGAAAAATGGAACCAGAACCTTGGG	natural antisense	NM_145903	HMGA1	high mobility group protein HMG-I/HMG-Y isoform b	+	34204576	34214008	2870.16	345.097	11.5148	8.46678	2765.67	2980.75	2864.06	365.302	344.854	325.135	11.5515	11.5161	11.4768	8.58079	8.3954	8.42416
ASHGA5P041794	9.92227e-07	0.000164845	8.27081	up	noncoding	uc003oje.1	BC015662	UCSC_knowngene	1045	chr6	-	34212963	34214008		ACAACACAACTGTCCAGAGGTAGTTTGTGAACAGAGGAAAAATGGAACCAGAACCTTGGG	natural antisense	NM_145905	HMGA1	high mobility group protein HMG-I/HMG-Y isoform b	+	34206567	34214008	2870.16	345.097	11.5148	8.46678	2765.67	2980.75	2864.06	365.302	344.854	325.135	11.5515	11.5161	11.4768	8.58079	8.3954	8.42416
ASHGA5P015094	0.000976349	0.00559607	2.58782	up	noncoding	NR_047522	LOC643837	RefSeq	6574	chr1	+	762970	794826	ENST00000416570, ENST00000425657, ENST00000448975, NR_015368, NR_047519, NR_047520, NR_047521, NR_047525, uc001abr.1	CAGTTACACAACCTCCAGGTATGATCCTGTTTAAGGACTGGATTTAGGATAACTACTTAG	intergenic							69.7798	28.3287	6.12645	4.75472	66.3439	69.5861	73.4095	27.3597	36.717	20.9094	6.14707	6.089	6.1433	4.75651	5.02611	4.48154
ASHGA5P040207	0.00201773	0.00931423	2.38208	up	noncoding	ENST00000503611	RP11-597D13.9	GENCODE	2917	chr4	+	159091903	159124029		CTCAGACCAAAATTGAAAGTCATCTATTGTAACTATGTGTTCTTGGCATCTAAACTCTGT	natural antisense	NM_001031700	FAM198B	protein FAM198B isoform 1	-	159045731	159094202	39.9899	18.0838	5.34341	4.09119	37.2837	42.6433	40.0427	14.1093	22.4413	17.7008	5.34032	5.40435	5.28554	3.74803	4.26395	4.26158
ASHGA5P040207	0.00201773	0.00931423	2.38208	up	noncoding	ENST00000503611	RP11-597D13.9	GENCODE	2917	chr4	+	159091903	159124029		CTCAGACCAAAATTGAAAGTCATCTATTGTAACTATGTGTTCTTGGCATCTAAACTCTGT	natural antisense	NM_001128424	FAM198B	protein FAM198B isoform 2	-	159045731	159094202	39.9899	18.0838	5.34341	4.09119	37.2837	42.6433	40.0427	14.1093	22.4413	17.7008	5.34032	5.40435	5.28554	3.74803	4.26395	4.26158
ASHGA5P040207	0.00201773	0.00931423	2.38208	up	noncoding	ENST00000503611	RP11-597D13.9	GENCODE	2917	chr4	+	159091903	159124029		CTCAGACCAAAATTGAAAGTCATCTATTGTAACTATGTGTTCTTGGCATCTAAACTCTGT	natural antisense	NM_016613	FAM198B	protein FAM198B isoform 2	-	159045731	159093718	39.9899	18.0838	5.34341	4.09119	37.2837	42.6433	40.0427	14.1093	22.4413	17.7008	5.34032	5.40435	5.28554	3.74803	4.26395	4.26158
ASHGA5P030748	1.2014e-05	0.000433301	2.34975	up	noncoding	ENST00000579581	RP11-697E2.7	pseudogene	588	chr15	+	90818360	90818948		TGGTAATTTACCCCGTGAAGTACACTCAACCTTCAACCTTCATGCCAAGCCCCGCTGTCA								1054.2	433.314	10.0328	8.80028	996.96	1098.49	1067.13	433.619	427.875	438.447	10.0362	10.0449	10.0173	8.83511	8.70959	8.85614
ASHGA5P033308	0.0003128	0.00266247	6.20671	up	noncoding	ENST00000413214	RP11-583F2.3	pseudogene	1059	chr17	+	62949800	62952664	NM_001174166, NM_004694	TTTCTGGAAATGGATCTTGCAAAAAATGAGCACAGAGTTCACGTGCAAATGGAGCCGGTA								42.9835	7.36922	5.44344	2.8096	39.5215	42.8021	46.6269	9.64342	6.11575	6.34848	5.42068	5.40844	5.50118	3.14544	2.38316	2.90022
ASHGA5P032239	7.69102e-05	0.00115818	2.63697	up	noncoding	ENST00000508093	USP32P2	pseudogene	1174	chr17	-	18416598	18422988	ENST00000300896, ENST00000414432, NM_004505, uc002gty.3, uc010cqf.3, uc010cqz.3	GACAGCACTGATGACCAAAGAGAAGACACTCATATTAAGCCTATTTATAATCTATATGCA								1355	498.454	10.3967	8.99779	1298.83	1436.58	1329.59	505.129	471.024	519.208	10.4261	10.4319	10.332	9.0555	8.84392	9.09396
ASHGA5P016271	6.14742e-06	0.000307475	2.43714	up	noncoding	ENST00000428833	SNHG5	GENCODE	641	chr6	-	86386801	86388238		TTAAAACCTGACACTTTTAACAGTGAGGGTCGCTGTCTGCCCATTGATAGAGGCCAGATT	intergenic							77919.7	32239.2	16.2691	14.9839	75416.4	80054.3	78288.3	32351.3	30780.5	33585.9	16.3122	16.2544	16.2407	15.0164	14.9147	15.0205
ASHGA5P038670	0.0108018	0.0315738	2.31829	up	noncoding	uc021wsk.1	EGOT	UCSC_knowngene	353	chr3	+	4792016	4792369		TTTGCTCACCTTCCTGAGCTGGTAGGAACCAGCTTGTTCTCAAATGCGTCAGTAAAGAAT	intron sense-overlapping	NM_001099952	ITPR1	inositol 1,4,5-trisphosphate receptor type 1 isoform 1	+	4535031	4889524	84.255	37.4484	6.38064	5.16758	72.0554	93.6523	87.0573	42.1911	28.7792	41.375	6.26298	6.50235	6.37658	5.40627	4.64736	5.44909
ASHGA5P038670	0.0108018	0.0315738	2.31829	up	noncoding	uc021wsk.1	EGOT	UCSC_knowngene	353	chr3	+	4792016	4792369		TTTGCTCACCTTCCTGAGCTGGTAGGAACCAGCTTGTTCTCAAATGCGTCAGTAAAGAAT	intron sense-overlapping	NM_001168272	ITPR1	inositol 1,4,5-trisphosphate receptor type 1 isoform 3	+	4535031	4889524	84.255	37.4484	6.38064	5.16758	72.0554	93.6523	87.0573	42.1911	28.7792	41.375	6.26298	6.50235	6.37658	5.40627	4.64736	5.44909
ASHGA5P038670	0.0108018	0.0315738	2.31829	up	noncoding	uc021wsk.1	EGOT	UCSC_knowngene	353	chr3	+	4792016	4792369		TTTGCTCACCTTCCTGAGCTGGTAGGAACCAGCTTGTTCTCAAATGCGTCAGTAAAGAAT	intron sense-overlapping	NM_002222	ITPR1	inositol 1,4,5-trisphosphate receptor type 1 isoform 2	+	4535031	4889524	84.255	37.4484	6.38064	5.16758	72.0554	93.6523	87.0573	42.1911	28.7792	41.375	6.26298	6.50235	6.37658	5.40627	4.64736	5.44909
ASHGA5P044951	1.57611e-05	0.000504313	2.59901	up	noncoding	ENST00000520820	KB-431C1.4	GENCODE	800	chr8	+	103251621	103264402		GGTGTCCTGCAGGCCGGCTCGAGATTCCCGAGCTCGCCCTCGTGGTGTTCCAGGAACACG	bidirectional	NM_001172477	RRM2B	ribonucleoside-diphosphate reductase subunit M2 B isoform 2	-	103216728	103251059	826.958	307.778	9.68152	8.30356	779.888	847.537	853.449	321.659	302.67	299.005	9.69005	9.66499	9.68953	8.39788	8.20736	8.30543
ASHGA5P044951	1.57611e-05	0.000504313	2.59901	up	noncoding	ENST00000520820	KB-431C1.4	GENCODE	800	chr8	+	103251621	103264402		GGTGTCCTGCAGGCCGGCTCGAGATTCCCGAGCTCGCCCTCGTGGTGTTCCAGGAACACG	bidirectional	NM_001172478	RRM2B	ribonucleoside-diphosphate reductase subunit M2 B isoform 3	-	103216728	103251346	826.958	307.778	9.68152	8.30356	779.888	847.537	853.449	321.659	302.67	299.005	9.69005	9.66499	9.68953	8.39788	8.20736	8.30543
ASHGA5P044951	1.57611e-05	0.000504313	2.59901	up	noncoding	ENST00000520820	KB-431C1.4	GENCODE	800	chr8	+	103251621	103264402		GGTGTCCTGCAGGCCGGCTCGAGATTCCCGAGCTCGCCCTCGTGGTGTTCCAGGAACACG	bidirectional	NM_015713	RRM2B	ribonucleoside-diphosphate reductase subunit M2 B isoform 1	-	103216728	103251346	826.958	307.778	9.68152	8.30356	779.888	847.537	853.449	321.659	302.67	299.005	9.69005	9.66499	9.68953	8.39788	8.20736	8.30543
ASHGA5P056479	9.03395e-06	0.000376379	4.76992	up	noncoding	TCONS_00004629	XLOC_002543	LincRNAs identified by Cabili et al	3141	chr2	-	241320859	241327143		TCAGCACAAACGACAAGAGGTTCAAGTAGAAAAGCAGAAGCGGAACATGCAATATGCAGC	intergenic							25.2776	6.0971	4.69685	2.44289	22.0172	26.1022	27.7133	5.50184	7.78946	5	4.61509	4.71166	4.76381	2.40334	2.5718	2.35352
ASHGA5P053081	0.00170134	0.00822685	2.75505	up	noncoding	ENST00000459691	EPS15P1	GENCODE	2071	chr7	+	46820970	46823041		GAGAGAAGAGACCTGACAGATTATCTATACTCTTCATATGTTAAAAGACCATTTCCTGTA	intergenic							33.2928	13.1508	5.0849	3.62282	35.3431	32.6167	31.9187	15.9874	14.3863	9.07864	5.26768	5.02291	4.96411	3.94148	3.57443	3.35256
ASHGA5P054489	1.1541e-05	0.000423825	2.0738	up	noncoding	ENST00000508551	GLUD1P3	pseudogene	200	chr10	+	75490933	75497069	NM_005271, NM_012084	TCCATTACAGCATTGATGTGAGTGTAGATGAAGTAAAAACTTTGGCTTCCCTGATGACAT								1753.2	841.338	10.7752	9.72294	1659.26	1835.6	1764.75	839.942	825.696	858.375	10.7792	10.793	10.7534	9.75084	9.64865	9.76934
ASHGA5P027450	0.0103173	0.0305292	2.63959	up	noncoding	ENST00000548512	RP11-38F22.1	GENCODE	1264	chr12	-	78720459	78753526		TGACATCACTGGTCATTAATGATTTGTGAGAAGCAGTGTCTCAACTATGTTTCTGTTACA	intergenic							43.3079	17.3785	5.42401	4.02369	44.2532	53.5934	32.0772	12.9601	21.8516	17.3239	5.57987	5.72145	4.9707	3.61804	4.2214	4.23164
ASHGA5P018563	8.02034e-06	0.000348972	2.6384	up	noncoding	ENST00000455081	AC013472.3	GENCODE	558	chr2	-	27207645	27237456		TGTGGGTTCAGATCCCCTGGAAAGTGAGAGCCGTTTCTTCACTAGATACTTTCCCTCCAG	intronic antisense	NM_012326	MAPRE3	microtubule-associated protein RP/EB family member 3	+	27193524	27250087	491.884	176.144	8.89882	7.49916	473.877	514.663	487.112	180.743	184.383	163.305	8.94058	8.91667	8.83922	7.56874	7.48394	7.4448
ASHGA5P037934	0.00238691	0.0104905	2.51453	up	noncoding	ENST00000441558	MORC2-AS1	GENCODE	425	chr22	+	31318435	31328436		TATTAGCTCATCTGAATTCATAGCACTCAGCTGCTTCTTGGAGATGGGGAAACTTGGAGG	natural antisense	NM_014941	MORC2	MORC family CW-type zinc finger protein 2	-	31322599	31364187	80.0488	32.802	6.31459	4.9843	78.2018	85.1432	76.8015	30.4289	29.7195	38.2576	6.37263	6.36857	6.20256	4.91783	4.70027	5.3348
ASHGA5P008083	0.00108266	0.00599558	2.25704	up	noncoding	NR_049767	SLC7A8	RefSeq	3236	chr14	-	23594503	23624667		AACTTTCTGAATTACGTGACTGAGGAGCTTGTTGATCCCTACAAGCTGTTCTTCGCTGGA	exon sense-overlapping	NM_001267036	SLC7A8	large neutral amino acids transporter small subunit 2 isoform c	-	23594503	23624667	100.382	44.7606	6.62966	5.45523	92.9546	102.369	105.824	47.7117	40.5819	45.9881	6.60963	6.62305	6.65632	5.58513	5.17827	5.60228
ASHGA5P008083	0.00108266	0.00599558	2.25704	up	noncoding	NR_049767	SLC7A8	RefSeq	3236	chr14	-	23594503	23624667		AACTTTCTGAATTACGTGACTGAGGAGCTTGTTGATCCCTACAAGCTGTTCTTCGCTGGA	exon sense-overlapping	NM_001267037	SLC7A8	large neutral amino acids transporter small subunit 2 isoform d	-	23594503	23623659	100.382	44.7606	6.62966	5.45523	92.9546	102.369	105.824	47.7117	40.5819	45.9881	6.60963	6.62305	6.65632	5.58513	5.17827	5.60228
ASHGA5P008083	0.00108266	0.00599558	2.25704	up	noncoding	NR_049767	SLC7A8	RefSeq	3236	chr14	-	23594503	23624667		AACTTTCTGAATTACGTGACTGAGGAGCTTGTTGATCCCTACAAGCTGTTCTTCGCTGGA	exon sense-overlapping	NM_012244	SLC7A8	large neutral amino acids transporter small subunit 2 isoform a	-	23594503	23652869	100.382	44.7606	6.62966	5.45523	92.9546	102.369	105.824	47.7117	40.5819	45.9881	6.60963	6.62305	6.65632	5.58513	5.17827	5.60228
ASHGA5P008083	0.00108266	0.00599558	2.25704	up	noncoding	NR_049767	SLC7A8	RefSeq	3236	chr14	-	23594503	23624667		AACTTTCTGAATTACGTGACTGAGGAGCTTGTTGATCCCTACAAGCTGTTCTTCGCTGGA	exon sense-overlapping	NM_182728	SLC7A8	large neutral amino acids transporter small subunit 2 isoform b	-	23594503	23623659	100.382	44.7606	6.62966	5.45523	92.9546	102.369	105.824	47.7117	40.5819	45.9881	6.60963	6.62305	6.65632	5.58513	5.17827	5.60228
ASHGA5P022949	6.86061e-05	0.00107976	2.87626	up	noncoding	uc003ajf.1	TUG1	UCSC_knowngene	2810	chr22	+	31365633	31369587		AACTGAGGATGCTCCATCCAAAGTGAATTATGCCTACAGACCTGGTACCTGGATTTTTGC	intergenic							276.116	92.419	8.06497	6.54078	261.038	277.891	289.419	82.2099	97.4008	97.6465	8.07588	8.03548	8.08356	6.40127	6.51795	6.70312
ASHGA5P027556	4.00386e-05	0.000799016	2.48053	up	noncoding	ENST00000548473	RP11-128P10.1	GENCODE	507	chr12	-	108003810	108011498		TTTCATGTAAATTGCCTGTTCCTAGGCTCCAATTAAAATGATGGCCTCCGGATGTCTCTT	natural antisense	NM_001017523	BTBD11	ankyrin repeat and BTB/POZ domain-containing protein BTBD11 isoform b	+	107974633	108053419	144.267	57.3522	7.13935	5.8287	140.43	146.602	145.77	60.5475	58.1932	53.3159	7.19071	7.13014	7.09719	5.94116	5.73133	5.81361
ASHGA5P027556	4.00386e-05	0.000799016	2.48053	up	noncoding	ENST00000548473	RP11-128P10.1	GENCODE	507	chr12	-	108003810	108011498		TTTCATGTAAATTGCCTGTTCCTAGGCTCCAATTAAAATGATGGCCTCCGGATGTCTCTT	natural antisense	NM_001018072	BTBD11	ankyrin repeat and BTB/POZ domain-containing protein BTBD11 isoform a	+	107712196	108053419	144.267	57.3522	7.13935	5.8287	140.43	146.602	145.77	60.5475	58.1932	53.3159	7.19071	7.13014	7.09719	5.94116	5.73133	5.81361
ASHGA5P023133	1.06643e-05	0.000407743	2.29744	up	noncoding	ENST00000570712	AC012146.7	GENCODE	426	chr17	+	5017067	5017671		TTATCTTGTGGGTTATGATTCTGTATGGTTTCTTTGGTGCTGCATTAGACCTGAGCTCTG	intronic antisense	NM_014519	ZNF232	zinc finger protein 232	-	5009030	5026397	21399.1	9764.85	14.401	13.2009	21012	22047.7	21137.5	9807.37	9685.13	9802.04	14.4598	14.3935	14.3496	13.2489	13.1457	13.2081
ASHGA5P022763	0.000873086	0.00517398	3.04567	up	noncoding	ENST00000562356	RP11-217B1.2	GENCODE	612	chr15	+	89878501	89879392		TTCTAAAATGTACCAGGTCTCTCGCACCCCGACGCAGGTGCTTCAACAGCTCTCAGCGCT	bidirectional	NM_001126131	POLG	DNA polymerase subunit gamma-1	-	89859535	89878026	2446.06	808.051	11.2662	9.6594	2582.04	2727.12	2029.04	693.276	931.894	798.983	11.4523	11.3842	10.962	9.48984	9.81635	9.67202
ASHGA5P022763	0.000873086	0.00517398	3.04567	up	noncoding	ENST00000562356	RP11-217B1.2	GENCODE	612	chr15	+	89878501	89879392		TTCTAAAATGTACCAGGTCTCTCGCACCCCGACGCAGGTGCTTCAACAGCTCTCAGCGCT	bidirectional	NM_002693	POLG	DNA polymerase subunit gamma-1	-	89859535	89878026	2446.06	808.051	11.2662	9.6594	2582.04	2727.12	2029.04	693.276	931.894	798.983	11.4523	11.3842	10.962	9.48984	9.81635	9.67202
ASHGA5P029443	0.00551823	0.0192463	2.36941	up	noncoding	ENST00000535893	AE000658.22	GENCODE	472	chr14	+	21989233	21990794		TCCTGTTCCAAATGATCCTATGTTAAGAGTAAATACTACAACTCATTACAAGACGGAGAG	natural antisense	NM_005407	SALL2	sal-like protein 2	-	21989231	22005337	34.8417	16.2795	5.15251	3.90798	34.0184	35.2184	35.2883	12.0258	22.718	14.0947	5.21263	5.13595	5.10894	3.49921	4.28091	3.94382
ASHGA5P014261	0.000145614	0.00168046	2.0512	up	noncoding	ENST00000431796	AC093642.5	GENCODE	565	chr2	+	243030843	243064556	ENST00000403324, ENST00000456398, NR_024437, uc010zpe.1, uc010zpf.1, uc010zpg.1	TGTGGTCAAACTGCAGGACAAATTCGAGCATCTTAAAATGATTCAACAGGAGGAGATAAG	intergenic							267.895	124.187	8.02291	6.98644	253.729	279.219	270.738	131.86	120.989	119.713	8.0364	8.04345	7.98887	7.10423	6.85788	6.99721
ASHGA5P021487	0.00621812	0.0210585	2.15914	up	noncoding	ENST00000533286	RP11-6D1.6	GENCODE	735	chr8	+	125954340	125957988		AACACCCTGGAGCACTGCGTGTTTTGAAATATACAAATAGTGGGAAACGAAATCTTTGTT	intergenic							18.1036	9.32597	4.22678	3.11632	19.0089	16.769	18.5329	11.34	8.79544	7.84243	4.40874	4.07588	4.19573	3.41317	2.77102	3.16477
ASHGA5P039685	2.51359e-06	0.000217502	3.10019	up	noncoding	ENST00000506634	HSP90AA6P	pseudogene	735	chr4	-	171525866	171526601	ENST00000506915, NM_001017963, NM_005348	TGATGAGATGGTTTCTCTCAAGGACTACTGCACCAGAATAAGGAAAACTAGAAATGAATC								4587.87	1510.22	12.1962	10.5638	4453.12	4627.39	4683.09	1526.93	1529.82	1473.93	12.2494	12.1476	12.1916	10.6209	10.5238	10.5468
ASHGA5P037131	9.46531e-06	0.00037922	2.61575	up	noncoding	ENST00000427794	RP5-907D15.2	GENCODE	461	chr20	+	57090623	57097548		TCATCTACAGTCAAATTTAATAATGTGAATGCCTTAATAAACCACTAATTCTTCAATTTC	bidirectional	NM_153360	APCDD1L	protein APCDD1-like precursor	-	57034425	57089949	2765.8	1071.85	11.4624	10.0751	2734.18	2806.27	2756.94	1038.68	1076.94	1099.92	11.5322	11.4296	11.4253	10.0667	10.0196	10.1391
ASHGA5P047797	1.41853e-07	7.9785e-05	2.56414	up	noncoding	ENST00000525893	RP13-317D12.3	GENCODE	664	chr11	-	462929	463899		GGCGCTTGGGGAGGCGAGGCTACACGTTCGAGGCCAACCTGGTCAACATTGACCAAAAAA	intronic antisense	NM_030783	PTDSS2	phosphatidylserine synthase 2	+	450279	491387	36466.6	14694	15.1596	13.8012	33920.9	37421	38057.8	14534.1	14675.8	14871.9	15.17	15.158	15.151	13.8283	13.7732	13.8021
ASHGA5P033460	1.88976e-08	4.039e-05	2.94868	up	noncoding	ENST00000489257	MT1P2	pseudogene	186	chr1	-	237167486	237167672	ENST00000332374, ENST00000444023, NM_005949, NM_175617, NM_176870, NR_001447, uc001hyk.1, uc002ejp.1	AGTGCAAAAAGTGCAAATGCACCTCCTGCAAGAAGAGCTGCTGCTCCTGTTGCCCCCTGG								13978.1	4979.18	13.8061	12.246	13291.9	14312.2	14330.1	4845.08	5105.02	4987.44	13.8165	13.7853	13.8165	12.2426	12.2389	12.2566
ASHGA5P029524	1.66384e-05	0.000509474	2.39802	up	noncoding	ENST00000554328	RP11-111A21.1	GENCODE	582	chr14	+	39944043	39982984	ENST00000555555	AAAGTGGAACGTGGAAAAAACAGAGTAAAACTAGTTTGAGAATAAAATCTTAGGTTGTAA	intergenic							93.4713	39.3516	6.53099	5.26914	86.7516	91.5705	102.092	37.836	42.0126	38.2062	6.5154	6.47016	6.60741	5.24075	5.23332	5.33336
ASHGA5P040407	6.18048e-05	0.00102241	2.85079	up	noncoding	ENST00000510469	CTD-2263F21.1	GENCODE	456	chr5	-	38461028	38468409		GCTGTGAATATTGAGACAAAGTATGAAAAGTACCTGGCAACTGGAGATGTTTAATAAACT	intronic antisense	NM_001205301	EGFLAM	pikachurin isoform 5 precursor	+	38258510	38465582	228.474	78.3926	7.79713	6.28577	223.232	227.949	234.24	73.9955	92.7766	68.4056	7.8551	7.75393	7.78237	6.24018	6.44255	6.1746
ASHGA5P040407	6.18048e-05	0.00102241	2.85079	up	noncoding	ENST00000510469	CTD-2263F21.1	GENCODE	456	chr5	-	38461028	38468409		GCTGTGAATATTGAGACAAAGTATGAAAAGTACCTGGCAACTGGAGATGTTTAATAAACT	intronic antisense	NM_152403	EGFLAM	pikachurin isoform 1 precursor	+	38258510	38465582	228.474	78.3926	7.79713	6.28577	223.232	227.949	234.24	73.9955	92.7766	68.4056	7.8551	7.75393	7.78237	6.24018	6.44255	6.1746
ASHGA5P040407	6.18048e-05	0.00102241	2.85079	up	noncoding	ENST00000510469	CTD-2263F21.1	GENCODE	456	chr5	-	38461028	38468409		GCTGTGAATATTGAGACAAAGTATGAAAAGTACCTGGCAACTGGAGATGTTTAATAAACT	intronic antisense	NM_182798	EGFLAM	pikachurin isoform 2	+	38403633	38465582	228.474	78.3926	7.79713	6.28577	223.232	227.949	234.24	73.9955	92.7766	68.4056	7.8551	7.75393	7.78237	6.24018	6.44255	6.1746
ASHGA5P040407	6.18048e-05	0.00102241	2.85079	up	noncoding	ENST00000510469	CTD-2263F21.1	GENCODE	456	chr5	-	38461028	38468409		GCTGTGAATATTGAGACAAAGTATGAAAAGTACCTGGCAACTGGAGATGTTTAATAAACT	intronic antisense	NM_182801	EGFLAM	pikachurin isoform 4	+	38445577	38465582	228.474	78.3926	7.79713	6.28577	223.232	227.949	234.24	73.9955	92.7766	68.4056	7.8551	7.75393	7.78237	6.24018	6.44255	6.1746
ASHGA5P057433	1.69074e-06	0.000183441	4.35042	up	noncoding	TCONS_00017288	XLOC_008109	LincRNAs identified by Cabili et al	333	chrX	-	6687404	6895201		GAGACACTTGAGAGAGAGATACAACAAAGCTTTAAAGCACGAAAAAGATGAACTCGAAAC	intergenic							21.2636	5	4.4543	2.33315	18.375	22.7138	22.702	5	5	5	4.36016	4.51617	4.48658	2.32391	2.32202	2.35352
ASHGA5P044636	0.0463547	0.0960369	2.44217	up	noncoding	NR_027424	FAM66E	RefSeq	1434	chr8	+	7812534	7866277	ENST00000529456	ATTTCTATGTGGCTTCAGACACCAGAAATCTCTGTGATTTTCAGAAAGGCAGGGACAGCT	intronic antisense	NM_001256871	USP17L3	ubiquitin carboxyl-terminal hydrolase 17-like protein 3	-	7833914	7835507	21.5554	10.1979	4.47328	3.18512	18.497	21.8775	24.2918	16.1408	6.4206	8.03233	4.36842	4.46498	4.58645	3.95602	2.40616	3.19318
ASHGA5P044636	0.0463547	0.0960369	2.44217	up	noncoding	NR_027424	FAM66E	RefSeq	1434	chr8	+	7812534	7866277	ENST00000529456	ATTTCTATGTGGCTTCAGACACCAGAAATCTCTGTGATTTTCAGAAAGGCAGGGACAGCT	intronic antisense	NM_001256872	USP17L8	inactive ubiquitin carboxyl-terminal hydrolase 17-like protein 8	-	7829182	7830775	21.5554	10.1979	4.47328	3.18512	18.497	21.8775	24.2918	16.1408	6.4206	8.03233	4.36842	4.46498	4.58645	3.95602	2.40616	3.19318
ASHGA5P042240	5.23904e-05	0.00092464	3.51467	up	noncoding	ENST00000439891	RP11-203H2.1	GENCODE	527	chr6	+	8328383	8342688		GAGAGAGAGGAGGAGATTTACATCACACAGCAAACAACCTAATAAATCTGTTAAACGCCA	intergenic							273.556	75.4808	8.05354	6.24015	277.012	287.289	256.369	75.9458	74.7177	75.7787	8.16304	8.0844	7.91317	6.27981	6.11105	6.32958
ASHGA5P033026	0.0160685	0.0425935	4.26138	up	noncoding	ENST00000578650	RP1-41C23.1	GENCODE	568	chr17	+	29910180	29964562		TTGACCTCAAGTCCTTCTTTTACAATACGTTCTCAAGGAGACAGAAGCCAAGAGTCTGGG	intergenic							57.0902	15.8161	5.81259	3.72126	58.4865	70.876	41.9082	11.3153	28.6001	7.53289	5.97096	6.11579	5.35101	3.41041	4.63871	3.11468
ASHGA5P030884	0.000244179	0.00229399	2.41893	up	noncoding	ENST00000563449	RP11-20I23.8	GENCODE	1859	chr16	-	2604060	2606539	ENST00000562485, NR_024492	TTTAAAAGCACTTTTAAGCATCAATTGTGAAATAAAAAGCCCGAGCAAAAGCCCTCTTTG	intronic antisense	NM_001261816	PDPK1	3-phosphoinositide-dependent protein kinase 1 isoform 3	+	2587964	2653191	220.326	88.1903	7.74342	6.46905	218.849	223.508	218.622	96.244	84.622	83.7051	7.82296	7.72525	7.68205	6.62942	6.30369	6.47404
ASHGA5P030884	0.000244179	0.00229399	2.41893	up	noncoding	ENST00000563449	RP11-20I23.8	GENCODE	1859	chr16	-	2604060	2606539	ENST00000562485, NR_024492	TTTAAAAGCACTTTTAAGCATCAATTGTGAAATAAAAAGCCCGAGCAAAAGCCCTCTTTG	intronic antisense	NM_002613	PDPK1	3-phosphoinositide-dependent protein kinase 1 isoform 1	+	2587964	2653191	220.326	88.1903	7.74342	6.46905	218.849	223.508	218.622	96.244	84.622	83.7051	7.82296	7.72525	7.68205	6.62942	6.30369	6.47404
ASHGA5P030884	0.000244179	0.00229399	2.41893	up	noncoding	ENST00000563449	RP11-20I23.8	GENCODE	1859	chr16	-	2604060	2606539	ENST00000562485, NR_024492	TTTAAAAGCACTTTTAAGCATCAATTGTGAAATAAAAAGCCCGAGCAAAAGCCCTCTTTG	intronic antisense	NM_031268	PDPK1	3-phosphoinositide-dependent protein kinase 1 isoform 2	+	2587964	2653191	220.326	88.1903	7.74342	6.46905	218.849	223.508	218.622	96.244	84.622	83.7051	7.82296	7.72525	7.68205	6.62942	6.30369	6.47404
ASHGA5P033165	5.02525e-07	0.000121834	2.40714	up	noncoding	ENST00000414640	RP5-956O18.3	GENCODE	1029	chr1	-	230416057	230417639		GTGATTTTAAAACGAGCCAGATTCATCCATTTCCCTCCTTACAGTAGTAGCAGCTCGCAG	natural antisense	NM_004481	GALNT2	polypeptide N-acetylgalactosaminyltransferase 2 precursor	+	230202955	230417875	970.708	391.014	9.91705	8.64973	913.101	1014.62	984.403	387.836	399.618	385.586	9.92162	9.92976	9.89978	8.6708	8.61051	8.66786
ASHGA5P028220	0.000133725	0.00159898	2.55609	up	noncoding	ENST00000550766	RP11-850P15.1	GENCODE	434	chr12	+	94208911	94209885		CCATGAGGATAGTAGTGGTAATGGTGAAACAGAAAGAACACAGAAAGCTGATTCTAGAGT	intron sense-overlapping	NM_003805	CRADD	death domain-containing protein CRADD	+	94071150	94244531	23.1429	10.0092	4.57437	3.22043	20.5067	25.6327	23.2893	9.25575	12.2573	8.51457	4.51369	4.68675	4.52268	3.07278	3.31737	3.27115
ASHGA5P000761	4.8465e-09	3.9906e-05	3.03968	up	noncoding	NR_027653	KLF6	RefSeq	4525	chr10	-	3818187	3827473		GCCAGGGAAGGAGAAAAGCCTTACAGATGCTCATGGGAAGGGTGTGAGTGGCGTTTTGCA	exon sense-overlapping	NM_001160124	KLF6	Krueppel-like factor 6 isoform B	-	3818187	3827473	1625.24	521.114	10.6667	9.06276	1532.09	1672.9	1670.74	509.792	548.415	505.137	10.6671	10.6528	10.6801	9.06748	9.06437	9.05643
ASHGA5P000761	4.8465e-09	3.9906e-05	3.03968	up	noncoding	NR_027653	KLF6	RefSeq	4525	chr10	-	3818187	3827473		GCCAGGGAAGGAGAAAAGCCTTACAGATGCTCATGGGAAGGGTGTGAGTGGCGTTTTGCA	exon sense-overlapping	NM_001160125	KLF6	Krueppel-like factor 6 isoform C	-	3818187	3827473	1625.24	521.114	10.6667	9.06276	1532.09	1672.9	1670.74	509.792	548.415	505.137	10.6671	10.6528	10.6801	9.06748	9.06437	9.05643
ASHGA5P000761	4.8465e-09	3.9906e-05	3.03968	up	noncoding	NR_027653	KLF6	RefSeq	4525	chr10	-	3818187	3827473		GCCAGGGAAGGAGAAAAGCCTTACAGATGCTCATGGGAAGGGTGTGAGTGGCGTTTTGCA	exon sense-overlapping	NM_001300	KLF6	Krueppel-like factor 6 isoform A	-	3818187	3827473	1625.24	521.114	10.6667	9.06276	1532.09	1672.9	1670.74	509.792	548.415	505.137	10.6671	10.6528	10.6801	9.06748	9.06437	9.05643
ASHGA5P025978	1.28231e-05	0.000446956	3.5282	up	noncoding	NR_047647	UTY	RefSeq	6483	chrY	-	15360258	15592550		TACATGGTGTTCAATAGGGCATATATTTGTGCTGTACAATTGGACCATGGGCATGCCGCA	exon sense-overlapping	NM_001258249	UTY	histone demethylase UTY isoform 4	-	15360258	15592550	17.1301	5	4.15208	2.33315	17.4349	17.2167	16.7386	5	5	5	4.28524	4.11668	4.05434	2.32391	2.32202	2.35352
ASHGA5P025978	1.28231e-05	0.000446956	3.5282	up	noncoding	NR_047647	UTY	RefSeq	6483	chrY	-	15360258	15592550		TACATGGTGTTCAATAGGGCATATATTTGTGCTGTACAATTGGACCATGGGCATGCCGCA	exon sense-overlapping	NM_001258250	UTY	histone demethylase UTY isoform 5	-	15360258	15592550	17.1301	5	4.15208	2.33315	17.4349	17.2167	16.7386	5	5	5	4.28524	4.11668	4.05434	2.32391	2.32202	2.35352
ASHGA5P025978	1.28231e-05	0.000446956	3.5282	up	noncoding	NR_047647	UTY	RefSeq	6483	chrY	-	15360258	15592550		TACATGGTGTTCAATAGGGCATATATTTGTGCTGTACAATTGGACCATGGGCATGCCGCA	exon sense-overlapping	NM_001258251	UTY	histone demethylase UTY isoform 6	-	15360258	15592550	17.1301	5	4.15208	2.33315	17.4349	17.2167	16.7386	5	5	5	4.28524	4.11668	4.05434	2.32391	2.32202	2.35352
ASHGA5P025978	1.28231e-05	0.000446956	3.5282	up	noncoding	NR_047647	UTY	RefSeq	6483	chrY	-	15360258	15592550		TACATGGTGTTCAATAGGGCATATATTTGTGCTGTACAATTGGACCATGGGCATGCCGCA	exon sense-overlapping	NM_001258252	UTY	histone demethylase UTY isoform 7	-	15360258	15592550	17.1301	5	4.15208	2.33315	17.4349	17.2167	16.7386	5	5	5	4.28524	4.11668	4.05434	2.32391	2.32202	2.35352
ASHGA5P025978	1.28231e-05	0.000446956	3.5282	up	noncoding	NR_047647	UTY	RefSeq	6483	chrY	-	15360258	15592550		TACATGGTGTTCAATAGGGCATATATTTGTGCTGTACAATTGGACCATGGGCATGCCGCA	exon sense-overlapping	NM_001258253	UTY	histone demethylase UTY isoform 8	-	15360258	15592550	17.1301	5	4.15208	2.33315	17.4349	17.2167	16.7386	5	5	5	4.28524	4.11668	4.05434	2.32391	2.32202	2.35352
ASHGA5P025978	1.28231e-05	0.000446956	3.5282	up	noncoding	NR_047647	UTY	RefSeq	6483	chrY	-	15360258	15592550		TACATGGTGTTCAATAGGGCATATATTTGTGCTGTACAATTGGACCATGGGCATGCCGCA	exon sense-overlapping	NM_001258254	UTY	histone demethylase UTY isoform 9	-	15360258	15592550	17.1301	5	4.15208	2.33315	17.4349	17.2167	16.7386	5	5	5	4.28524	4.11668	4.05434	2.32391	2.32202	2.35352
ASHGA5P025978	1.28231e-05	0.000446956	3.5282	up	noncoding	NR_047647	UTY	RefSeq	6483	chrY	-	15360258	15592550		TACATGGTGTTCAATAGGGCATATATTTGTGCTGTACAATTGGACCATGGGCATGCCGCA	exon sense-overlapping	NM_001258255	UTY	histone demethylase UTY isoform 10	-	15360258	15592550	17.1301	5	4.15208	2.33315	17.4349	17.2167	16.7386	5	5	5	4.28524	4.11668	4.05434	2.32391	2.32202	2.35352
ASHGA5P025978	1.28231e-05	0.000446956	3.5282	up	noncoding	NR_047647	UTY	RefSeq	6483	chrY	-	15360258	15592550		TACATGGTGTTCAATAGGGCATATATTTGTGCTGTACAATTGGACCATGGGCATGCCGCA	exon sense-overlapping	NM_001258256	UTY	histone demethylase UTY isoform 11	-	15360258	15592550	17.1301	5	4.15208	2.33315	17.4349	17.2167	16.7386	5	5	5	4.28524	4.11668	4.05434	2.32391	2.32202	2.35352
ASHGA5P025978	1.28231e-05	0.000446956	3.5282	up	noncoding	NR_047647	UTY	RefSeq	6483	chrY	-	15360258	15592550		TACATGGTGTTCAATAGGGCATATATTTGTGCTGTACAATTGGACCATGGGCATGCCGCA	exon sense-overlapping	NM_001258257	UTY	histone demethylase UTY isoform 12	-	15360258	15592550	17.1301	5	4.15208	2.33315	17.4349	17.2167	16.7386	5	5	5	4.28524	4.11668	4.05434	2.32391	2.32202	2.35352
ASHGA5P025978	1.28231e-05	0.000446956	3.5282	up	noncoding	NR_047647	UTY	RefSeq	6483	chrY	-	15360258	15592550		TACATGGTGTTCAATAGGGCATATATTTGTGCTGTACAATTGGACCATGGGCATGCCGCA	exon sense-overlapping	NM_001258258	UTY	histone demethylase UTY isoform 13	-	15360258	15592550	17.1301	5	4.15208	2.33315	17.4349	17.2167	16.7386	5	5	5	4.28524	4.11668	4.05434	2.32391	2.32202	2.35352
ASHGA5P025978	1.28231e-05	0.000446956	3.5282	up	noncoding	NR_047647	UTY	RefSeq	6483	chrY	-	15360258	15592550		TACATGGTGTTCAATAGGGCATATATTTGTGCTGTACAATTGGACCATGGGCATGCCGCA	exon sense-overlapping	NM_001258259	UTY	histone demethylase UTY isoform 14	-	15360258	15592550	17.1301	5	4.15208	2.33315	17.4349	17.2167	16.7386	5	5	5	4.28524	4.11668	4.05434	2.32391	2.32202	2.35352
ASHGA5P025978	1.28231e-05	0.000446956	3.5282	up	noncoding	NR_047647	UTY	RefSeq	6483	chrY	-	15360258	15592550		TACATGGTGTTCAATAGGGCATATATTTGTGCTGTACAATTGGACCATGGGCATGCCGCA	exon sense-overlapping	NM_001258260	UTY	histone demethylase UTY isoform 15	-	15360258	15592550	17.1301	5	4.15208	2.33315	17.4349	17.2167	16.7386	5	5	5	4.28524	4.11668	4.05434	2.32391	2.32202	2.35352
ASHGA5P025978	1.28231e-05	0.000446956	3.5282	up	noncoding	NR_047647	UTY	RefSeq	6483	chrY	-	15360258	15592550		TACATGGTGTTCAATAGGGCATATATTTGTGCTGTACAATTGGACCATGGGCATGCCGCA	exon sense-overlapping	NM_001258261	UTY	histone demethylase UTY isoform 16	-	15360258	15592550	17.1301	5	4.15208	2.33315	17.4349	17.2167	16.7386	5	5	5	4.28524	4.11668	4.05434	2.32391	2.32202	2.35352
ASHGA5P025978	1.28231e-05	0.000446956	3.5282	up	noncoding	NR_047647	UTY	RefSeq	6483	chrY	-	15360258	15592550		TACATGGTGTTCAATAGGGCATATATTTGTGCTGTACAATTGGACCATGGGCATGCCGCA	exon sense-overlapping	NM_001258262	UTY	histone demethylase UTY isoform 17	-	15360258	15592550	17.1301	5	4.15208	2.33315	17.4349	17.2167	16.7386	5	5	5	4.28524	4.11668	4.05434	2.32391	2.32202	2.35352
ASHGA5P025978	1.28231e-05	0.000446956	3.5282	up	noncoding	NR_047647	UTY	RefSeq	6483	chrY	-	15360258	15592550		TACATGGTGTTCAATAGGGCATATATTTGTGCTGTACAATTGGACCATGGGCATGCCGCA	exon sense-overlapping	NM_001258263	UTY	histone demethylase UTY isoform 18	-	15360258	15592550	17.1301	5	4.15208	2.33315	17.4349	17.2167	16.7386	5	5	5	4.28524	4.11668	4.05434	2.32391	2.32202	2.35352
ASHGA5P025978	1.28231e-05	0.000446956	3.5282	up	noncoding	NR_047647	UTY	RefSeq	6483	chrY	-	15360258	15592550		TACATGGTGTTCAATAGGGCATATATTTGTGCTGTACAATTGGACCATGGGCATGCCGCA	exon sense-overlapping	NM_001258264	UTY	histone demethylase UTY isoform 19	-	15360258	15592550	17.1301	5	4.15208	2.33315	17.4349	17.2167	16.7386	5	5	5	4.28524	4.11668	4.05434	2.32391	2.32202	2.35352
ASHGA5P025978	1.28231e-05	0.000446956	3.5282	up	noncoding	NR_047647	UTY	RefSeq	6483	chrY	-	15360258	15592550		TACATGGTGTTCAATAGGGCATATATTTGTGCTGTACAATTGGACCATGGGCATGCCGCA	exon sense-overlapping	NM_001258265	UTY	histone demethylase UTY isoform 20	-	15360258	15592550	17.1301	5	4.15208	2.33315	17.4349	17.2167	16.7386	5	5	5	4.28524	4.11668	4.05434	2.32391	2.32202	2.35352
ASHGA5P025978	1.28231e-05	0.000446956	3.5282	up	noncoding	NR_047647	UTY	RefSeq	6483	chrY	-	15360258	15592550		TACATGGTGTTCAATAGGGCATATATTTGTGCTGTACAATTGGACCATGGGCATGCCGCA	exon sense-overlapping	NM_001258266	UTY	histone demethylase UTY isoform 21	-	15360258	15592550	17.1301	5	4.15208	2.33315	17.4349	17.2167	16.7386	5	5	5	4.28524	4.11668	4.05434	2.32391	2.32202	2.35352
ASHGA5P025978	1.28231e-05	0.000446956	3.5282	up	noncoding	NR_047647	UTY	RefSeq	6483	chrY	-	15360258	15592550		TACATGGTGTTCAATAGGGCATATATTTGTGCTGTACAATTGGACCATGGGCATGCCGCA	exon sense-overlapping	NM_001258267	UTY	histone demethylase UTY isoform 22	-	15360258	15592550	17.1301	5	4.15208	2.33315	17.4349	17.2167	16.7386	5	5	5	4.28524	4.11668	4.05434	2.32391	2.32202	2.35352
ASHGA5P025978	1.28231e-05	0.000446956	3.5282	up	noncoding	NR_047647	UTY	RefSeq	6483	chrY	-	15360258	15592550		TACATGGTGTTCAATAGGGCATATATTTGTGCTGTACAATTGGACCATGGGCATGCCGCA	exon sense-overlapping	NM_001258268	UTY	histone demethylase UTY isoform 23	-	15360258	15592550	17.1301	5	4.15208	2.33315	17.4349	17.2167	16.7386	5	5	5	4.28524	4.11668	4.05434	2.32391	2.32202	2.35352
ASHGA5P025978	1.28231e-05	0.000446956	3.5282	up	noncoding	NR_047647	UTY	RefSeq	6483	chrY	-	15360258	15592550		TACATGGTGTTCAATAGGGCATATATTTGTGCTGTACAATTGGACCATGGGCATGCCGCA	exon sense-overlapping	NM_001258269	UTY	histone demethylase UTY isoform 24	-	15360258	15592550	17.1301	5	4.15208	2.33315	17.4349	17.2167	16.7386	5	5	5	4.28524	4.11668	4.05434	2.32391	2.32202	2.35352
ASHGA5P025978	1.28231e-05	0.000446956	3.5282	up	noncoding	NR_047647	UTY	RefSeq	6483	chrY	-	15360258	15592550		TACATGGTGTTCAATAGGGCATATATTTGTGCTGTACAATTGGACCATGGGCATGCCGCA	exon sense-overlapping	NM_001258270	UTY	histone demethylase UTY isoform 25	-	15360258	15592550	17.1301	5	4.15208	2.33315	17.4349	17.2167	16.7386	5	5	5	4.28524	4.11668	4.05434	2.32391	2.32202	2.35352
ASHGA5P025978	1.28231e-05	0.000446956	3.5282	up	noncoding	NR_047647	UTY	RefSeq	6483	chrY	-	15360258	15592550		TACATGGTGTTCAATAGGGCATATATTTGTGCTGTACAATTGGACCATGGGCATGCCGCA	exon sense-overlapping	NM_007125	UTY	histone demethylase UTY isoform 3	-	15360258	15592550	17.1301	5	4.15208	2.33315	17.4349	17.2167	16.7386	5	5	5	4.28524	4.11668	4.05434	2.32391	2.32202	2.35352
ASHGA5P025978	1.28231e-05	0.000446956	3.5282	up	noncoding	NR_047647	UTY	RefSeq	6483	chrY	-	15360258	15592550		TACATGGTGTTCAATAGGGCATATATTTGTGCTGTACAATTGGACCATGGGCATGCCGCA	exon sense-overlapping	NM_182659	UTY	histone demethylase UTY isoform 2	-	15409388	15592550	17.1301	5	4.15208	2.33315	17.4349	17.2167	16.7386	5	5	5	4.28524	4.11668	4.05434	2.32391	2.32202	2.35352
ASHGA5P025978	1.28231e-05	0.000446956	3.5282	up	noncoding	NR_047647	UTY	RefSeq	6483	chrY	-	15360258	15592550		TACATGGTGTTCAATAGGGCATATATTTGTGCTGTACAATTGGACCATGGGCATGCCGCA	exon sense-overlapping	NM_182660	UTY	histone demethylase UTY isoform 1	-	15434913	15592550	17.1301	5	4.15208	2.33315	17.4349	17.2167	16.7386	5	5	5	4.28524	4.11668	4.05434	2.32391	2.32202	2.35352
ASHGA5P025736	0.000148381	0.00170228	2.3958	up	noncoding	NR_030717	SNAPC2	RefSeq	1458	chr19	+	7985866	7988136		CAACGCATGCTGTTGGACAGGATACGAGCTTGAAATCCGGGTCTTCCTCCAGCAGCTCAA	exon sense-overlapping	NM_003083	SNAPC2	snRNA-activating protein complex subunit 2	+	7985193	7988136	275.294	110.114	8.06259	6.80208	258.052	283.453	284.376	116.877	120.674	92.7921	8.0605	8.06677	8.0605	6.92537	6.85308	6.62779
ASHGA5P046121	3.59647e-05	0.000755824	6.62049	up	noncoding	NR_002725	INE2	RefSeq	1874	chrX	-	15803838	15805712		CCCTTTTAAAGGTAACTATACTTTGAAACAGGTGAACTGCAGAAAGTTAACAAAGACTTC	natural antisense	NM_007220	CA5B	carbonic anhydrase 5B, mitochondrial precursor	+	15756411	15805748	34.0154	5.51085	5.11148	2.38454	36.3076	36.0812	29.6574	5.96678	5.56578	5	5.30415	5.1693	4.861	2.45241	2.3477	2.35352
ASHGA5P017722	1.83478e-06	0.000190363	2.80206	up	noncoding	uc011kdx.2	LOC493754	UCSC_knowngene	1002	chr7	-	66010587	66057371	uc010lac.2	ATCTTCAGTACGTCTTCCAGGGTCGGATCAAAGAAGGATATTGAAATGGATTCCAGGCGT	intergenic							1762.88	617.699	10.7862	9.29973	1692.18	1760.93	1835.54	603.139	628.456	621.503	10.8094	10.7328	10.8165	9.29713	9.26217	9.3399
ASHGA5P058055	0.00025836	0.00237051	2.18662	up	noncoding	TCONS_00025807	XLOC_012083	LincRNAs identified by Cabili et al	843	chr17	+	4063094	4063996	TCONS_00025805, TCONS_00025806	CTATATCCACGACCCAGCTCCGTACCCCTATAATCCACATGACTCAGCTCCGTACCCCTG	intron sense-overlapping	ENST00000573984	CYB5D2	cytochrome b5 domain containing 2 [Source:HGNC Symbol;Acc:28471]	+	4046995	4090605	3702.6	1739.73	11.8892	10.7605	3294.8	3768.47	4044.54	1805.65	1623.3	1790.24	11.8138	11.858	11.9957	10.8502	10.6127	10.8186
ASHGA5P022134	0.00187063	0.00880833	2.71491	up	noncoding	ENST00000550042	RP1-34H18.1	GENCODE	991	chr12	+	77718420	77966055		CCTCGGCCAGGTTTACAGGAAATCTGTCATTTTTTATTAAAATGGAAAACTGTGAAGAAA	intergenic							40.9235	16.2534	5.36411	3.92321	33.1025	42.0113	47.6568	15.341	22.0444	11.3747	5.17796	5.38286	5.53151	3.88381	4.23299	3.65283
ASHGA5P017908	3.53229e-07	0.000111023	9.71712	up	noncoding	ENST00000447019	AC019186.1	GENCODE	545	chr2	-	158582219	158592517		CGGAATGTCTTCCAGAGTAAAGCAGTTGAATGAATTTTTCATTTGGTTCTTAGAAGAACT	intergenic							409.013	41.7879	8.63892	5.35839	404.233	428.637	394.17	41.0119	45.7535	38.5984	8.71055	8.66561	8.54061	5.36357	5.36395	5.34767
ASHGA5P034863	0.0114963	0.0330611	2.6037	up	noncoding	NR_033997	RNF144A-AS1	RefSeq	2348	chr2	-	7052406	7058813		GCATGGAAGGTGACTACTCATGACTGCAACTTAGAGAACAAGGGTTATAATAAAAATAAA	intronic antisense	NM_014746	RNF144A	probable E3 ubiquitin-protein ligase RNF144A	+	7057522	7184309	15.6843	7.27719	4.02523	2.64467	15.8459	15.3328	15.8741	5	11.8316	5	4.14764	3.95062	3.97744	2.32391	3.25658	2.35352
ASHGA5P057632	7.47955e-07	0.000144018	3.45734	up	noncoding	TCONS_00019972	XLOC_009249	LincRNAs identified by Cabili et al	663	chr11	+	91577563	91589682		AGAGAGAGAGAAAAGATCTGAAGAGAGTGGTTGCAGTTTGAGCTCTGTCAATGGGACAGT	intergenic							682.237	188.078	9.38407	7.59441	655.537	686.796	704.377	183.625	193.378	187.232	9.42041	9.34458	9.38721	7.59107	7.55199	7.64016
ASHGA5P029549	3.81661e-07	0.000114948	10.5248	up	noncoding	ENST00000554055	RP11-841O20.2	GENCODE	581	chr14	+	53107556	53108284		GAGCCAGTAGAAGGTGACAAAGTAGAGGTAAGAATATTCCTTCAAAAAGATTGGCAGCTA	natural antisense	ENST00000395686	ERO1L	ERO1-like (S. cerevisiae) [Source:HGNC Symbol;Acc:13280]	-	53106633	53162423	2611.72	245.027	11.372	7.9763	2494.08	2667.37	2673.7	254.141	242.265	238.675	11.3919	11.3498	11.3744	8.06274	7.8813	7.98487
ASHGA5P022138	0.000315729	0.0026725	2.1048	up	noncoding	ENST00000550098	RP11-536C10.3	GENCODE	411	chr14	+	19339404	19345270		ATTTTATCTGTCTGCTTCCAGACAACAATGGGGCTTGATTCTGCAATAGATCCTGTCCAG	intergenic							233.438	106.589	7.8276	6.75392	223.419	243.583	233.313	108.408	101.339	110.019	7.85607	7.84906	7.77766	6.80811	6.57977	6.87386
ASHGA5P039403	4.20895e-07	0.000120505	3.90124	up	noncoding	ENST00000511164	RAC1P2	pseudogene	579	chr4	-	46725846	46726425	NM_006908, NM_018890	ACTTGATCTTAGGGATGATAAAGACCCGATCGAGAAACTGAAGGAGAAGAAGCTGACTCC								6093.28	1600.7	12.6126	10.6486	5751.88	6324.42	6203.55	1556.63	1601.33	1644.14	12.6111	12.6189	12.6078	10.649	10.5934	10.7036
ASHGA5P045204	2.45544e-06	0.000213764	2.14825	up	noncoding	NR_003051	RMRP	RefSeq	277	chr9	-	35657747	35658015		TGTATCCTAGGCTACACACTGAGGACTCTGTTCCTCCCCTTTCCGCCTAGGGGAAAGTCC	bidirectional	NM_001195200	CCDC107	coiled-coil domain-containing protein 107 isoform B precursor	+	35658286	35661500	20036.6	9766.59	14.3082	13.205	18697.3	20736.4	20676.1	9933.65	9942.06	9424.05	14.3081	14.3111	14.3054	13.2599	13.1862	13.169
ASHGA5P045204	2.45544e-06	0.000213764	2.14825	up	noncoding	NR_003051	RMRP	RefSeq	277	chr9	-	35657747	35658015		TGTATCCTAGGCTACACACTGAGGACTCTGTTCCTCCCCTTTCCGCCTAGGGGAAAGTCC	bidirectional	NM_001195201	CCDC107	coiled-coil domain-containing protein 107 isoform C precursor	+	35658286	35661500	20036.6	9766.59	14.3082	13.205	18697.3	20736.4	20676.1	9933.65	9942.06	9424.05	14.3081	14.3111	14.3054	13.2599	13.1862	13.169
ASHGA5P045204	2.45544e-06	0.000213764	2.14825	up	noncoding	NR_003051	RMRP	RefSeq	277	chr9	-	35657747	35658015		TGTATCCTAGGCTACACACTGAGGACTCTGTTCCTCCCCTTTCCGCCTAGGGGAAAGTCC	bidirectional	NM_001195217	CCDC107	coiled-coil domain-containing protein 107 isoform D precursor	+	35658286	35661500	20036.6	9766.59	14.3082	13.205	18697.3	20736.4	20676.1	9933.65	9942.06	9424.05	14.3081	14.3111	14.3054	13.2599	13.1862	13.169
ASHGA5P045204	2.45544e-06	0.000213764	2.14825	up	noncoding	NR_003051	RMRP	RefSeq	277	chr9	-	35657747	35658015		TGTATCCTAGGCTACACACTGAGGACTCTGTTCCTCCCCTTTCCGCCTAGGGGAAAGTCC	bidirectional	NM_174923	CCDC107	coiled-coil domain-containing protein 107 isoform A precursor	+	35658286	35661500	20036.6	9766.59	14.3082	13.205	18697.3	20736.4	20676.1	9933.65	9942.06	9424.05	14.3081	14.3111	14.3054	13.2599	13.1862	13.169
ASHGA5P028775	0.00464108	0.0169013	2.72602	up	noncoding	ENST00000437983	SMAD9-AS1	GENCODE	504	chr13	+	37423502	37424183		AATCAGTTCTGTGACTGGGAGCAGTGATTCTCTGTAGAGTTTTTTAAAACTTGGATTTCA	intronic antisense	NM_001127217	SMAD9	mothers against decapentaplegic homolog 9 isoform a	-	37418967	37494409	16.3037	7.08873	4.07915	2.63236	16.4657	17.1925	15.2528	9.44031	6.82587	5	4.2018	4.11437	3.92129	3.10858	2.43497	2.35352
ASHGA5P028775	0.00464108	0.0169013	2.72602	up	noncoding	ENST00000437983	SMAD9-AS1	GENCODE	504	chr13	+	37423502	37424183		AATCAGTTCTGTGACTGGGAGCAGTGATTCTCTGTAGAGTTTTTTAAAACTTGGATTTCA	intronic antisense	NM_005905	SMAD9	mothers against decapentaplegic homolog 9 isoform b	-	37418967	37494409	16.3037	7.08873	4.07915	2.63236	16.4657	17.1925	15.2528	9.44031	6.82587	5	4.2018	4.11437	3.92129	3.10858	2.43497	2.35352
ASHGA5P005496	0.000472416	0.00349134	4.34705	up	noncoding	ENST00000306399	RP11-443P15.2	pseudogene	891	chr3	+	185677827	185697626	ENST00000423298	TGTTTTGTCCAAGGTTTTGGGGAAAGAAGTCCGAGATGCAAAGATTACCCCGGAAGCTTT								55.9006	13.7346	5.81208	3.69204	52.3953	62.0147	53.2919	12.0166	13.7266	15.4605	5.8168	5.92804	5.69141	3.49821	3.5042	4.07372
ASHGA5P051875	2.23748e-05	0.000580655	3.29237	up	noncoding	uc003ggd.1	C4orf10	UCSC_knowngene	2766	chr4	+	2936625	2943596	ENST00000505731	CGCCGGTCCTGCGGGTCGCTGCTTGGCTGTGGGTTAGCAGCACCCTGAGCGGAGCGGAAG	natural antisense	NM_003703	NOP14	nucleolar protein 14	-	2939663	2965118	2232.66	673.319	11.1374	9.41829	2171.28	2391.55	2135.16	658.965	650.756	710.237	11.1866	11.1841	11.0415	9.42133	9.31517	9.51837
ASHGA5P032716	3.62986e-08	5.9678e-05	4.35404	up	noncoding	ENST00000582866	RP11-498C9.15	GENCODE	2682	chr17	-	79836300	79838982		GCCTAAGGTAGGCCAGAGTTAATTTTTGTGTTATCTATACACGTTATTGAAGCGAATTAT	intergenic							305.966	68.4719	8.21494	6.09259	284.79	320.749	312.359	66.529	73.2004	65.6862	8.20566	8.24509	8.19408	6.082	6.082	6.11376
ASHGA5P047706	0.000118704	0.00149239	2.23081	up	noncoding	uc001laa.3	AL050000	UCSC_knowngene	4230	chr10	+	114583254	114587484		GGAAATGTGGCTCTACATATCGTTAGTACAAGTAATACATTTTGATTGTTGTTTCCTGGA	intergenic							914.458	399.481	9.82859	8.67102	879.832	951.151	912.392	394.308	452.467	351.67	9.86021	9.8337	9.79186	8.6937	8.78843	8.53094
ASHGA5P017959	0.000421847	0.00322983	2.56668	up	noncoding	ENST00000447623	RP11-263K19.4	GENCODE	541	chr1	+	155166658	155170137		AGTCCCACAGGCTTACCATCTGAGTCCTTCTGATTGGGATTGGGTACCAGGCGGCAGTTA	natural antisense	NM_001252607	THBS3	thrombospondin-3 isoform 2 precursor	-	155165378	155177772	231.642	87.6411	7.81293	6.45303	231.37	252.219	211.337	93.4808	95.853	73.5894	7.90577	7.90098	7.63206	6.58187	6.49282	6.28439
ASHGA5P017959	0.000421847	0.00322983	2.56668	up	noncoding	ENST00000447623	RP11-263K19.4	GENCODE	541	chr1	+	155166658	155170137		AGTCCCACAGGCTTACCATCTGAGTCCTTCTGATTGGGATTGGGTACCAGGCGGCAGTTA	natural antisense	NM_001252608	THBS3	thrombospondin-3 isoform 3 precursor	-	155165378	155177772	231.642	87.6411	7.81293	6.45303	231.37	252.219	211.337	93.4808	95.853	73.5894	7.90577	7.90098	7.63206	6.58187	6.49282	6.28439
ASHGA5P017959	0.000421847	0.00322983	2.56668	up	noncoding	ENST00000447623	RP11-263K19.4	GENCODE	541	chr1	+	155166658	155170137		AGTCCCACAGGCTTACCATCTGAGTCCTTCTGATTGGGATTGGGTACCAGGCGGCAGTTA	natural antisense	NM_007112	THBS3	thrombospondin-3 isoform 1 precursor	-	155165378	155177772	231.642	87.6411	7.81293	6.45303	231.37	252.219	211.337	93.4808	95.853	73.5894	7.90577	7.90098	7.63206	6.58187	6.49282	6.28439
ASHGA5P038803	0.00223328	0.0100214	2.14447	up	noncoding	ENST00000424915	NICN1-AS1	GENCODE	711	chr3	+	49460378	49461864		TTAATGCAGGACTTAGGCCTCTTAAAAGGCAACAATGAGAACCCTTACTTGGACCCACTC	natural antisense	NM_032316	NICN1	nicolin-1	-	49459765	49466757	97.9178	46.0841	6.59704	5.49642	90.7429	99.9149	103.096	52.6738	41.0358	44.5427	6.57744	6.59166	6.62202	5.73345	5.19832	5.55747
ASHGA5P022946	0.00052946	0.00375328	6.79206	up	noncoding	ENST00000566155	RP11-863P13.6	GENCODE	213	chr16	+	88120992	88121538		TGAACTCTGAGGAGAGGACTCTTTTCTGGACATACATTTAACGTCCGTGAAAGCCTCAGA	intron sense-overlapping	ENST00000540932	BANP	BTG3 associated nuclear protein [Source:HGNC Symbol;Acc:13450]	+	87985039	88152028	40.7815	6.99926	5.36946	2.60561	37.639	44.6183	40.0873	5	10.9978	5	5.35261	5.4678	5.28797	2.32391	3.1394	2.35352
ASHGA5P051131	0.0162607	0.0429718	4.07598	up	noncoding	NR_027067	LINC00114	RefSeq	643	chr21	-	40110878	40124181	uc002yxd.3, uc011aen.1	TTTTGTCAAATTATTTGTCTGGCAAAATTAAGTTCTTTTTTCTTTAAAATGAACTTTTTT	intergenic							43.0721	12.0032	5.43816	3.41101	44.8291	35.7364	48.6507	14.8807	6.86175	14.2673	5.59842	5.15444	5.56161	3.8353	2.43826	3.95947
ASHGA5P022564	6.39512e-08	5.9726e-05	4.94844	up	noncoding	ENST00000558839	RP11-26F2.1	pseudogene	1064	chr15	-	23128406	23145997	ENST00000562423, ENST00000566321, NM_001162429, NM_013374, NR_037599	CCTAGATGAGTCATTAAGGTTGTTGGATGAAGAAGAAGCAACCGATAATGATTTATGAGC								1393.8	272.624	10.439	8.13205	1336.28	1436.7	1408.43	271.466	280.346	266.059	10.4694	10.4325	10.4152	8.15163	8.0979	8.14663
ASHGA5P026004	0.0012485	0.00661702	2.18577	up	noncoding	NR_052015	RUSC2	RefSeq	4997	chr9	+	35490006	35561895		CCCACTTCGTGGGGTGGCACCGAGAGCCGACCAGTCCTTCGCTACAGCAAGGAACAGAGG	exon sense-overlapping	NM_001135999	RUSC2	iporin	+	35538628	35561895	67.2833	32.1226	6.07625	4.94811	66.1633	70.5669	65.1197	30.6946	40.6183	25.055	6.14355	6.10977	5.97542	4.9299	5.18012	4.7343
ASHGA5P026004	0.0012485	0.00661702	2.18577	up	noncoding	NR_052015	RUSC2	RefSeq	4997	chr9	+	35490006	35561895		CCCACTTCGTGGGGTGGCACCGAGAGCCGACCAGTCCTTCGCTACAGCAAGGAACAGAGG	exon sense-overlapping	NM_014806	RUSC2	iporin	+	35490006	35561895	67.2833	32.1226	6.07625	4.94811	66.1633	70.5669	65.1197	30.6946	40.6183	25.055	6.14355	6.10977	5.97542	4.9299	5.18012	4.7343
ASHGA5P026004	0.0012485	0.00661702	2.18577	up	noncoding	NR_052015	RUSC2	RefSeq	4997	chr9	+	35490006	35561895		CCCACTTCGTGGGGTGGCACCGAGAGCCGACCAGTCCTTCGCTACAGCAAGGAACAGAGG	natural antisense	NM_001099951	FAM166B	protein FAM166B isoform 2	-	35561826	35563896	67.2833	32.1226	6.07625	4.94811	66.1633	70.5669	65.1197	30.6946	40.6183	25.055	6.14355	6.10977	5.97542	4.9299	5.18012	4.7343
ASHGA5P029644	4.11809e-05	0.000812704	2.58484	up	noncoding	ENST00000561382	RP1-240K6.3	GENCODE	554	chr14	+	73929203	73930585	uc001xoi.1	AAAGCACTGGCTAAACAAAGGGAGACTATCTGGGAGAAGGTGTTTTCACCCTTTCAAGCT	intergenic							84.2077	33.1901	6.38265	5.01258	76.3747	87.419	88.8296	34.9786	33.7261	30.8656	6.33802	6.40474	6.40519	5.11694	4.88815	5.03264
ASHGA5P025688	4.99876e-06	0.000292708	2.07757	up	noncoding	NR_026956	LOC284440	RefSeq	2385	chr19	-	19867180	19887222	uc002nof.4	TACAGCTAGGGACGTGAAAGAACGGGGAAGATAACCGAAGGGTGGTTTGAGAAACCCACC	intergenic							35.9226	18.3682	5.19501	4.14011	34.3569	35.2044	38.2065	18.379	20.4984	16.2271	5.22865	5.13513	5.22124	4.15909	4.12148	4.13976
ASHGA5P025986	5.43787e-06	0.000299793	2.97392	up	noncoding	NR_047691	PIGT	RefSeq	2206	chr20	+	44044706	44054885		GCCCCATCAGTGTGGATAAATCTTGGAAGGAGCTCAGTAATGTCCTCTCAGGGATCTTCT	exon sense-overlapping	NM_001184728	PIGT	GPI transamidase component PIG-T isoform 2 precursor	+	44044706	44054885	901.518	293.359	9.80901	8.23664	859.702	925.593	919.26	283.601	293.032	303.444	9.8262	9.79453	9.8063	8.21713	8.16552	8.32728
ASHGA5P025986	5.43787e-06	0.000299793	2.97392	up	noncoding	NR_047691	PIGT	RefSeq	2206	chr20	+	44044706	44054885		GCCCCATCAGTGTGGATAAATCTTGGAAGGAGCTCAGTAATGTCCTCTCAGGGATCTTCT	exon sense-overlapping	NM_001184729	PIGT	GPI transamidase component PIG-T isoform 3 precursor	+	44044706	44054885	901.518	293.359	9.80901	8.23664	859.702	925.593	919.26	283.601	293.032	303.444	9.8262	9.79453	9.8063	8.21713	8.16552	8.32728
ASHGA5P025986	5.43787e-06	0.000299793	2.97392	up	noncoding	NR_047691	PIGT	RefSeq	2206	chr20	+	44044706	44054885		GCCCCATCAGTGTGGATAAATCTTGGAAGGAGCTCAGTAATGTCCTCTCAGGGATCTTCT	exon sense-overlapping	NM_001184730	PIGT	GPI transamidase component PIG-T isoform 4 precursor	+	44044706	44054885	901.518	293.359	9.80901	8.23664	859.702	925.593	919.26	283.601	293.032	303.444	9.8262	9.79453	9.8063	8.21713	8.16552	8.32728
ASHGA5P025986	5.43787e-06	0.000299793	2.97392	up	noncoding	NR_047691	PIGT	RefSeq	2206	chr20	+	44044706	44054885		GCCCCATCAGTGTGGATAAATCTTGGAAGGAGCTCAGTAATGTCCTCTCAGGGATCTTCT	exon sense-overlapping	NM_015937	PIGT	GPI transamidase component PIG-T isoform 1 precursor	+	44044706	44054885	901.518	293.359	9.80901	8.23664	859.702	925.593	919.26	283.601	293.032	303.444	9.8262	9.79453	9.8063	8.21713	8.16552	8.32728
ASHGA5P020866	0.00512519	0.0182095	2.68125	up	noncoding	ENST00000521097	RP11-30J20.1	GENCODE	487	chr8	+	137802076	137909844		CTCAGAGACGACTTTAAAGAAGAATCAGAAAATGGAGACTGGGATTGGAAGCAGAGATCC	intergenic							19.5199	7.95062	4.30114	2.87824	25.4273	17.1867	15.9456	8.32025	9.30099	6.23062	4.80708	4.11339	3.98295	2.89505	2.86112	2.87854
ASHGA5P018891	3.34754e-05	0.000723427	2.12801	up	noncoding	NR_029466	COX7A2	RefSeq	761	chr6	-	75947390	75953644		TTACCAAAAGGAGGATGATGAAATTCCACTGTATCTAAAGGGTGGGGTAGCTGATGCCCT	exon sense-overlapping	NM_001865	COX7A2	cytochrome c oxidase subunit 7A2, mitochondrial precursor	-	75947390	75953644	28427.7	13664.9	14.7859	13.6964	27794.9	28338.4	29149.9	13869.8	14261.1	12863.9	14.8492	14.7326	14.776	13.7483	13.7252	13.6158
ASHGA5P022849	0.0139108	0.0381124	2.68804	up	noncoding	ENST00000563993	RP4-536B24.4	GENCODE	575	chr16	-	87807093	87812980		TCACGTCGGTGTCCGGTGATAAAGAAGACACGGATACAGCAAGAAGGAAGGAGGCCCTGT	intergenic							19.8586	8.88416	4.34989	2.92333	21.0678	22.4513	16.0566	9.42647	12.226	5	4.55284	4.50184	3.99498	3.10493	3.31155	2.35352
ASHGA5P041961	0.001459	0.0073707	3.14086	up	noncoding	TCONS_00020260	XLOC_010236	LincRNAs identified by Cabili et al	2893	chr12	-	125510477	125513897		TAGAATGATTTCAACCCAGTAATCCTGTGTTCCAATGTGCATGGATAAAGATTTGATCTA	natural antisense	ENST00000341446	BRI3BP	BRI3 binding protein [Source:HGNC Symbol;Acc:14251]	+	125478245	125515684	174.278	55.2277	7.40635	5.75519	177.522	175.566	169.745	61.2968	45.3379	59.0483	7.52395	7.38442	7.31069	5.95761	5.3506	5.95738
ASHGA5P026856	0.00843776	0.0263501	2.0719	up	noncoding	TCONS_00011856	XLOC_005347	LincRNAs identified by Cabili et al	313	chr6	+	74364303	74365877		TTTAGGCGGAAAAACAGCAATGGAAATTTGTTGAGTCCTATGATGTTGCTGGTTTTATAG	intergenic							26.5095	13.9211	4.76408	3.71313	26.21	24.6009	28.7176	17.5644	12.7468	11.4522	4.85105	4.62696	4.81424	4.09248	3.38403	3.66288
ASHGA5P056073	0.00119774	0.0064352	2.00298	up	noncoding	ENST00000556652	CTD-2207P18.2	GENCODE	667	chr14	-	75081395	75083315		TGTCTTTAGGAATTGAGGACGTACATAAATGAAGAGACTTGTGTGCACTTCCTGTCTGGA	intergenic							128.966	63.276	6.97351	5.97137	115.898	129.636	141.362	64.447	58.7853	66.5956	6.91986	6.95191	7.04878	6.03287	5.74743	6.1338
ASHGA5P041084	6.54955e-07	0.000138572	2.79324	up	noncoding	ENST00000508923	CTD-2089N3.3	GENCODE	432	chr5	+	50265493	50266021		GTTCCCCCTCTCCACGCGTACGCACACTCATTTTTAGTTTTAACAAATGATTTAAAAATC	intergenic							3412.17	1244.54	11.7706	10.2886	3195.41	3431.7	3609.42	1199.71	1320.39	1213.51	11.7689	11.7319	11.8109	10.2774	10.3171	10.2713
ASHGA5P033189	0.00621465	0.0210513	2.09739	up	noncoding	ENST00000435491	AC091133.1	GENCODE	483	chr17	+	47009152	47014462		ACAGAAAATGTTTAAAGGTTCCAGCGGGGAGAGAGAGAAGTGACTTTCAGCATGACAGAG	natural antisense	NM_007241	SNF8	vacuolar-sorting protein SNF8	-	47007458	47022154	28.5784	14.8153	4.86104	3.79245	23.5833	33.3067	28.8452	16.3537	18.351	9.74127	4.70593	5.05525	4.82195	3.97567	3.9588	3.44288
ASHGA5P041101	0.000250435	0.00232656	2.00629	up	noncoding	ENST00000576302	CTD-2031P19.5	GENCODE	797	chr5	+	55231970	55237555		ACTGCTGTGTCCTTCAGTATTAATTTTTTCCTTTTTGAACAGGTCCAATGATTTCAGATC	natural antisense	NM_001190981	IL6ST	interleukin-6 receptor subunit beta isoform 3 precursor	-	55230924	55290821	409.24	193.364	8.63819	7.63366	416.647	424.774	386.3	188.81	195.085	196.198	8.7537	8.6516	8.50928	7.63153	7.56463	7.70482
ASHGA5P041101	0.000250435	0.00232656	2.00629	up	noncoding	ENST00000576302	CTD-2031P19.5	GENCODE	797	chr5	+	55231970	55237555		ACTGCTGTGTCCTTCAGTATTAATTTTTTCCTTTTTGAACAGGTCCAATGATTTCAGATC	natural antisense	NM_002184	IL6ST	interleukin-6 receptor subunit beta isoform 1 precursor	-	55230924	55290821	409.24	193.364	8.63819	7.63366	416.647	424.774	386.3	188.81	195.085	196.198	8.7537	8.6516	8.50928	7.63153	7.56463	7.70482
ASHGA5P041101	0.000250435	0.00232656	2.00629	up	noncoding	ENST00000576302	CTD-2031P19.5	GENCODE	797	chr5	+	55231970	55237555		ACTGCTGTGTCCTTCAGTATTAATTTTTTCCTTTTTGAACAGGTCCAATGATTTCAGATC	natural antisense	NM_175767	IL6ST	interleukin-6 receptor subunit beta isoform 2 precursor	-	55230924	55290821	409.24	193.364	8.63819	7.63366	416.647	424.774	386.3	188.81	195.085	196.198	8.7537	8.6516	8.50928	7.63153	7.56463	7.70482
ASHGA5P016092	0.000314136	0.00266703	3.30085	up	noncoding	uc010fjx.1	LINC00116	UCSC_knowngene	1260	chr2	-	110969791	110975365	ENST00000426713	TTACAGTCGGACCGCGCTGCACGCCGGCGGCAGCCATGGCGGATGTGTCAGAGAGGACAC	intergenic							70.0016	22.3787	6.1316	4.40876	67.0948	71.1429	71.7671	23.3397	27.8177	15.9788	6.16516	6.12033	6.10931	4.51306	4.59533	4.11789
ASHGA5P018454	3.06003e-05	0.000692184	2.49906	up	noncoding	ENST00000453754	SNHG5	GENCODE	401	chr6	-	86386801	86388291		TTAATTGGGGCGGAGGGAACAATGGCGCTGTCTTCAGTGGCACAGTGGAGCAGCTCTGAA	intergenic							46247.8	19114.5	15.5189	14.1975	40808.4	46613.5	51321.5	19286.2	18852.8	19204.4	15.4446	15.4873	15.6248	14.2451	14.1369	14.2105
ASHGA5P041414	1.63434e-05	0.000506215	2.31879	up	noncoding	NR_026703	VTRNA1-1	RefSeq	98	chr5	+	140090860	140090958		AGCGGTTACTTCGACAGTTCTTTAATTGAAACAAGCAACCTGTCTGGGTTGTTCGAGACC	intergenic							665.892	273.495	9.34896	8.13559	618.828	660.486	718.361	270.61	276.553	273.322	9.3303	9.2928	9.4238	8.14779	8.07785	8.18114
ASHGA5P032255	0.000528267	0.00374907	3.73608	up	noncoding	ENST00000460772	AC007952.4	GENCODE	428	chr17	-	19067521	19077741	ENST00000435028, ENST00000442355, ENST00000495691	ATGATAGCAGAATTACTGGCACTGTTAACCTGCTGGAGTGGGAACCTGGAGTCCTGGAAG	intergenic							135.374	36.8754	7.0464	5.14488	127.73	139.157	139.236	40.0475	44.8867	25.6918	7.06053	7.05219	7.0265	5.3273	5.33614	4.7712
ASHGA5P036212	2.9677e-06	0.0002327	4.31997	up	noncoding	uc002ubt.1	AK027541	UCSC_knowngene	2013	chr2	+	162101249	162105241		GTCTTCCAAGAAGCCTGGTTTCCACCTGGAAAATAAATTACTAAATTTGAATGTGTTACT	intergenic							158.547	36.6696	7.2728	5.16177	152.453	157.408	165.78	38.3484	39.368	32.2924	7.31069	7.22812	7.27958	5.26011	5.13341	5.0918
ASHGA5P027015	0.0424013	0.0897358	5.42245	up	noncoding	ENST00000458146	RP11-339D23.1	GENCODE	580	chr1	-	80839048	80840306		CAATGACTGAGAATACCCTGAGATTCCATCTGTAAATGGACAGTATAAATAAATGTGGTA	intergenic							68.4952	11.005	5.77406	3.33512	95.2863	91.4798	18.7196	10.1885	9.63567	13.1908	6.64295	6.46872	4.21051	3.23501	2.92001	3.85032
ASHGA5P046071	1.62526e-05	0.000506215	2.89431	up	noncoding	uc004cos.4	TVAS5	UCSC_knowngene	2509	chrM	+	1755	4264		ATGAAGTCACCCTAGCCATCATTCTACTATCAACATTACTAATAAGTGGCTCCTTTAACC	intergenic							20708.9	7541.4	14.3509	12.8177	20365.7	21179	20582.1	7236.51	8283.3	7104.4	14.4209	14.3399	14.292	12.8006	12.9111	12.7413
ASHGA5P027958	0.000201168	0.00203675	2.62829	up	noncoding	ENST00000548257	RP11-370I10.6	GENCODE	562	chr12	+	48744727	48836194		AATTTCCAAAGAAATGCAGGAAGCTGGAGCAGAGCAGGGTGGTAAAACTTGCTGACACAT	intronic antisense	NM_001172682	ZNF641	zinc finger protein 641 isoform 3	-	48733792	48745029	26.7779	11.1103	4.78025	3.38613	26.6122	25.0989	28.6227	10.7286	11.9905	10.6118	4.87355	4.65678	4.81043	3.32102	3.28152	3.55585
ASHGA5P017247	0.00129136	0.0067515	2.03215	up	noncoding	ENST00000439325	AC026202.3	GENCODE	672	chr3	-	5198589	5229014		CTGGTATAAGGATTTAAACAAAACCTAGAATGTCGCAGTACTCGAAGTATCCAAAACAAC	intronic antisense	NM_018184	ARL8B	ADP-ribosylation factor-like protein 8B	+	5163929	5222601	87.076	43.2587	6.43086	5.40786	84.6524	91.3072	85.2683	42.9986	40.8186	45.9588	6.48099	6.46478	6.34682	5.43335	5.18879	5.60143
ASHGA5P032598	2.67684e-06	0.000220926	2.32982	up	noncoding	ENST00000583175	RP11-214C8.5	GENCODE	2694	chr17	-	62116509	62119203		TTATAATTCTGCTGATGGCGGCATCTTATGTCGAGCCAACCACAATAAAGGTAGTTTTAG	intergenic							287.75	117.417	8.1246	6.90438	267.282	305.176	290.793	115.197	127.403	109.65	8.11161	8.17215	8.09004	6.90544	6.93816	6.86954
ASHGA5P045334	0.000332984	0.00276293	2.17332	up	noncoding	TCONS_00001938	XLOC_000048	LincRNAs identified by Cabili et al	1132	chr1	+	10516602	10520093		TATTTTTAGACGTATTGCTGCGCTCCTATGTGTCTATTCTACAAGGCTGGAGGCACAGTG	natural antisense	ENST00000377038	DFFA	DNA fragmentation factor, 45kDa, alpha polypeptide [Source:HGNC Symbol;Acc:2772]	-	10516578	10532583	204.405	90.7231	7.6335	6.51361	194.962	218.027	200.227	89.3417	87.5952	95.2325	7.65993	7.68779	7.55279	6.51946	6.35694	6.66441
ASHGA5P033030	0.000646527	0.004231	2.41859	up	noncoding	ENST00000584248	RP11-640N20.6	pseudogene	222	chr17	+	30423862	30424084	ENST00000335221, NM_182641	ACTGAAGACCTGACCGATAAGGCTCGGGGCAGTATCAAATCCTTTCTGGCAACAGCTAAT								183.388	73.899	7.47671	6.20254	171.884	189.478	188.803	74.1424	67.4548	80.0998	7.47805	7.48644	7.46564	6.24303	5.95641	6.40819
ASHGA5P049856	1.29668e-05	0.000449173	4.33595	up	noncoding	TCONS_00020862	XLOC_010145	LincRNAs identified by Cabili et al	372	chr12	-	88775674	88813029		AAGGAATCGGGTGAGAGCAAAGGAAGGCCGTGAAGCCATTGTCAGAAATTTGTCCTTTAT	intergenic							1151.1	255.935	10.1539	8.0376	1032.73	1196.93	1223.64	237.862	255.976	273.968	10.0871	10.168	10.2067	7.96428	7.96428	8.18425
ASHGA5P047017	0.0246413	0.0589499	2.03709	up	noncoding	ENST00000427846	RP11-429G19.2	GENCODE	749	chr10	-	97802234	97849995		GAAGACATTTAAGATTACTTCTAGTAACCTTGCTTGTCAAACCCATGGTGGATGTAATTA	intronic antisense	NM_001134375	CCNJ	cyclin-J isoform 1	+	97803158	97820625	35.7316	18.7841	5.16254	4.13604	32.3348	45.6645	29.1956	14.1403	20.7161	21.4959	5.14583	5.50132	4.84049	3.75067	4.13999	4.51745
ASHGA5P047017	0.0246413	0.0589499	2.03709	up	noncoding	ENST00000427846	RP11-429G19.2	GENCODE	749	chr10	-	97802234	97849995		GAAGACATTTAAGATTACTTCTAGTAACCTTGCTTGTCAAACCCATGGTGGATGTAATTA	intronic antisense	NM_001134376	CCNJ	cyclin-J isoform 3	+	97803158	97820625	35.7316	18.7841	5.16254	4.13604	32.3348	45.6645	29.1956	14.1403	20.7161	21.4959	5.14583	5.50132	4.84049	3.75067	4.13999	4.51745
ASHGA5P047017	0.0246413	0.0589499	2.03709	up	noncoding	ENST00000427846	RP11-429G19.2	GENCODE	749	chr10	-	97802234	97849995		GAAGACATTTAAGATTACTTCTAGTAACCTTGCTTGTCAAACCCATGGTGGATGTAATTA	intronic antisense	NM_019084	CCNJ	cyclin-J isoform 2	+	97803158	97820625	35.7316	18.7841	5.16254	4.13604	32.3348	45.6645	29.1956	14.1403	20.7161	21.4959	5.14583	5.50132	4.84049	3.75067	4.13999	4.51745
ASHGA5P041015	1.87846e-06	0.000191396	2.35664	up	noncoding	ENST00000511596	RP11-454P21.1	GENCODE	578	chr5	+	17684692	17955966		AAGGTTGCTGTGTGGACCAGCTAAAGCCCTATGTAAGAAAGCACTTCACATACAGAAGAG	intergenic							391.061	157.914	8.57395	7.33722	377.238	396.261	399.685	149.415	170.937	153.39	8.6086	8.55108	8.56216	7.29083	7.36562	7.35521
ASHGA5P058560	6.78361e-05	0.00107318	2.30153	up	noncoding	uc010ixj.1	SMA	UCSC_knowngene	364	chr5	+	68914139	68915892	uc003jyk.3	TCATTCTGGGGGAGAACATTTTGTGAATTCCTGGGTCCAGAGAGAATTACCTATGGCATC	intergenic							206.561	86.6775	7.6506	6.44801	198.4	210.372	210.911	83.5537	86.8767	89.6021	7.68671	7.63625	7.62885	6.42399	6.34457	6.57547
ASHGA5P048045	0.0324152	0.0729734	2.23656	up	noncoding	ENST00000434346	RP11-184I16.2	GENCODE	833	chr1	-	44167767	44170140		CCTCCTACACCCAATATCTGAGGTGTTCTAAGATTTAACTACTCAAATGTTTGATATTTG	natural antisense	NM_014663	KDM4A	lysine-specific demethylase 4A	+	44115796	44171189	23.8132	12.148	4.60485	3.44358	26.0495	25.743	19.6471	13.0574	17.4437	5.9429	4.84418	4.69226	4.27813	3.62999	3.87892	2.82182
ASHGA5P036677	0.0426444	0.0901344	3.18743	up	noncoding	TCONS_00026498	XLOC_012824	LincRNAs identified by Cabili et al	500	chr18	-	36693453	36739037		TCAACCTGGTGGTGTTGTCTTTAATGGTGCAACTAGTGAAGAATGCAGGTGGGAAGAAAG	intergenic							103.813	29.4268	6.50613	4.83374	143.746	124.165	43.5264	27.4246	29.5729	31.2831	7.22249	6.89188	5.40403	4.75983	4.69087	5.05051
ASHGA5P025839	3.69752e-05	0.000762197	2.47116	up	noncoding	NR_038456	NAPA	RefSeq	1521	chr19	-	47990890	48018515		TCAGAGAGAGCCAAGCTCTAAAGCACATGTAGCCGCTGAGACCTGCTGTTTCTGCTGGGG	exon sense-overlapping	NM_003827	NAPA	alpha-soluble NSF attachment protein	-	47990890	48018515	324.886	125.503	8.30547	7.00029	312.443	333.05	329.164	122.406	124.111	129.99	8.34123	8.30272	8.27247	6.99191	6.89699	7.11196
ASHGA5P031158	0.0063608	0.0214026	2.47383	up	noncoding	ENST00000569940	RP11-401P9.1	GENCODE	1146	chr16	-	50585734	50587851		AATAATACTAGTTGGATGAGCCACTGTGTCTCCAGCCACTTAGTTGACAGGCCACGTAAA	intronic antisense	NM_033119	NKD1	protein naked cuticle homolog 1	+	50582240	50674771	831.112	324.033	9.66415	8.3574	895.663	943.856	653.818	255.516	401.182	315.4	9.88875	9.82323	9.28048	8.07015	8.61742	8.38465
ASHGA5P032951	1.511e-05	0.000493175	2.22927	up	noncoding	ENST00000582896	RP11-746M1.8	pseudogene	145	chr17	+	20887214	20887359	ENST00000361297, ENST00000558027	GCCGCCGCCCGACCGCCGGGAGGATGGAGTTCAGCGGGCAGCGGAGCTGTCTCAGTCTTT								4134.14	1900.65	12.0407	10.8841	3822.99	4343.26	4236.18	1922.43	1858.42	1921.1	12.0107	12.0601	12.0513	10.9403	10.7982	10.9138
ASHGA5P045921	8.72336e-05	0.00125131	2.10308	up	noncoding	ENST00000478294	RP13-463N16.6	GENCODE	697	chr10	-	5636953	5638081		TGATGTGGTTCAGAGACTCACATCCAAGCAATAAAAATGAATCCCTTATGGTGGTCTGCA	intergenic							42.0035	21.0462	5.41002	4.33752	40.1729	39.2691	46.5686	20.4082	23.3493	19.3811	5.44489	5.2867	5.49847	4.31109	4.32467	4.3768
ASHGA5P048742	2.10398e-05	0.000566205	2.11203	up	noncoding	ENST00000461832	SNHG12	GENCODE	675	chr1	-	28906870	28908369	ENST00000464115, uc001bqm.3, uc001bqn.3	ACAATACCTGCAAGCTGCCACTCAGCTTTCCTATAATGTTTCAGGACCAGGGCTGGAAGC	intergenic							565.481	253.067	9.10235	8.02372	505.061	608.22	583.161	257.169	261.912	240.121	9.03439	9.16472	9.10795	8.07915	7.99753	7.99448
ASHGA5P040572	1.77503e-05	0.000524875	3.11162	up	noncoding	ENST00000515153	CTD-2091N23.1	GENCODE	625	chr5	-	92355368	92404375		TAAGAAATGGATATTTAAATAAGTATACCAGAACATAAAAATTCCAGTGCCTGGTTTTTT	intergenic							113.117	36.6982	6.79412	5.15645	104.478	114.829	120.044	34.6535	43.4523	31.9889	6.77803	6.7816	6.82272	5.10113	5.28902	5.07919
ASHGA5P016458	0.000256601	0.00236088	2.3975	up	noncoding	ENST00000527459	CD99P1	pseudogene	561	chrX	+	2527455	2541494	ENST00000430562, NR_033381	AGCCTGGATTCATTGGGGATGACTTTGACTTAGCAGATGCCTTACATGACAAAGGAAACT								90.7434	38.5615	6.48701	5.22548	79.8078	91.7764	100.646	34.9528	46.844	33.8878	6.40074	6.4733	6.58699	5.11542	5.39891	5.16212
ASHGA5P042969	4.85805e-06	0.000290844	2.47562	up	noncoding	uc003tad.4	LOC646762	UCSC_knowngene	6467	chr7	-	29685537	29725437		GGGAGGAGCCATAAAAGTAGTCTATCTATCATCAGTTACATATCTAATGAACTGTCTATC	intergenic							462.682	176.839	8.81345	7.50566	443.858	485.106	459.083	168.777	185.415	176.324	8.84609	8.83978	8.75448	7.46896	7.49235	7.55567
ASHGA5P035659	0.00289028	0.0120019	3.46525	up	noncoding	ENST00000414896	AC005104.3	GENCODE	442	chr2	-	242290754	242292519		CCCATCAGAAAATTACTCAAAAAGGGAGTATTTAAAGGAAACTCAAATCAGGAGAACCCG	natural antisense	NM_001008491	SEPT2	septin-2	+	242254722	242293441	25.0147	7.98587	4.68039	2.88743	22.0754	24.4167	28.552	5.05431	11.7534	7.14994	4.61941	4.61452	4.80726	2.36266	3.24808	3.05157
ASHGA5P035659	0.00289028	0.0120019	3.46525	up	noncoding	ENST00000414896	AC005104.3	GENCODE	442	chr2	-	242290754	242292519		CCCATCAGAAAATTACTCAAAAAGGGAGTATTTAAAGGAAACTCAAATCAGGAGAACCCG	natural antisense	NM_001008492	SEPT2	septin-2	+	242255280	242293441	25.0147	7.98587	4.68039	2.88743	22.0754	24.4167	28.552	5.05431	11.7534	7.14994	4.61941	4.61452	4.80726	2.36266	3.24808	3.05157
ASHGA5P035659	0.00289028	0.0120019	3.46525	up	noncoding	ENST00000414896	AC005104.3	GENCODE	442	chr2	-	242290754	242292519		CCCATCAGAAAATTACTCAAAAAGGGAGTATTTAAAGGAAACTCAAATCAGGAGAACCCG	natural antisense	NM_004404	SEPT2	septin-2	+	242255280	242293441	25.0147	7.98587	4.68039	2.88743	22.0754	24.4167	28.552	5.05431	11.7534	7.14994	4.61941	4.61452	4.80726	2.36266	3.24808	3.05157
ASHGA5P035659	0.00289028	0.0120019	3.46525	up	noncoding	ENST00000414896	AC005104.3	GENCODE	442	chr2	-	242290754	242292519		CCCATCAGAAAATTACTCAAAAAGGGAGTATTTAAAGGAAACTCAAATCAGGAGAACCCG	natural antisense	NM_006155	SEPT2	septin-2	+	242254722	242293441	25.0147	7.98587	4.68039	2.88743	22.0754	24.4167	28.552	5.05431	11.7534	7.14994	4.61941	4.61452	4.80726	2.36266	3.24808	3.05157
ASHGA5P058047	1.54704e-06	0.000180916	2.03578	up	noncoding	TCONS_00025724	XLOC_012542	LincRNAs identified by Cabili et al	463	chr17	-	59470826	59476780		GCGGGAGCTGGTGCCCTGGCAGGAGGGACTGGCTTATGCCACCCTGTGCAGGATCGTCTT	intergenic							602.807	281.092	9.19926	8.17367	557.322	632.897	618.204	268.487	300.225	274.564	9.17819	9.22464	9.19494	8.1366	8.19681	8.1876
ASHGA5P032252	3.40355e-07	0.000110218	4.72736	up	noncoding	ENST00000495691	AC007952.4	GENCODE	440	chr17	-	19067521	19077749	ENST00000435028, ENST00000442355, ENST00000460772	CCAGCCATGGCTGGTCTCCGGGTTCACAGTGATAGGGGAAATAAACCCTTATTTGTCTAA	intergenic							1821.65	377.825	10.8381	8.59705	1779.96	1887.08	1797.92	367.434	403.847	362.193	10.8903	10.8396	10.7844	8.59081	8.62769	8.57266
ASHGA5P031435	0.000100387	0.00135367	3.93372	up	noncoding	ENST00000565813	LA16c-313D11.11	GENCODE	337	chr16	+	732415	732870		AGATGAAGACGCTGGTGTCAAGGTTGAGCGTAGCATGCCACCAGCGGTCGGGGAAGTACA	exon sense-overlapping	NM_005861	STUB1	E3 ubiquitin-protein ligase CHIP	+	730114	732768	19.759	5.62178	4.34802	2.37212	19.5672	22.3292	17.3807	5	6.86534	5	4.44602	4.49343	4.1046	2.32391	2.43894	2.35352
ASHGA5P031435	0.000100387	0.00135367	3.93372	up	noncoding	ENST00000565813	LA16c-313D11.11	GENCODE	337	chr16	+	732415	732870		AGATGAAGACGCTGGTGTCAAGGTTGAGCGTAGCATGCCACCAGCGGTCGGGGAAGTACA	natural antisense	NM_001005920	JMJD8	jmjC domain-containing protein 8 precursor	-	731666	734439	19.759	5.62178	4.34802	2.37212	19.5672	22.3292	17.3807	5	6.86534	5	4.44602	4.49343	4.1046	2.32391	2.43894	2.35352
ASHGA5P023449	0.000171167	0.00184905	2.41954	up	noncoding	NR_036517	C17orf62	RefSeq	2002	chr17	-	80400462	80408707		TGTGCTCTCGATAGCCTGGGCTGGAAGCTCTTCTACGTCACAGGCTGCCTGTTTGTGGCT	exon sense-overlapping	NM_001033046	C17orf62	uncharacterized protein C17orf62 isoform a	-	80400462	80408707	57.5513	24.7248	5.85178	4.57705	51.7822	63.4507	57.4209	24.8429	25.0128	24.3188	5.79858	5.96084	5.79594	4.60537	4.43256	4.69322
ASHGA5P023449	0.000171167	0.00184905	2.41954	up	noncoding	NR_036517	C17orf62	RefSeq	2002	chr17	-	80400462	80408707		TGTGCTCTCGATAGCCTGGGCTGGAAGCTCTTCTACGTCACAGGCTGCCTGTTTGTGGCT	exon sense-overlapping	NM_001100407	C17orf62	uncharacterized protein C17orf62 isoform a	-	80400462	80408707	57.5513	24.7248	5.85178	4.57705	51.7822	63.4507	57.4209	24.8429	25.0128	24.3188	5.79858	5.96084	5.79594	4.60537	4.43256	4.69322
ASHGA5P023449	0.000171167	0.00184905	2.41954	up	noncoding	NR_036517	C17orf62	RefSeq	2002	chr17	-	80400462	80408707		TGTGCTCTCGATAGCCTGGGCTGGAAGCTCTTCTACGTCACAGGCTGCCTGTTTGTGGCT	exon sense-overlapping	NM_001100408	C17orf62	uncharacterized protein C17orf62 isoform b	-	80400462	80408707	57.5513	24.7248	5.85178	4.57705	51.7822	63.4507	57.4209	24.8429	25.0128	24.3188	5.79858	5.96084	5.79594	4.60537	4.43256	4.69322
ASHGA5P023449	0.000171167	0.00184905	2.41954	up	noncoding	NR_036517	C17orf62	RefSeq	2002	chr17	-	80400462	80408707		TGTGCTCTCGATAGCCTGGGCTGGAAGCTCTTCTACGTCACAGGCTGCCTGTTTGTGGCT	exon sense-overlapping	NM_001193653	C17orf62	uncharacterized protein C17orf62 isoform a	-	80400462	80408707	57.5513	24.7248	5.85178	4.57705	51.7822	63.4507	57.4209	24.8429	25.0128	24.3188	5.79858	5.96084	5.79594	4.60537	4.43256	4.69322
ASHGA5P023449	0.000171167	0.00184905	2.41954	up	noncoding	NR_036517	C17orf62	RefSeq	2002	chr17	-	80400462	80408707		TGTGCTCTCGATAGCCTGGGCTGGAAGCTCTTCTACGTCACAGGCTGCCTGTTTGTGGCT	exon sense-overlapping	NM_001193654	C17orf62	uncharacterized protein C17orf62 isoform a	-	80400462	80408707	57.5513	24.7248	5.85178	4.57705	51.7822	63.4507	57.4209	24.8429	25.0128	24.3188	5.79858	5.96084	5.79594	4.60537	4.43256	4.69322
ASHGA5P023449	0.000171167	0.00184905	2.41954	up	noncoding	NR_036517	C17orf62	RefSeq	2002	chr17	-	80400462	80408707		TGTGCTCTCGATAGCCTGGGCTGGAAGCTCTTCTACGTCACAGGCTGCCTGTTTGTGGCT	exon sense-overlapping	NM_001193655	C17orf62	uncharacterized protein C17orf62 isoform a	-	80400462	80407602	57.5513	24.7248	5.85178	4.57705	51.7822	63.4507	57.4209	24.8429	25.0128	24.3188	5.79858	5.96084	5.79594	4.60537	4.43256	4.69322
ASHGA5P023449	0.000171167	0.00184905	2.41954	up	noncoding	NR_036517	C17orf62	RefSeq	2002	chr17	-	80400462	80408707		TGTGCTCTCGATAGCCTGGGCTGGAAGCTCTTCTACGTCACAGGCTGCCTGTTTGTGGCT	exon sense-overlapping	NM_001193657	C17orf62	uncharacterized protein C17orf62 isoform a	-	80400462	80408707	57.5513	24.7248	5.85178	4.57705	51.7822	63.4507	57.4209	24.8429	25.0128	24.3188	5.79858	5.96084	5.79594	4.60537	4.43256	4.69322
ASHGA5P023449	0.000171167	0.00184905	2.41954	up	noncoding	NR_036517	C17orf62	RefSeq	2002	chr17	-	80400462	80408707		TGTGCTCTCGATAGCCTGGGCTGGAAGCTCTTCTACGTCACAGGCTGCCTGTTTGTGGCT	natural antisense	NM_173620	HEXDC	hexosaminidase D	+	80376251	80400516	57.5513	24.7248	5.85178	4.57705	51.7822	63.4507	57.4209	24.8429	25.0128	24.3188	5.79858	5.96084	5.79594	4.60537	4.43256	4.69322
ASHGA5P049904	2.04874e-06	0.000199944	2.40883	up	noncoding	TCONS_00002579	XLOC_001192	LincRNAs identified by Cabili et al	262	chr1	-	212605053	212606095		GATGCCCGGCTTGCTGGAGGATCAAGGGAAGGTAAGAGGGGTAGGTGAAGTCAGGAAGGA	intergenic							652.345	257.627	9.31701	8.04868	615.303	694.637	647.095	249.314	274.877	248.689	9.32357	9.36338	9.26408	8.03355	8.06876	8.04373
ASHGA5P015632	0.00447054	0.0164541	4.12322	up	noncoding	ENST00000422108	RP11-443P15.2	GENCODE	571	chr3	+	185677750	185692987	ENST00000445507	CCTGAATGATAAAGCATCGGTGGACAGTGCCTTAAAAGGGGAAGCTGGTGGCAGACTCCG	intergenic							60.548	15.809	5.90739	3.86362	64.2087	70.4439	46.9915	11.4023	16.0112	20.0135	6.10259	6.10751	5.51208	3.42103	3.75041	4.41943
ASHGA5P057539	0.00146429	0.00738818	2.10725	up	noncoding	TCONS_00018641	XLOC_008992	LincRNAs identified by Cabili et al	1100	chr10	-	130833654	130834943		ATTCTCCTTGGGTGGTTCATAGGAAGAGGCCAAGAGAGAGAGAAGGATGCTGTATTTATG	intergenic							33.2179	16.782	5.08044	4.00507	28.9644	33.5834	37.1057	19.0541	16.2726	15.0193	4.99313	5.06845	5.17974	4.21135	3.77373	4.03015
ASHGA5P057584	0.00240273	0.0105384	2.52171	up	noncoding	TCONS_00019396	XLOC_009221	LincRNAs identified by Cabili et al	604	chr11	+	76468164	76469359	TCONS_00019395	TGAAATGCAGGCCATGAGCTCTTGCTGGACATACCAGAACAAAGACATAGTCTCTTCAAG	intergenic							59.4119	24.2856	5.88523	4.55082	65.3881	65.2109	47.6367	23.8983	24.8782	24.0804	6.12793	5.99685	5.5309	4.54762	4.42581	4.67904
ASHGA5P038651	4.84892e-07	0.000120505	2.45525	up	noncoding	ENST00000441644	AC023797.1	GENCODE	348	chr3	-	196358368	196359458		CAGCGAACCTCAGTCACTGACACTCAAAAGAAGGAATTATTTCAACTCAATAATAAACAA	intergenic							4186.27	1748.3	12.0669	10.771	3972.67	4262.69	4323.43	1705.3	1786.94	1752.67	12.0702	12.0377	12.0928	10.7774	10.7426	10.793
ASHGA5P021964	0.000177143	0.00188596	3.22935	up	noncoding	ENST00000545750	RP11-221N13.2	GENCODE	443	chr12	+	65953370	65954669		GAGAGCAGCTTCTAGAATCACCAACCAACCTCATGAAATAAAGAAATAAAGAAAACAAAC	intergenic							318.515	95.5535	8.27653	6.58528	304.017	332.204	319.323	84.0773	95.9047	106.679	8.30215	8.29907	8.22835	6.43276	6.49334	6.82975
ASHGA5P022317	1.31924e-06	0.000177334	2.20946	up	noncoding	ENST00000554441	DIO3OS	GENCODE	1068	chr14	-	102023640	102026712	ENST00000555882, ENST00000557661	CCGGGCCGAGGCCCAGCCCAATAGGAAGCACCTGATCCACACTCTTTCTAGCCCCAGGGA	bidirectional	NM_001362	DIO3	type III iodothyronine deiodinase	+	102027687	102029789	2746.15	1265.44	11.4555	10.3118	2639.39	2838.19	2760.88	1216.19	1349.03	1231.09	11.4886	11.4486	11.4293	10.298	10.3467	10.2908
ASHGA5P023461	1.90398e-07	8.3583e-05	3.03233	up	noncoding	ENST00000581442	RP11-838N2.4	GENCODE	450	chr18	+	3466247	3478925		TGTGTATGCAGGGTATGCACAGATGTGGAAACAGGAACTGATGTGTCCATTACACCACTA	intergenic							676.574	212.757	9.37019	7.76976	629.271	694.533	705.917	204.591	229.387	204.293	9.35543	9.36316	9.39197	7.74388	7.80499	7.76043
ASHGA5P037091	0.00454784	0.0166611	2.22296	up	noncoding	TCONS_00025701	XLOC_012529	LincRNAs identified by Cabili et al	5810	chr17	-	55122437	55128557		TTCTAAAAATCTTTCCACCGCTGAACGTTTAGAGGGTGAGGTTAGACAAAAGACGGGGAG	intergenic							62.8787	29.5343	5.98188	4.8294	63.753	61.8456	63.0375	30.321	25.5261	32.7559	6.09319	5.92518	5.92727	4.91188	4.46211	5.1142
ASHGA5P022702	4.47835e-05	0.000851563	2.12563	up	noncoding	ENST00000561111	RP11-316M1.12	GENCODE	633	chr1	+	150937735	150938734		GGACAATAAGGCAGCTGGAGTAATGGTTCAGTCATTCTTACGATGGTTGTTATTGAGGAT	natural antisense	NM_022075	CERS2	ceramide synthase 2	-	150937648	150947479	321.66	143.605	8.28874	7.20085	298.455	334.324	332.202	143.298	142.03	145.489	8.27266	8.30722	8.28632	7.2299	7.09223	7.28041
ASHGA5P022702	4.47835e-05	0.000851563	2.12563	up	noncoding	ENST00000561111	RP11-316M1.12	GENCODE	633	chr1	+	150937735	150938734		GGACAATAAGGCAGCTGGAGTAATGGTTCAGTCATTCTTACGATGGTTGTTATTGAGGAT	natural antisense	NM_181746	CERS2	ceramide synthase 2	-	150937648	150947479	321.66	143.605	8.28874	7.20085	298.455	334.324	332.202	143.298	142.03	145.489	8.27266	8.30722	8.28632	7.2299	7.09223	7.28041
ASHGA5P041069	2.28545e-05	0.000587104	2.19839	up	noncoding	ENST00000569313	CTD-2636A23.2	GENCODE	643	chr5	+	43289496	43290941		ATTGGAGATTAGTACCTCTGCTTTCTTCTGACAGAAGTACACAATTCATTATACCATGTT	natural antisense	NM_001098272	HMGCS1	hydroxymethylglutaryl-CoA synthase, cytoplasmic	-	43287571	43313614	561.798	241.994	9.09328	7.95683	510.311	571.685	603.399	248.713	251.806	225.463	9.04776	9.07498	9.15711	8.03036	7.93787	7.90228
ASHGA5P041069	2.28545e-05	0.000587104	2.19839	up	noncoding	ENST00000569313	CTD-2636A23.2	GENCODE	643	chr5	+	43289496	43290941		ATTGGAGATTAGTACCTCTGCTTTCTTCTGACAGAAGTACACAATTCATTATACCATGTT	natural antisense	NM_002130	HMGCS1	hydroxymethylglutaryl-CoA synthase, cytoplasmic	-	43287571	43313614	561.798	241.994	9.09328	7.95683	510.311	571.685	603.399	248.713	251.806	225.463	9.04776	9.07498	9.15711	8.03036	7.93787	7.90228
ASHGA5P034213	0.00213954	0.00973018	2.46844	up	noncoding	TCONS_00016514	XLOC_007896	LincRNAs identified by Cabili et al	703	chr9	-	139506545	139507780	TCONS_00016513, TCONS_00016903	GCTTCTCGGGAATGGAATCACACACGGACTGTGGCGTACACATCACAACTTTAAACCCCG	intergenic							148.755	60.4444	7.17937	5.87577	136.168	150.822	159.274	61.4767	76.3362	43.5202	7.1476	7.16785	7.22266	5.962	6.14188	5.52343
ASHGA5P036122	0.00117701	0.00636546	3.38851	up	noncoding	NR_037858	LOC254128	RefSeq	1799	chr2	+	122407229	122409114	NR_037857	CCAAGTGGAACTTCCTTTGGTCGGGGGTCTGATACTCGAAGGAAACGGTCTTTCACTTCT	bidirectional	NM_001142273	CLASP1	CLIP-associating protein 1 isoform 2	-	122095351	122407052	21.9799	7.23881	4.49625	2.7356	24.0064	23.3301	18.6031	6.1274	9.9912	5.59783	4.73144	4.556	4.2013	2.4767	2.98077	2.74932
ASHGA5P036122	0.00117701	0.00636546	3.38851	up	noncoding	NR_037858	LOC254128	RefSeq	1799	chr2	+	122407229	122409114	NR_037857	CCAAGTGGAACTTCCTTTGGTCGGGGGTCTGATACTCGAAGGAAACGGTCTTTCACTTCT	bidirectional	NM_001142274	CLASP1	CLIP-associating protein 1 isoform 3	-	122095351	122407052	21.9799	7.23881	4.49625	2.7356	24.0064	23.3301	18.6031	6.1274	9.9912	5.59783	4.73144	4.556	4.2013	2.4767	2.98077	2.74932
ASHGA5P036122	0.00117701	0.00636546	3.38851	up	noncoding	NR_037858	LOC254128	RefSeq	1799	chr2	+	122407229	122409114	NR_037857	CCAAGTGGAACTTCCTTTGGTCGGGGGTCTGATACTCGAAGGAAACGGTCTTTCACTTCT	bidirectional	NM_001207051	CLASP1	CLIP-associating protein 1 isoform 4	-	122095351	122407052	21.9799	7.23881	4.49625	2.7356	24.0064	23.3301	18.6031	6.1274	9.9912	5.59783	4.73144	4.556	4.2013	2.4767	2.98077	2.74932
ASHGA5P036122	0.00117701	0.00636546	3.38851	up	noncoding	NR_037858	LOC254128	RefSeq	1799	chr2	+	122407229	122409114	NR_037857	CCAAGTGGAACTTCCTTTGGTCGGGGGTCTGATACTCGAAGGAAACGGTCTTTCACTTCT	bidirectional	NM_015282	CLASP1	CLIP-associating protein 1 isoform 1	-	122095351	122407052	21.9799	7.23881	4.49625	2.7356	24.0064	23.3301	18.6031	6.1274	9.9912	5.59783	4.73144	4.556	4.2013	2.4767	2.98077	2.74932
ASHGA5P019307	5.52937e-06	0.000299793	2.56	up	noncoding	ENST00000477740	RP11-34P13.7	GENCODE	491	chr1	-	92229	129217	ENST00000420830	TGAGCTGAATGATAGTTAAGCTGAATTAACAATTTGGACAAGACAGCAAATGCTATTGTC	intergenic							46.294	19.0449	5.54799	4.19184	41.4495	47.3461	50.0864	19.165	21.7109	16.2588	5.48681	5.55187	5.60529	4.22051	4.21182	4.1432
ASHGA5P045181	0.0136493	0.0375936	2.22958	up	noncoding	NR_046204	LOC401497	RefSeq	1270	chr9	-	30388932	30408452		GTTGAGGCAGTATATGTCTGATCACTCTGGATATCTGTGTAAAATAAAATGCTAGGTGGA	intergenic							24.0433	11.702	4.61112	3.45435	24.7182	28.3379	19.0737	13.0181	10.4381	11.6499	4.76901	4.82947	4.2349	3.62507	3.05565	3.68233
ASHGA5P048719	0.00191342	0.00894422	2.0204	up	noncoding	TCONS_00023559	XLOC_011384	LincRNAs identified by Cabili et al	1530	chr15	+	100889914	100892899	TCONS_00023557	TTGTATTTCACTACTTTCCTGTTGAGCTTGGATTCCAGCCTCAAATTCCGCGATTTGGCC	intergenic							166.75	80.0624	7.33773	6.32308	163.7	185.058	151.491	72.8189	80.6273	86.7411	7.41194	7.45319	7.14805	6.21458	6.22771	6.52697
ASHGA5P000097	3.16025e-05	0.000699214	3.23203	up	noncoding	BC030084		RNAdb	629	chr3	+	40508031	40508645		CCAATTCCAGTACCCTGTGTAAAGGAAAACATATACATCTTGCAGACATTTTTTAATGTG	intergenic							810.682	241.855	9.6496	7.95716	786.72	837.917	807.408	238.516	232.102	254.947	9.70219	9.65033	9.59629	7.9683	7.8213	8.08188
ASHGA5P030967	0.00562752	0.0195185	2.1052	up	noncoding	ENST00000566957	RP11-276H1.2	GENCODE	502	chr16	-	12187483	12189164		AATATTACCACCATTTCAAGGACTGGGAAAACGAGTTCAGAGAAATTAAAGCATTTGCCC	intronic antisense	NM_032167	SNX29	sorting nexin-29	+	12070601	12668146	17.0326	9.04401	4.13319	3.05923	15.6209	20.1519	15.325	8.09488	9.83496	9.20219	4.12657	4.34433	3.92867	2.85508	2.95292	3.36969
ASHGA5P031845	0.000196431	0.00200397	2.47104	up	noncoding	ENST00000569274	RP11-63M22.2	GENCODE	1790	chr16	+	66754799	66765688		ATTGGTCACTATACCACAATTATCATTCTACAGTCAGTTTACTGTCATTACCTAGACAAC	natural antisense	NM_006141	DYNC1LI2	cytoplasmic dynein 1 light intermediate chain 2	-	66754798	66785525	231.644	90.4429	7.81455	6.50943	226.166	246.217	222.55	90.8902	87.2443	93.1941	7.87325	7.86486	7.70555	6.54356	6.35093	6.6338
ASHGA5P033422	2.02534e-06	0.000198567	3.61775	up	noncoding	ENST00000576021	RP11-498C9.3	GENCODE	479	chr17	+	79825596	79826149		TGAGGTGACTTGAGTTTTGGCAATTTGGCTTTCCCCAAGCCGCCGGAGCCATCTCCACAG	natural antisense	NM_001185077	ARHGDIA	rho GDP-dissociation inhibitor 1 isoform a	-	79825596	79828790	1186.87	317.108	10.2009	8.34576	1100.1	1225.63	1234.88	315.249	314.613	321.462	10.1827	10.1985	10.2213	8.36718	8.26233	8.40777
ASHGA5P033422	2.02534e-06	0.000198567	3.61775	up	noncoding	ENST00000576021	RP11-498C9.3	GENCODE	479	chr17	+	79825596	79826149		TGAGGTGACTTGAGTTTTGGCAATTTGGCTTTCCCCAAGCCGCCGGAGCCATCTCCACAG	natural antisense	NM_001185078	ARHGDIA	rho GDP-dissociation inhibitor 1 isoform b	-	79825596	79829282	1186.87	317.108	10.2009	8.34576	1100.1	1225.63	1234.88	315.249	314.613	321.462	10.1827	10.1985	10.2213	8.36718	8.26233	8.40777
ASHGA5P033422	2.02534e-06	0.000198567	3.61775	up	noncoding	ENST00000576021	RP11-498C9.3	GENCODE	479	chr17	+	79825596	79826149		TGAGGTGACTTGAGTTTTGGCAATTTGGCTTTCCCCAAGCCGCCGGAGCCATCTCCACAG	natural antisense	NM_004309	ARHGDIA	rho GDP-dissociation inhibitor 1 isoform a	-	79825596	79829282	1186.87	317.108	10.2009	8.34576	1100.1	1225.63	1234.88	315.249	314.613	321.462	10.1827	10.1985	10.2213	8.36718	8.26233	8.40777
ASHGA5P032697	6.25463e-05	0.00102989	2.1913	up	noncoding	ENST00000434398	RP11-421L10.1	GENCODE	645	chr1	-	221505980	221509262	NR_024236	TCTTTTCTTTGTGGATACTGCAGGTCTACGTGAAATAGTGTGTTTTTGCGGGGTGCTGTC	intergenic							123.851	55.8699	6.9198	5.78801	114.578	131.239	125.737	50.9869	60.4595	56.1632	6.90481	6.96955	6.88504	5.6836	5.79112	5.88932
ASHGA5P053449	4.03277e-07	0.000119712	14.5248	up	noncoding	ENST00000520944	SNHG6	GENCODE	638	chr8	-	67834052	67837831		TAAGAGCTGTCTTCCGATGTCGCTCTTCCTTTCCCGCGCGACCGGCGAGGGAGGAAGAAG	natural antisense	NM_173518	MCMDC2	MCM domain-containing protein 2 isoform a	+	67782983	67834283	14058.1	986.259	13.8138	9.95336	13731.9	14773.3	13669.2	989.965	955.853	1012.96	13.8623	13.8331	13.746	9.99624	9.85093	10.0129
ASHGA5P037486	0.00149248	0.0074965	2.73575	up	noncoding	TCONS_00024503	XLOC_011822	LincRNAs identified by Cabili et al	331	chr16	+	87615693	87618184		GTGCGCGAAGCTGTTCATTTCCTTGCTGTATAGTGGAGCAGAGGCGATCTCAGCTTTCCG	intergenic							22.8419	9.19462	4.55115	3.09921	24.7458	23.7824	19.9975	10.9296	9.81682	6.83742	4.77086	4.58016	4.30243	3.35575	2.95068	2.99121
ASHGA5P031287	3.1014e-06	0.000234227	2.40305	up	noncoding	ENST00000568137	AC009120.4	GENCODE	966	chr16	-	74226290	74249420		CACCTCGCTATAGGGACAAGAAAGGAAGAGAGAGAGAGAACATTTCTGAAGTAATAGTGA	intergenic							391.21	154.811	8.57406	7.30919	369.981	409.826	393.822	147.105	163.042	154.285	8.58518	8.598	8.53899	7.26682	7.29648	7.36428
ASHGA5P014621	0.000206643	0.00207157	2.94442	up	noncoding	NR_024533	ALG3	RefSeq	1450	chr3	-	183960116	183966759		AGGGTGGCATGTACCCAGCTGGTTTCGTGTACATCTTTATGGGGTTGTACTATGCCACCA	exon sense-overlapping	NM_001006941	ALG3	dol-P-Man:Man(5)GlcNAc(2)-PP-Dol alpha-1,3-mannosyltransferase isoform d	-	183960116	183967313	172.186	57.6999	7.38559	5.82761	153.945	184.667	177.946	62.8933	64.0051	46.2012	7.32475	7.44991	7.38211	5.99854	5.87536	5.60892
ASHGA5P014621	0.000206643	0.00207157	2.94442	up	noncoding	NR_024533	ALG3	RefSeq	1450	chr3	-	183960116	183966759		AGGGTGGCATGTACCCAGCTGGTTTCGTGTACATCTTTATGGGGTTGTACTATGCCACCA	exon sense-overlapping	NM_005787	ALG3	dol-P-Man:Man(5)GlcNAc(2)-PP-Dol alpha-1,3-mannosyltransferase isoform a	-	183960116	183966759	172.186	57.6999	7.38559	5.82761	153.945	184.667	177.946	62.8933	64.0051	46.2012	7.32475	7.44991	7.38211	5.99854	5.87536	5.60892
ASHGA5P014621	0.000206643	0.00207157	2.94442	up	noncoding	NR_024533	ALG3	RefSeq	1450	chr3	-	183960116	183966759		AGGGTGGCATGTACCCAGCTGGTTTCGTGTACATCTTTATGGGGTTGTACTATGCCACCA	natural antisense	NM_138345	VWA5B2	von Willebrand factor A domain-containing protein 5B2	+	183948316	183960117	172.186	57.6999	7.38559	5.82761	153.945	184.667	177.946	62.8933	64.0051	46.2012	7.32475	7.44991	7.38211	5.99854	5.87536	5.60892
ASHGA5P017147	1.48021e-06	0.000180916	10.3289	up	noncoding	ENST00000438181	RP11-342D14.1	GENCODE	717	chrX	+	45042495	45192802		TCCAGTCCAGGTCTTCCAAGTTTATAAGAAGAATCAGATTTCCAAGAGCAATTTACCCCT	intronic antisense	NM_024689	CXorf36	deleted in autism-related protein 1 isoform 2 precursor	-	45021554	45060146	3542.67	343.731	11.8272	8.45857	3422.79	3634.04	3571.18	323.877	338.018	369.298	11.8689	11.8141	11.7985	8.40814	8.3669	8.60068
ASHGA5P017147	1.48021e-06	0.000180916	10.3289	up	noncoding	ENST00000438181	RP11-342D14.1	GENCODE	717	chrX	+	45042495	45192802		TCCAGTCCAGGTCTTCCAAGTTTATAAGAAGAATCAGATTTCCAAGAGCAATTTACCCCT	intronic antisense	NM_176819	CXorf36	deleted in autism-related protein 1 isoform 1 precursor	-	45007617	45060146	3542.67	343.731	11.8272	8.45857	3422.79	3634.04	3571.18	323.877	338.018	369.298	11.8689	11.8141	11.7985	8.40814	8.3669	8.60068
ASHGA5P032603	0.00595075	0.0203889	2.26554	up	noncoding	ENST00000582201	PLEKHM1P	pseudogene	3166	chr17	-	62781376	62825326	ENST00000578036, ENST00000582986, NM_014798, NR_027774, NR_027782, uc002jev.3	AGATGAGGTATATGAAGGATTCCTCAAGGCCCTGATTGAATTTGCCTCCCAGCATGTCTA								197.36	86.1067	7.57891	6.39905	190.572	218.606	182.903	70.4574	117.274	70.5889	7.62459	7.69214	7.42	6.16482	6.8087	6.22364
ASHGA5P026536	3.89141e-06	0.00026109	3.38059	up	noncoding	TCONS_00011949	XLOC_005461	LincRNAs identified by Cabili et al	287	chr6	+	129007994	129014131	TCONS_00011948, TCONS_00012597	CATCTTATCTCACAAAGCTGATTAACATAAATGAAGGAGCCTTGGAAAATGGAAAGCATT	intron sense-overlapping	ENST00000563385	RP11-73O6.4	Uncharacterized protein [Source:UniProtKB/TrEMBL;Acc:H3BR05]	+	126112110	130461627	16.5629	5.02025	4.10366	2.34639	16.2777	17.0862	16.3249	5.06075	5	5	4.18672	4.10499	4.01928	2.36362	2.32202	2.35352
ASHGA5P020666	0.00269175	0.011399	3.50055	up	noncoding	ENST00000518163	RP1-273G13.3	GENCODE	411	chr8	-	33831218	33867110		GAATCCCTCAGAATGCATGCGATTTGTTAATCATGATGGAGATCTCAGATGCTTTTGAAG	intergenic							25.107	7.92998	4.68143	2.87385	20.639	26.1282	28.5538	8.1776	6.71606	8.89629	4.52338	4.71326	4.80764	2.86788	2.42705	3.32661
ASHGA5P038732	4.17447e-05	0.000816943	2.73089	up	noncoding	ENST00000561507	RP11-1024P17.1	GENCODE	1916	chr3	+	30739152	30741068		CTGACACAATGTAGGAGCAATCCATGGTACTCAAAGAATATTATGGAATTTAACAACAAG	intergenic							78.2757	29.4434	6.28221	4.83284	75.9445	74.8229	84.0598	30.7536	32.5721	25.0045	6.33054	6.18826	6.32782	4.93242	4.83512	4.73098
ASHGA5P054367	0.00618783	0.0209821	2.04137	up	noncoding	ENST00000434919	SFTA1P	GENCODE	254	chr10	-	10828606	10836943		GAAAATGTGGAGTGTCAGTCAAGAGGCAACACTAGGAGGCAAGGAATCTGCATTTCTTTC	intergenic							31.5342	16.5606	5.00686	3.97733	27.847	32.8933	33.8624	16.8617	14.8126	18.0074	4.93708	5.03554	5.04796	4.02467	3.6237	4.28362
ASHGA5P049832	5.62785e-07	0.000125674	10.4744	up	noncoding	ENST00000321800	LINC00469	GENCODE	708	chr17	-	71746468	71824659		AGTCTTCCAGCAGAGAAGTTTGGGAAGATGCTGATTTCATCTGTCCAGTCCTAAAGCAAT	intergenic							838.443	79.4293	9.70125	6.31245	808.438	862.76	844.132	72.2711	89.2647	76.7522	9.74186	9.69286	9.66901	6.20369	6.38446	6.3492
ASHGA5P047418	0.000264724	0.00239903	2.32521	up	noncoding	ENST00000449695	RP11-564C4.6	GENCODE	2762	chr10	+	52415726	52420028		AATGTATTTGGAACGTGTTTCAAAATTTACCATAGCTATCTATAGATATCTCTGTCTATC	intergenic							55.6747	24.893	5.80311	4.58575	49.2524	63.9309	53.8408	23.6995	26.6595	24.32	5.73164	5.97157	5.70611	4.53543	4.52812	4.69369
ASHGA5P041059	2.22164e-05	0.00057977	2.54252	up	noncoding	ENST00000508437	LINC00604	GENCODE	499	chr5	+	40260758	40267759		GGGAAAGTGGATAAAATGTTTTCTGTGTGGAAAGGACAAATAACAGTTAATTTCTACTGG	intergenic							109.797	43.1847	6.75586	5.4096	107.163	111.391	110.836	41.3492	45.0199	43.185	6.81234	6.73804	6.7172	5.37659	5.34119	5.51103
ASHGA5P056932	0.00026541	0.00240263	4.04189	up	noncoding	TCONS_00010670	XLOC_004350	LincRNAs identified by Cabili et al	347	chr5	+	39521707	39524677	TCONS_00009927	CCACAACCAGCTTTGTTAACAGCGTGAAGACTAGAAGAAAAAGAATGGAAGAAAGAAGTG	intergenic							102.098	25.8813	6.65014	4.63511	93.8043	100.68	111.81	30.736	24.1318	22.7762	6.62202	6.6009	6.7275	4.93194	4.37639	4.59699
ASHGA5P015562	1.4174e-05	0.000475573	2.00982	up	noncoding	NR_045770	ATF2	RefSeq	4275	chr2	-	175936977	176032934	NR_045774	AGGCCAATTGTCTCGTTCGACCAGTCACCATGGTGCCTAGTGTTCCAGGAATCCCAGGTC	exon sense-overlapping	NM_001256090	ATF2	cyclic AMP-dependent transcription factor ATF-2 isoform 1	-	175936977	176032934	64.2346	32.9275	6.00952	5.00246	59.5596	68.5072	64.637	32.9287	36.7208	29.1332	5.99751	6.06726	5.96379	5.02914	5.02628	4.95194
ASHGA5P015562	1.4174e-05	0.000475573	2.00982	up	noncoding	NR_045770	ATF2	RefSeq	4275	chr2	-	175936977	176032934	NR_045774	AGGCCAATTGTCTCGTTCGACCAGTCACCATGGTGCCTAGTGTTCCAGGAATCCCAGGTC	exon sense-overlapping	NM_001256091	ATF2	cyclic AMP-dependent transcription factor ATF-2 isoform 2	-	175936977	176032934	64.2346	32.9275	6.00952	5.00246	59.5596	68.5072	64.637	32.9287	36.7208	29.1332	5.99751	6.06726	5.96379	5.02914	5.02628	4.95194
ASHGA5P015562	1.4174e-05	0.000475573	2.00982	up	noncoding	NR_045770	ATF2	RefSeq	4275	chr2	-	175936977	176032934	NR_045774	AGGCCAATTGTCTCGTTCGACCAGTCACCATGGTGCCTAGTGTTCCAGGAATCCCAGGTC	exon sense-overlapping	NM_001256092	ATF2	cyclic AMP-dependent transcription factor ATF-2 isoform 3	-	175936977	176032934	64.2346	32.9275	6.00952	5.00246	59.5596	68.5072	64.637	32.9287	36.7208	29.1332	5.99751	6.06726	5.96379	5.02914	5.02628	4.95194
ASHGA5P015562	1.4174e-05	0.000475573	2.00982	up	noncoding	NR_045770	ATF2	RefSeq	4275	chr2	-	175936977	176032934	NR_045774	AGGCCAATTGTCTCGTTCGACCAGTCACCATGGTGCCTAGTGTTCCAGGAATCCCAGGTC	exon sense-overlapping	NM_001256093	ATF2	cyclic AMP-dependent transcription factor ATF-2 isoform 4	-	175936977	176032934	64.2346	32.9275	6.00952	5.00246	59.5596	68.5072	64.637	32.9287	36.7208	29.1332	5.99751	6.06726	5.96379	5.02914	5.02628	4.95194
ASHGA5P015562	1.4174e-05	0.000475573	2.00982	up	noncoding	NR_045770	ATF2	RefSeq	4275	chr2	-	175936977	176032934	NR_045774	AGGCCAATTGTCTCGTTCGACCAGTCACCATGGTGCCTAGTGTTCCAGGAATCCCAGGTC	exon sense-overlapping	NM_001256094	ATF2	cyclic AMP-dependent transcription factor ATF-2 isoform 5	-	175978970	176032934	64.2346	32.9275	6.00952	5.00246	59.5596	68.5072	64.637	32.9287	36.7208	29.1332	5.99751	6.06726	5.96379	5.02914	5.02628	4.95194
ASHGA5P015562	1.4174e-05	0.000475573	2.00982	up	noncoding	NR_045770	ATF2	RefSeq	4275	chr2	-	175936977	176032934	NR_045774	AGGCCAATTGTCTCGTTCGACCAGTCACCATGGTGCCTAGTGTTCCAGGAATCCCAGGTC	exon sense-overlapping	NM_001880	ATF2	cyclic AMP-dependent transcription factor ATF-2 isoform 1	-	175936977	176032934	64.2346	32.9275	6.00952	5.00246	59.5596	68.5072	64.637	32.9287	36.7208	29.1332	5.99751	6.06726	5.96379	5.02914	5.02628	4.95194
ASHGA5P030039	0.000117462	0.00148313	2.31635	up	noncoding	ENST00000559302	RP11-56B16.4	GENCODE	510	chr15	-	52201098	52201839		CAATTCTGATACCAGCAACATCCCTTTTGATTTAAAAAAGATTGGTCCTCACAATGTTCA	natural antisense	NM_014547	TMOD3	tropomodulin-3	+	52121824	52204331	187.052	78.6696	7.50544	6.29359	175.545	196.076	189.534	78.4456	90.585	66.9782	7.50758	7.53716	7.4716	6.3294	6.40889	6.14247
ASHGA5P053405	4.19407e-06	0.000269301	2.3376	up	noncoding	ENST00000416952	GAS5	GENCODE	799	chr1	-	173834305	173837126	ENST00000436656, ENST00000442067	ATTGGTAAAGGAGATTAAATTTCTACAGGTATGGAGAGTCGGCTTGACTACACTGTGTGG	bidirectional	NM_001122770	ZBTB37	zinc finger and BTB domain-containing protein 37 isoform a	+	173837492	173855774	26589.6	11607	14.6792	13.4541	24792.1	27299.6	27677	11771.5	11979.3	11070.3	14.6735	14.6735	14.6904	13.5132	13.4573	13.392
ASHGA5P053405	4.19407e-06	0.000269301	2.3376	up	noncoding	ENST00000416952	GAS5	GENCODE	799	chr1	-	173834305	173837126	ENST00000436656, ENST00000442067	ATTGGTAAAGGAGATTAAATTTCTACAGGTATGGAGAGTCGGCTTGACTACACTGTGTGG	bidirectional	NM_032522	ZBTB37	zinc finger and BTB domain-containing protein 37 isoform b	+	173837492	173842778	26589.6	11607	14.6792	13.4541	24792.1	27299.6	27677	11771.5	11979.3	11070.3	14.6735	14.6735	14.6904	13.5132	13.4573	13.392
ASHGA5P047395	0.00651827	0.0217714	3.93135	up	noncoding	ENST00000453605	RP11-292F22.4	GENCODE	159	chr10	+	47556164	47566804	ENST00000477192	GAGAGAGAAAAAAGTAAAAGAAAAGAAACCCAAAAGGGAAAATATAGCTAAGGTGAACTG	intergenic							75.1174	20.8279	6.22857	4.25355	73.9875	78.3671	72.9976	30.5644	14.7967	17.1227	6.29734	6.25362	6.13477	4.92484	3.6216	4.21421
ASHGA5P046076	4.49435e-07	0.000120505	2.47023	up	noncoding	uc022bqw.1	cytochrome b	UCSC_knowngene	1032	chrM	+	14856	15888		CAATCCTAATCCTAATACCAACTATCTCCCTAATTGAAAACAAAATACTCAAATGGGCCT	intergenic							156583	66261.5	17.2824	15.9778	146870	155648	167231	65396.4	65158.6	68229.6	17.296	17.2688	17.2824	15.9842	15.9401	16.0089
ASHGA5P022507	0.0294886	0.0676098	2.4932	up	noncoding	ENST00000558153	CTD-2034I4.2	GENCODE	684	chr15	+	81944572	81980886		TAGGCAGTAGAATATCTATGAGTCATCAGTGTCCTGAGAAGCTAAACGTCCTACTAAGGA	intergenic							21.2225	10.4144	4.45242	3.13442	18.3597	23.2784	22.0295	11.5511	14.6921	5	4.35862	4.55332	4.44532	3.44083	3.60892	2.35352
ASHGA5P053734	2.6772e-06	0.000220926	2.99528	up	noncoding	uc001gsy.3	AK022030	UCSC_knowngene	3604	chr1	+	193057300	193060904		ACAAGCAAATTCATTCCAAGAAGTGAATATAGTAGTAAAACATAAAGACTATTGCAATAA	exon sense-overlapping	NM_001042369	TROVE2	60 kDa SS-A/Ro ribonucleoprotein isoform 1	+	193029003	193060906	1786.88	586.36	10.8086	9.22588	1735.45	1848.89	1776.3	576.231	589.2	593.65	10.8563	10.8065	10.7629	9.23432	9.16878	9.27455
ASHGA5P053734	2.6772e-06	0.000220926	2.99528	up	noncoding	uc001gsy.3	AK022030	UCSC_knowngene	3604	chr1	+	193057300	193060904		ACAAGCAAATTCATTCCAAGAAGTGAATATAGTAGTAAAACATAAAGACTATTGCAATAA	exon sense-overlapping	NM_001042370	TROVE2	60 kDa SS-A/Ro ribonucleoprotein isoform 3	+	193029003	193060906	1786.88	586.36	10.8086	9.22588	1735.45	1848.89	1776.3	576.231	589.2	593.65	10.8563	10.8065	10.7629	9.23432	9.16878	9.27455
ASHGA5P053734	2.6772e-06	0.000220926	2.99528	up	noncoding	uc001gsy.3	AK022030	UCSC_knowngene	3604	chr1	+	193057300	193060904		ACAAGCAAATTCATTCCAAGAAGTGAATATAGTAGTAAAACATAAAGACTATTGCAATAA	exon sense-overlapping	NM_001173525	TROVE2	60 kDa SS-A/Ro ribonucleoprotein isoform 4	+	193029003	193060906	1786.88	586.36	10.8086	9.22588	1735.45	1848.89	1776.3	576.231	589.2	593.65	10.8563	10.8065	10.7629	9.23432	9.16878	9.27455
ASHGA5P056546	0.0194058	0.0491364	2.25686	up	noncoding	TCONS_00006033	XLOC_002674	LincRNAs identified by Cabili et al	751	chr3	+	58165850	58173195		CCCCATCCAGCAAGTCTTCAAGCTCCTTAGAAAAGGAATGGCTGCAGCATTTCTCAACTG	intergenic							68.9366	32.5692	6.10073	4.92641	59.8949	68.1099	78.8049	21.127	36.5995	39.981	6.00618	6.06074	6.23527	4.36114	5.02116	5.39693
ASHGA5P044446	0.0160366	0.042525	3.71017	up	noncoding	TCONS_00018417	XLOC_008704	LincRNAs identified by Cabili et al	551	chr10	-	4790106	4806336		TCATAAAACGTGATTGATGCATGATGATGATAATGACCAACCTACCATCATGGACATGAC	intergenic							54.5269	14.3646	5.65479	3.76331	87.9567	40.6919	34.9323	12.3958	15.2744	15.4234	6.53377	5.33675	5.09387	3.54995	3.66962	4.07035
ASHGA5P042843	1.61314e-05	0.000506215	6.01278	up	noncoding	TCONS_00019808	XLOC_009608	LincRNAs identified by Cabili et al	328	chr11	-	133523581	133562937		GGAGCCTCGGTTTCCACAAATTCAAATGGAAATCATCATGTCAGGGATGTTATAAAACTG	intergenic							3033.23	502.24	11.5938	9.00574	2785.16	3232.02	3082.51	497.023	460.966	548.73	11.5622	11.6369	11.5823	9.03439	8.8153	9.16753
ASHGA5P031715	9.75714e-06	0.00038405	4.63689	up	noncoding	TCONS_00005763	XLOC_003092	LincRNAs identified by Cabili et al	768	chr3	-	40503866	40508645		AAGTAATGAGTTTGGGCTGAATGACAGAATTTAAACCTGAATATGACTCTGAAATCAGCC	intergenic							70.757	15.9426	6.14448	3.93132	66.5847	74.4625	71.2238	15.1701	17.108	15.5498	6.1526	6.18236	6.09849	3.86449	3.84786	4.08162
ASHGA5P014260	7.70112e-05	0.00115831	2.00116	up	noncoding	uc010zpg.1	LOC728323	UCSC_knowngene	1025	chr2	+	243030843	243102469	ENST00000403324	AGTCACAGCATAGGCATGGCTATTGCACCTTGGGAGAAACCTTTAATCGGTTAGACTTCT	intergenic							548.904	259.407	9.06046	8.05962	529.458	541.328	575.926	265.545	255.345	257.332	9.10079	8.99519	9.08539	8.12286	7.95986	8.09613
ASHGA5P032940	5.75352e-06	0.000301397	3.38892	up	noncoding	ENST00000578585	RP11-283C24.1	GENCODE	1514	chr17	+	20691383	20692897	NM_005063	TCTCCAAAAAATTGAATGAATCCATTGGAGAAGCAGTGGATTAACTAGCCAGACAAAATT	intergenic							10224.5	3171.32	13.3635	11.6026	9500.27	10173.2	11000	3290.87	3181.13	3041.94	13.3585	13.3113	13.4205	11.6931	11.5574	11.5574
ASHGA5P031856	1.71583e-06	0.000183441	2.1507	up	noncoding	TCONS_00006568	XLOC_003195	LincRNAs identified by Cabili et al	243	chr3	-	104536325	104626299		ATCTTTGGAGATTGGAGAGTCCACCAAGGATGCCCACTGGCTCCCTACAAAGTTTTTTAT	intergenic							486.67	214.024	8.88335	7.77854	466.365	507.295	486.35	211.345	222.991	207.735	8.91667	8.89713	8.83624	7.78833	7.76223	7.78506
ASHGA5P026814	0.0018678	0.0088008	2.3286	up	noncoding	NR_037803	BACE1-AS	RefSeq	798	chr11	+	117162061	117162857		AGAGGGAAAAGAGAGAGTTAAAAGAGTCAAAAGGTTTTTGATGCTGGGCTCTGGGCAGTA	natural antisense	NM_001207048	BACE1	beta-secretase 1 isoform E	-	117156401	117166386	51.5322	23.0442	5.68121	4.46175	42.5195	48.1462	63.9308	19.7522	26.8675	22.5129	5.52315	5.57455	5.94594	4.26197	4.54034	4.58293
ASHGA5P026814	0.0018678	0.0088008	2.3286	up	noncoding	NR_037803	BACE1-AS	RefSeq	798	chr11	+	117162061	117162857		AGAGGGAAAAGAGAGAGTTAAAAGAGTCAAAAGGTTTTTGATGCTGGGCTCTGGGCAGTA	natural antisense	NM_001207049	BACE1	beta-secretase 1 isoform F	-	117156401	117166386	51.5322	23.0442	5.68121	4.46175	42.5195	48.1462	63.9308	19.7522	26.8675	22.5129	5.52315	5.57455	5.94594	4.26197	4.54034	4.58293
ASHGA5P026814	0.0018678	0.0088008	2.3286	up	noncoding	NR_037803	BACE1-AS	RefSeq	798	chr11	+	117162061	117162857		AGAGGGAAAAGAGAGAGTTAAAAGAGTCAAAAGGTTTTTGATGCTGGGCTCTGGGCAGTA	natural antisense	NM_012104	BACE1	beta-secretase 1 isoform A preproprotein	-	117156401	117186972	51.5322	23.0442	5.68121	4.46175	42.5195	48.1462	63.9308	19.7522	26.8675	22.5129	5.52315	5.57455	5.94594	4.26197	4.54034	4.58293
ASHGA5P026814	0.0018678	0.0088008	2.3286	up	noncoding	NR_037803	BACE1-AS	RefSeq	798	chr11	+	117162061	117162857		AGAGGGAAAAGAGAGAGTTAAAAGAGTCAAAAGGTTTTTGATGCTGGGCTCTGGGCAGTA	natural antisense	NM_138971	BACE1	beta-secretase 1 isoform C preproprotein	-	117156401	117186972	51.5322	23.0442	5.68121	4.46175	42.5195	48.1462	63.9308	19.7522	26.8675	22.5129	5.52315	5.57455	5.94594	4.26197	4.54034	4.58293
ASHGA5P026814	0.0018678	0.0088008	2.3286	up	noncoding	NR_037803	BACE1-AS	RefSeq	798	chr11	+	117162061	117162857		AGAGGGAAAAGAGAGAGTTAAAAGAGTCAAAAGGTTTTTGATGCTGGGCTCTGGGCAGTA	natural antisense	NM_138972	BACE1	beta-secretase 1 isoform B preproprotein	-	117156401	117186972	51.5322	23.0442	5.68121	4.46175	42.5195	48.1462	63.9308	19.7522	26.8675	22.5129	5.52315	5.57455	5.94594	4.26197	4.54034	4.58293
ASHGA5P026814	0.0018678	0.0088008	2.3286	up	noncoding	NR_037803	BACE1-AS	RefSeq	798	chr11	+	117162061	117162857		AGAGGGAAAAGAGAGAGTTAAAAGAGTCAAAAGGTTTTTGATGCTGGGCTCTGGGCAGTA	natural antisense	NM_138973	BACE1	beta-secretase 1 isoform D preproprotein	-	117156401	117186972	51.5322	23.0442	5.68121	4.46175	42.5195	48.1462	63.9308	19.7522	26.8675	22.5129	5.52315	5.57455	5.94594	4.26197	4.54034	4.58293
ASHGA5P027749	9.61762e-05	0.00132022	3.03284	up	noncoding	ENST00000513358	RP11-253E3.3	GENCODE	3485	chr12	+	3150602	3154116		CAGAATGAAAACGAGATACTTTTCCCCAATCTATGTACGTTGTTCTTAAGAATGTACACT	intergenic							239.116	76.9899	7.85796	6.25729	219.874	232.359	265.115	73.1844	91.4976	66.2878	7.83186	7.78247	7.95955	6.22144	6.42312	6.12731
ASHGA5P047028	1.05483e-06	0.000166032	4.18225	up	noncoding	uc010qoz.1	NR_026754	UCSC_knowngene	686	chr10	-	99477216	99477902		ATCCACTGTTTAGGGTACAGGAGTACACAGCTAAGTTCCAGGTATCCAGAATCTTGTGTC	natural antisense	NM_031484	MARVELD1	MARVEL domain-containing protein 1	+	99473464	99477909	767.671	176.469	9.56391	7.49963	727.376	777.932	797.706	169.723	196.517	163.168	9.57618	9.53696	9.57858	7.47758	7.57741	7.44389
ASHGA5P017045	7.42729e-06	0.000339508	2.15365	up	noncoding	ENST00000437008	AC024560.3	GENCODE	838	chr3	-	197346610	197354717		TCCTTAGCAGTGGCCAACAGTGTTGCAAACAGGAACCCGAGGTGTTCACTTCACTGTTGA	intergenic							183.73	82.4582	7.48001	6.37323	167.112	187.553	196.525	83.7029	87.6672	76.0044	7.44369	7.47049	7.52587	6.42746	6.35802	6.33421
ASHGA5P044155	0.00132175	0.00686175	3.09794	up	noncoding	ENST00000521025	RP11-582J16.5	GENCODE	2750	chr8	-	22471420	22474170		TCTCAAGGAAGCTAGATCAGATCTGACCACTTAATTTACAAACTCTAGATGGCAAAAGTC	natural antisense	NM_021174	KIAA1967	DBIRD complex subunit KIAA1967	+	22462538	22477983	88.1733	29.524	6.44892	4.81761	86.0585	91.2412	87.22	24.9129	28.3578	35.3012	6.50368	6.46363	6.37946	4.60925	4.62505	5.21853
ASHGA5P031605	8.18425e-05	0.00120007	2.24431	up	noncoding	TCONS_00015993	XLOC_007377	LincRNAs identified by Cabili et al	394	chr9	+	67340516	67343501	ENST00000553658, TCONS_00023287, TCONS_00023288, TCONS_00023846, TCONS_00023847	AAAGAAGATTGCCACGGAGACAGACAGCAGCATGGTCAGTGTGGTAGGAGCCGGCCATCA	intergenic							482.953	203.261	8.87043	7.70416	463.594	525.97	459.296	207.502	203.258	199.022	8.90798	8.94823	8.75509	7.76111	7.62626	7.72512
ASHGA5P016718	0.000171903	0.0018556	2.23125	up	noncoding	ENST00000433340	AC011747.7	GENCODE	434	chr2	-	8817618	8818941		AGTTGAGAGTCTAATAAATGGCATTAACAAAGCGTTTCAGCGACTACCACGGCTTCACAG	bidirectional	ENST00000234091	ID2	inhibitor of DNA binding 2, dominant negative helix-loop-helix protein [Source:HGNC Symbol;Acc:5361]	+	8818974	8824583	43.564	20.6274	5.46105	4.3032	38.7893	44.8955	47.0073	18.2809	23.7804	19.821	5.39425	5.47582	5.51309	4.15028	4.35345	4.40586
ASHGA5P053749	2.76335e-05	0.000655506	2.29153	up	noncoding	NR_046106	NOL8	RefSeq	5130	chr9	-	95059639	95087876		TTGTTGTCATAACGATATAGAGACCTACAGAGTTGAAACAGTGAAACCTGGAAAGATTGT	exon sense-overlapping	NM_001256394	NOL8	nucleolar protein 8 isoform b	-	95059639	95087876	90.3239	39.8255	6.48344	5.28712	83.1341	90.5712	97.2663	41.5079	41.9214	36.0472	6.45852	6.45262	6.53917	5.38271	5.2299	5.24876
ASHGA5P053749	2.76335e-05	0.000655506	2.29153	up	noncoding	NR_046106	NOL8	RefSeq	5130	chr9	-	95059639	95087876		TTGTTGTCATAACGATATAGAGACCTACAGAGTTGAAACAGTGAAACCTGGAAAGATTGT	exon sense-overlapping	NM_017948	NOL8	nucleolar protein 8 isoform a	-	95059639	95087876	90.3239	39.8255	6.48344	5.28712	83.1341	90.5712	97.2663	41.5079	41.9214	36.0472	6.45852	6.45262	6.53917	5.38271	5.2299	5.24876
ASHGA5P053749	2.76335e-05	0.000655506	2.29153	up	noncoding	NR_046106	NOL8	RefSeq	5130	chr9	-	95059639	95087876		TTGTTGTCATAACGATATAGAGACCTACAGAGTTGAAACAGTGAAACCTGGAAAGATTGT	natural antisense	NM_001012267	CENPP	centromere protein P	+	95087740	95377437	90.3239	39.8255	6.48344	5.28712	83.1341	90.5712	97.2663	41.5079	41.9214	36.0472	6.45852	6.45262	6.53917	5.38271	5.2299	5.24876
ASHGA5P058594	0.000386727	0.00304439	5.8565	up	noncoding	uc010oay.1	NPPA-AS1	UCSC_knowngene	467	chr1	+	11900375	11907674		TTCCAAAGTAGAAAGGAAGCACTTCTGAGCCAGTGACCACTGAAAGGAGTGGAATTTGAG	exon sense-overlapping	NM_001256959	CLCN6	chloride transport protein 6 isoform 2	+	11866152	11903201	47.3648	8.86446	5.58171	3.03167	46.0367	46.9812	49.0765	10.8511	7.87524	7.86698	5.63279	5.5405	5.57183	3.34318	2.58277	3.16906
ASHGA5P058594	0.000386727	0.00304439	5.8565	up	noncoding	uc010oay.1	NPPA-AS1	UCSC_knowngene	467	chr1	+	11900375	11907674		TTCCAAAGTAGAAAGGAAGCACTTCTGAGCCAGTGACCACTGAAAGGAGTGGAATTTGAG	exon sense-overlapping	NM_001286	CLCN6	chloride transport protein 6 isoform 1	+	11866152	11903201	47.3648	8.86446	5.58171	3.03167	46.0367	46.9812	49.0765	10.8511	7.87524	7.86698	5.63279	5.5405	5.57183	3.34318	2.58277	3.16906
ASHGA5P058594	0.000386727	0.00304439	5.8565	up	noncoding	uc010oay.1	NPPA-AS1	UCSC_knowngene	467	chr1	+	11900375	11907674		TTCCAAAGTAGAAAGGAAGCACTTCTGAGCCAGTGACCACTGAAAGGAGTGGAATTTGAG	natural antisense	NM_006172	NPPA	natriuretic peptides A preproprotein	-	11905766	11907840	47.3648	8.86446	5.58171	3.03167	46.0367	46.9812	49.0765	10.8511	7.87524	7.86698	5.63279	5.5405	5.57183	3.34318	2.58277	3.16906
ASHGA5P020063	0.000113515	0.00145454	2.02205	up	noncoding	ENST00000507571	RP11-471J12.1	GENCODE	3196	chr4	+	174451608	174463082		ATTGGCCAAGCTGTTTATTCTTGTTTGACTTTTTGTACAAAGTCACTTTAAATCTGCTGC	bidirectional	NM_021973	HAND2	heart- and neural crest derivatives-expressed protein 2	-	174447651	174451378	37.6428	19.7083	5.25672	4.2409	36.0302	35.144	41.7544	19.6201	22.5815	16.9233	5.29241	5.13265	5.3451	4.25139	4.27227	4.19905
ASHGA5P048040	0.000712119	0.00452845	2.84214	up	noncoding	ENST00000501541	RP11-613D13.8	GENCODE	2045	chr11	-	43965336	43968756		TCAGGAGCCTCACAGACATATCCAGGTAAAAAGATCGTTAAATAAATGCCTTCAGCCATC	natural antisense	NM_001145033	C11orf96	uncharacterized protein C11orf96	+	43964105	43965433	133.326	46.6727	7.02184	5.51486	120.106	144.715	135.158	46.9534	41.8645	51.2002	6.97198	7.10977	6.98376	5.56076	5.22809	5.75572
ASHGA5P021560	0.00111866	0.00614632	2.40669	up	noncoding	ENST00000534988	RP11-783K16.14	GENCODE	923	chr11	-	63996685	64001764		CCCCATCCAGAAATAGCAGATGCCAACGGAATCCAAGAATAAAGTCGTTTATTATTTTCA	natural antisense	NM_001128612	NUDT22	nucleoside diphosphate-linked moiety X motif 22 isoform a	+	63993737	63997488	59.3007	25.5636	5.89348	4.62643	58.9909	65.5272	53.384	26.8244	24.4607	25.4057	5.98267	6.00371	5.69407	4.72377	4.39931	4.75623
ASHGA5P021560	0.00111866	0.00614632	2.40669	up	noncoding	ENST00000534988	RP11-783K16.14	GENCODE	923	chr11	-	63996685	64001764		CCCCATCCAGAAATAGCAGATGCCAACGGAATCCAAGAATAAAGTCGTTTATTATTTTCA	natural antisense	NM_001128613	NUDT22	nucleoside diphosphate-linked moiety X motif 22 isoform b	+	63993737	63997488	59.3007	25.5636	5.89348	4.62643	58.9909	65.5272	53.384	26.8244	24.4607	25.4057	5.98267	6.00371	5.69407	4.72377	4.39931	4.75623
ASHGA5P021560	0.00111866	0.00614632	2.40669	up	noncoding	ENST00000534988	RP11-783K16.14	GENCODE	923	chr11	-	63996685	64001764		CCCCATCCAGAAATAGCAGATGCCAACGGAATCCAAGAATAAAGTCGTTTATTATTTTCA	natural antisense	NM_005528	DNAJC4	dnaJ homolog subfamily C member 4	+	63997752	64001753	59.3007	25.5636	5.89348	4.62643	58.9909	65.5272	53.384	26.8244	24.4607	25.4057	5.98267	6.00371	5.69407	4.72377	4.39931	4.75623
ASHGA5P021560	0.00111866	0.00614632	2.40669	up	noncoding	ENST00000534988	RP11-783K16.14	GENCODE	923	chr11	-	63996685	64001764		CCCCATCCAGAAATAGCAGATGCCAACGGAATCCAAGAATAAAGTCGTTTATTATTTTCA	natural antisense	NM_032344	NUDT22	nucleoside diphosphate-linked moiety X motif 22 isoform a	+	63993737	63997488	59.3007	25.5636	5.89348	4.62643	58.9909	65.5272	53.384	26.8244	24.4607	25.4057	5.98267	6.00371	5.69407	4.72377	4.39931	4.75623
ASHGA5P027255	0.000111131	0.00143344	2.11709	up	noncoding	ENST00000548382	RP11-161H23.11	GENCODE	2535	chr12	-	49672835	49676768		GTTGCAAAAATAATGAACGAATAAAACTTGAAAGTTGAAAATGAAGCCCAGTGCGGTGTG	intergenic							77.8682	37.5861	6.27789	5.1958	77.6333	79.9095	76.0619	34.5892	41.4788	36.6902	6.36247	6.2805	6.19069	5.09862	5.21488	5.27391
ASHGA5P043141	2.71915e-07	9.6861e-05	2.07306	up	noncoding	uc010lcl.3	DQ571357	UCSC_knowngene	4269	chr7	-	74800784	74805053		CTTATTTTCTTGTTGAAGAAACACAAAACCCTCGAGATTCATGTACTGTATGTTGGAGAA	intergenic							2891.1	1418.17	11.524	10.4722	2711.11	2954.16	3008.04	1392.04	1463.79	1398.67	11.5231	11.5009	11.5478	10.4844	10.4595	10.4727
ASHGA5P039023	0.000172823	0.00185998	2.16535	up	noncoding	ENST00000464612	SNHG12	GENCODE	719	chr1	-	28905049	28907522	uc001bqm.3, uc001bqo.3	GGACCAAATGATGGGAACAATAAAATTGTTCATGACAGTTGTTCTCATTTTGCTGTCCAG	natural antisense	NM_017846	TRNAU1AP	tRNA selenocysteine 1-associated protein 1	+	28879528	28905057	353.936	155.143	8.42727	7.31267	322.336	363.082	376.39	157.897	148.228	159.303	8.38574	8.42528	8.47081	7.37039	7.1571	7.41052
ASHGA5P042405	0.000823665	0.0049842	2.2013	up	noncoding	ENST00000437833	RP11-122G18.5	GENCODE	1806	chr1	+	161337811	161341754		CTAAGAAATAAGTTGCCCAAAGATATCATTAGGACCAGGAGACCATTATAAAGTATATCC	bidirectional	NM_001013625	C1orf192	UPF0740 protein C1orf192	-	161334520	161337664	134.017	60.1665	7.03145	5.89309	136.952	137.175	127.923	54.0088	61.3886	65.1022	7.1553	7.03109	6.90796	5.76763	5.81337	6.09828
ASHGA5P040913	1.90811e-05	0.000539445	2.21096	up	noncoding	ENST00000519603	RP11-443C10.1	GENCODE	624	chr5	-	178804531	178805762		GCCTCCTCCGCACGCTGCTCACCAGCCTGCTAAGTGGATGTGAATAAACAATCATGCAGG	intergenic							1206.98	528.155	10.2266	9.08197	1183.55	1263.97	1173.4	493.757	567.183	523.523	10.2878	10.2411	10.151	9.02766	9.11135	9.10689
ASHGA5P022125	0.00607804	0.0206923	2.64925	up	noncoding	NR_046389	ASIC1	RefSeq	3955	chr12	+	50451419	50477405		GCAAGAAAGGGTCTTCACACGCTATGGAAAGTGCTACACGTTCAACTCGGGCCGAGATGG	exon sense-overlapping	NM_001095	ASIC1	acid-sensing ion channel 1 isoform b	+	50451419	50477405	29.9613	12.5994	4.92947	3.52389	29.422	25.4085	35.0534	11.7623	18.2607	7.7752	5.01379	4.67539	5.09924	3.46662	3.95017	3.15488
ASHGA5P022125	0.00607804	0.0206923	2.64925	up	noncoding	NR_046389	ASIC1	RefSeq	3955	chr12	+	50451419	50477405		GCAAGAAAGGGTCTTCACACGCTATGGAAAGTGCTACACGTTCAACTCGGGCCGAGATGG	exon sense-overlapping	NM_001256830	ASIC1	acid-sensing ion channel 1 isoform c	+	50467367	50477405	29.9613	12.5994	4.92947	3.52389	29.422	25.4085	35.0534	11.7623	18.2607	7.7752	5.01379	4.67539	5.09924	3.46662	3.95017	3.15488
ASHGA5P022125	0.00607804	0.0206923	2.64925	up	noncoding	NR_046389	ASIC1	RefSeq	3955	chr12	+	50451419	50477405		GCAAGAAAGGGTCTTCACACGCTATGGAAAGTGCTACACGTTCAACTCGGGCCGAGATGG	exon sense-overlapping	NM_020039	ASIC1	acid-sensing ion channel 1 isoform a	+	50451419	50477405	29.9613	12.5994	4.92947	3.52389	29.422	25.4085	35.0534	11.7623	18.2607	7.7752	5.01379	4.67539	5.09924	3.46662	3.95017	3.15488
ASHGA5P028115	1.67888e-07	8.3583e-05	2.77312	up	noncoding	ENST00000541391	RP11-221N13.3	GENCODE	612	chr12	+	65996657	66006777		CTCCATTAGCTGAGAAGTCTAACTGTGATTTATCATTCCCTACCTATAAAGATTGTAAAC	intergenic							2571.56	934.149	11.346	9.87448	2433.52	2699.43	2581.73	913.961	956.059	932.428	11.3512	11.369	11.3178	9.88239	9.85145	9.8896
ASHGA5P033271	0.00680894	0.0225276	2.43811	up	noncoding	ENST00000423269	CLTC-IT1	GENCODE	1765	chr17	+	57707430	57709331		GAACTGGAATTCATACTCTGTGGAATGAATCAGCAATGTGGAAGGAGTAACAAGATTTTT	intron sense-overlapping	NM_004859	CLTC	clathrin heavy chain 1	+	57697049	57774317	15.0644	6.81188	3.96184	2.67607	15.5955	13.433	16.1649	5	8.03076	7.40489	4.12446	3.75662	4.00443	2.32391	2.60761	3.09669
ASHGA5P028009	1.6185e-06	0.000181506	2.94925	up	noncoding	TCONS_00009438	XLOC_004451	LincRNAs identified by Cabili et al	1242	chr5	+	85814415	85815676	NM_001099678	ATGGGGATAAGATTGACATTGCTGTCGCAGTATTGCAAAAACATGACTAATTTGGTTAAT	intergenic							668.632	216.727	9.35567	7.79532	637.965	694.955	672.976	204.707	237.429	208.045	9.37946	9.36428	9.32328	7.7448	7.85285	7.78833
ASHGA5P043069	6.31219e-05	0.00103301	2.30458	up	noncoding	ENST00000412800	GS1-278J22.2	GENCODE	437	chr7	-	53626906	53635942		CTCCTCCCCCAAGTGTGTAATCATAGCCTTTAGTTTTTACAAAACTTTCATTACTTTAAG	intergenic							8283.75	3831.75	13.0683	11.8638	7721	8455.75	8674.51	3782.14	3643.05	4070.07	13.06	13.0512	13.0937	11.8816	11.7386	11.9712
ASHGA5P042860	0.000916603	0.00534954	4.46079	up	noncoding	TCONS_00019861	XLOC_009079	LincRNAs identified by Cabili et al	788	chr11	+	17402305	17403209	ENST00000568280	TTAGAATGAGGGAAGTAACCCATGCACTGCTTATTTGAGATGGGGAACCGAAGGACTTTG	intergenic							58.7066	14.1545	5.87941	3.72212	55.227	65.3425	55.5505	10.9345	15.1038	16.4253	5.88996	5.99947	5.74881	3.35655	3.65204	4.15776
ASHGA5P032768	0.000353	0.00287765	2.41848	up	noncoding	ENST00000573371	RP11-810M2.2	GENCODE	512	chr17	+	4067203	4068007		CCAAAGAAAGTCTTTAAGGCATCTGTAACTTCTGGGAATTTCAGGGTTTTTATCTTGCCA	natural antisense	NM_001257999	ANKFY1	ankyrin repeat and FYVE domain-containing protein 1 isoform 3	-	4066664	4167142	95.8697	39.9707	6.56381	5.2897	85.3972	101.281	100.931	38.054	39.2297	42.6284	6.49198	6.60819	6.59125	5.24981	5.12745	5.49186
ASHGA5P032768	0.000353	0.00287765	2.41848	up	noncoding	ENST00000573371	RP11-810M2.2	GENCODE	512	chr17	+	4067203	4068007		CCAAAGAAAGTCTTTAAGGCATCTGTAACTTCTGGGAATTTCAGGGTTTTTATCTTGCCA	natural antisense	NM_016376	ANKFY1	ankyrin repeat and FYVE domain-containing protein 1 isoform 1	-	4066664	4167274	95.8697	39.9707	6.56381	5.2897	85.3972	101.281	100.931	38.054	39.2297	42.6284	6.49198	6.60819	6.59125	5.24981	5.12745	5.49186
ASHGA5P033663	4.23925e-06	0.000270464	2.16809	up	noncoding	ENST00000577806	RP11-231E4.4	GENCODE	951	chr18	-	72260436	72264805	NR_024484	GGAGTGGCTCCTGTCGCTTCTGGCGCTCCGATTTCGAGAAATGACTTTCAGCTGTGCAAG	bidirectional	ENST00000582337	ZNF407	zinc finger protein 407 [Source:HGNC Symbol;Acc:19904]	+	72265105	72516583	1969.04	909.915	10.9545	9.83805	1858.84	2041.65	2006.64	898.052	903.918	927.776	10.9593	10.9554	10.9487	9.85648	9.77528	9.88239
ASHGA5P035143	3.1535e-06	0.000234842	5.73216	up	noncoding	ENST00000452230	AC096579.13	GENCODE	1421	chr2	-	89109983	89161075		CTTCCCTAGAGTAGGTTCAGGGGAATACTCAGCCTGATTATCTTAAAATTGAAGAAGTGC	intergenic							316.717	54.3994	8.26717	5.7481	302.124	324.545	323.483	49.0051	59.3264	54.8667	8.29384	8.26277	8.2449	5.62673	5.76214	5.85542
ASHGA5P048492	9.06037e-05	0.00127581	2.81133	up	noncoding	ENST00000501918	RP11-334E6.10	GENCODE	507	chr11	-	119206958	119208019		TGGGAGTGACAGGGGAAAGAGCAGAAATCCGGTTATCCCTCCTGAGACTCCCAGTGAGCT	natural antisense	NM_032015	RNF26	RING finger protein 26	+	119205209	119208024	144.849	51.189	7.14236	5.65111	142.063	150.181	142.303	46.4066	61.4006	45.7597	7.20607	7.16276	7.05827	5.54324	5.81351	5.59659
ASHGA5P047710	0.00106243	0.00592415	2.70432	up	noncoding	AY927495		LincRNAs identified by Khalil et al	644	chr20	-	1054973	1055617		TTCATTCCAGAACCATCTCTTCGAAGTGGAATATGGAGACAATGGCGACAGCAAAGCCAA	intergenic							89.4685	33.79	6.46822	5.03295	91.6007	92.1258	84.6791	31.4557	31.9384	37.9759	6.58891	6.47913	6.33661	4.96452	4.80924	5.32509
ASHGA5P055167	0.0263314	0.0620692	2.20136	up	noncoding	NR_046369	LOC100131626	RefSeq	572	chr11	-	118251934	118289530		ATGCTTCCAGTGAAAATGGTGATAAAGTGAAGGACATGCTCCAGGGAATCTGCTGATGTC	intronic antisense	NM_006476	ATP5L	ATP synthase subunit g, mitochondrial	+	118272103	118280562	25.3004	12.605	4.66283	3.52444	24.8833	32.5551	18.4628	9.75733	17.9883	10.0692	4.77707	5.02068	4.19075	3.16149	3.92513	3.4867
ASHGA5P055167	0.0263314	0.0620692	2.20136	up	noncoding	NR_046369	LOC100131626	RefSeq	572	chr11	-	118251934	118289530		ATGCTTCCAGTGAAAATGGTGATAAAGTGAAGGACATGCTCCAGGGAATCTGCTGATGTC	natural antisense	NM_001204077	UBE4A	ubiquitin conjugation factor E4 A isoform 2	+	118230295	118269926	25.3004	12.605	4.66283	3.52444	24.8833	32.5551	18.4628	9.75733	17.9883	10.0692	4.77707	5.02068	4.19075	3.16149	3.92513	3.4867
ASHGA5P055167	0.0263314	0.0620692	2.20136	up	noncoding	NR_046369	LOC100131626	RefSeq	572	chr11	-	118251934	118289530		ATGCTTCCAGTGAAAATGGTGATAAAGTGAAGGACATGCTCCAGGGAATCTGCTGATGTC	natural antisense	NM_004788	UBE4A	ubiquitin conjugation factor E4 A isoform 1	+	118230295	118269926	25.3004	12.605	4.66283	3.52444	24.8833	32.5551	18.4628	9.75733	17.9883	10.0692	4.77707	5.02068	4.19075	3.16149	3.92513	3.4867
ASHGA5P045496	1.49248e-06	0.000180916	2.65949	up	noncoding	ENST00000428643	HMGA1P4	GENCODE	334	chr9	-	131425412	131425857	NM_002131, NM_145899, NM_145901, NM_145902, NM_145903, NM_145905	TTTGTCCCAGCCTGGGGCTCCCCCTCTGGTTTCCTATTTGTAGTTACTAGAATGAAAAAA	intergenic							82501.8	31419.1	16.3555	14.9443	75926.1	83485.5	88093.9	31215.1	31139	31903.2	16.3256	16.3256	16.4152	14.9599	14.9254	14.9477
ASHGA5P057248	0.0016249	0.00797206	2.75615	up	noncoding	TCONS_00014948	XLOC_007020	LincRNAs identified by Cabili et al	373	chr8	-	21222915	21267010		AGGATTCGAAATGGTAGAGGAGAGAGAGTGAAGTGGAAGAGATCTTGCAACATTTCCTGC	intergenic							20.2216	8.24088	4.38367	2.92102	17.7786	22.124	20.7622	10.5253	8.39582	5.80155	4.31419	4.48007	4.35676	3.28867	2.68312	2.79127
ASHGA5P026825	1.91944e-05	0.000539974	3.27769	up	noncoding	ENST00000423187	RP11-99H8.1	GENCODE	432	chr1	-	71181615	71185972		GGCTCTTCCTCCTGCTCCTGTCACCACAACAACTAGTGTGTGGAGCACAACTAGCCTGAC	intergenic							4238.2	1316.34	12.08	10.3673	3960.33	4395.53	4358.75	1260.09	1259.04	1429.89	12.0658	12.075	12.0991	10.3484	10.2532	10.5003
ASHGA5P033305	0.00188246	0.0088401	2.46537	up	noncoding	ENST00000577423	RP11-583F2.3	GENCODE	1045	chr17	+	62936719	62952520		AGATGATGCCTCAGTGATTCTGGCCAGGATCATCCACAGCTGGGACCTCACCAAGCACCT	intergenic							55.1582	23.6213	5.79227	4.49047	50.822	54.5175	60.135	18.6847	26.2719	25.9073	5.77375	5.74531	5.85776	4.17809	4.50853	4.78477
ASHGA5P022920	0.000169688	0.00184005	2.99811	up	noncoding	ENST00000565545	RP11-114H24.1	GENCODE	657	chr15	+	78194002	78196703		ACCTCAAGCACCTTCTCCTGGAGAATGGTGGAAGAGCAGCTGATCCACGTACGTGCACGA	intergenic							47.8063	16.6949	5.58758	4.00353	41.9726	53.7674	47.679	17.5321	16.7372	15.8154	5.50448	5.7258	5.53246	4.08961	3.81671	4.10427
ASHGA5P044430	9.12275e-08	6.5749e-05	2.62121	up	noncoding	ENST00000521696	RP11-410L14.2	GENCODE	380	chr8	-	100008990	100025272		CGCTGGTTCGATGCAGAGGAAGAAACCACACCTAGCACGTAAAGCCCTGAAAAAATAGAG	bidirectional	NM_015243	VPS13B	vacuolar protein sorting-associated protein 13B isoform 3	+	100025493	100222015	7921.26	3215.99	13.0119	11.6217	7391.8	8344.48	8027.51	3077.93	3374.27	3195.77	12.9996	13.0341	13.0021	11.6016	11.6383	11.6252
ASHGA5P044430	9.12275e-08	6.5749e-05	2.62121	up	noncoding	ENST00000521696	RP11-410L14.2	GENCODE	380	chr8	-	100008990	100025272		CGCTGGTTCGATGCAGAGGAAGAAACCACACCTAGCACGTAAAGCCCTGAAAAAATAGAG	bidirectional	NM_017890	VPS13B	vacuolar protein sorting-associated protein 13B isoform 5	+	100025493	100889814	7921.26	3215.99	13.0119	11.6217	7391.8	8344.48	8027.51	3077.93	3374.27	3195.77	12.9996	13.0341	13.0021	11.6016	11.6383	11.6252
ASHGA5P044430	9.12275e-08	6.5749e-05	2.62121	up	noncoding	ENST00000521696	RP11-410L14.2	GENCODE	380	chr8	-	100008990	100025272		CGCTGGTTCGATGCAGAGGAAGAAACCACACCTAGCACGTAAAGCCCTGAAAAAATAGAG	bidirectional	NM_152564	VPS13B	vacuolar protein sorting-associated protein 13B isoform 1	+	100025493	100889814	7921.26	3215.99	13.0119	11.6217	7391.8	8344.48	8027.51	3077.93	3374.27	3195.77	12.9996	13.0341	13.0021	11.6016	11.6383	11.6252
ASHGA5P044430	9.12275e-08	6.5749e-05	2.62121	up	noncoding	ENST00000521696	RP11-410L14.2	GENCODE	380	chr8	-	100008990	100025272		CGCTGGTTCGATGCAGAGGAAGAAACCACACCTAGCACGTAAAGCCCTGAAAAAATAGAG	bidirectional	NM_181661	VPS13B	vacuolar protein sorting-associated protein 13B isoform 4	+	100025493	100133987	7921.26	3215.99	13.0119	11.6217	7391.8	8344.48	8027.51	3077.93	3374.27	3195.77	12.9996	13.0341	13.0021	11.6016	11.6383	11.6252
ASHGA5P027767	1.10523e-06	0.000166353	3.56987	up	noncoding	ENST00000541782	SCARNA10	GENCODE	248	chr12	+	6619440	6619688		TAATAGGGGTGATTCTTCCAGTTGCTGGAGAGAAATTGTGGTAACTGGAGTGAGAGAGTA	intron sense-overlapping	NM_014865	NCAPD2	condensin complex subunit 1	+	6603297	6641132	10349.4	3063.24	13.386	11.5501	9843.63	10859	10345.7	3023.99	3251.35	2914.38	13.4183	13.3999	13.3397	11.5692	11.5894	11.4918
ASHGA5P015742	0.000717184	0.00454848	2.23762	up	noncoding	ENST00000423112	RP11-509J21.1	GENCODE	531	chr9	+	3526722	3671624		AGTCGATGGAGGGTTTACTCAGAACTTCAATCTATCCAGAACTGAGTTTTGTTTATGGTG	bidirectional	NM_002919	RFX3	transcription factor RFX3 isoform a	-	3247036	3525983	41.7696	19.6925	5.40323	4.24126	41.8044	44.236	39.2684	21.7612	19.7194	17.5969	5.49828	5.45451	5.2569	4.40635	4.06398	4.25347
ASHGA5P015742	0.000717184	0.00454848	2.23762	up	noncoding	ENST00000423112	RP11-509J21.1	GENCODE	531	chr9	+	3526722	3671624		AGTCGATGGAGGGTTTACTCAGAACTTCAATCTATCCAGAACTGAGTTTTGTTTATGGTG	bidirectional	NM_134428	RFX3	transcription factor RFX3 isoform b	-	3224646	3525983	41.7696	19.6925	5.40323	4.24126	41.8044	44.236	39.2684	21.7612	19.7194	17.5969	5.49828	5.45451	5.2569	4.40635	4.06398	4.25347
ASHGA5P057212	0.000308217	0.00263724	2.23867	up	noncoding	TCONS_00014653	XLOC_006743	LincRNAs identified by Cabili et al	376	chr8	+	23316672	23336893		AAAGCCAGACTAGTAAGTCAACATTCAGACATACAAGACGGAGATCACCATGCGAACCCA	intergenic							266.189	113.82	8.01255	6.84991	244.357	267.622	286.589	120.507	125.896	95.0584	7.98263	7.98487	8.07015	6.96885	6.91957	6.66131
ASHGA5P031148	5.82333e-06	0.000303719	2.69583	up	noncoding	ENST00000574180	RP11-46D6.1	GENCODE	1591	chr16	-	46656772	46658363	ENST00000562549, NM_001204883, NM_001204884, NM_001204885, NM_001204886, NM_001204887, NM_001204888, NM_001204890, NM_198490	CTTGGCAGAGCCAGAGTGTACACATTCCTAAACCATTAAACAGATTTCTATAACAAAAAA	intergenic							5632.02	2166.52	12.4971	11.0663	5424.64	5651.41	5820.01	2208.6	2154.57	2136.38	12.525	12.4478	12.5183	11.1342	11.0043	11.0605
ASHGA5P058787	1.03054e-06	0.000166032	6.88338	up	noncoding	uc.247+	uc.247	UCR	361	chr9	+	969153	969514		TTATTGCCCAGTGCTTTACGAGTTTAGTTAAGGAAGATCATTTTATCACACTTGTCAGGC	intergenic							15239.4	2297	13.9276	11.1445	14791.7	16163.5	14763	2244.99	2261.2	2384.83	13.9815	13.9505	13.8508	11.1605	11.0673	11.2056
ASHGA5P049307	0.00132541	0.00687741	2.4153	up	noncoding	ENST00000500612	RP11-510M2.2	GENCODE	2793	chr16	+	71496180	71499844		CTCTCTAAATAACCACAAAGCTCCTACTCCTACTTCAGACATATCAGAAAAATGAGATAA	natural antisense	ENST00000357254	ZNF23	zinc finger protein 23 (KOX 16) [Source:HGNC Symbol;Acc:13023]	-	71481499	71496662	805.774	322.606	9.63114	8.35894	806.483	903.499	707.34	285.284	388.325	294.21	9.73834	9.76044	9.39465	8.22692	8.56907	8.28082
ASHGA5P049307	0.00132541	0.00687741	2.4153	up	noncoding	ENST00000500612	RP11-510M2.2	GENCODE	2793	chr16	+	71496180	71499844		CTCTCTAAATAACCACAAAGCTCCTACTCCTACTTCAGACATATCAGAAAAATGAGATAA	natural antisense	ENST00000567225	ZNF19	zinc finger protein 19 [Source:HGNC Symbol;Acc:12981]	-	71498452	71516039	805.774	322.606	9.63114	8.35894	806.483	903.499	707.34	285.284	388.325	294.21	9.73834	9.76044	9.39465	8.22692	8.56907	8.28082
ASHGA5P049307	0.00132541	0.00687741	2.4153	up	noncoding	ENST00000500612	RP11-510M2.2	GENCODE	2793	chr16	+	71496180	71499844		CTCTCTAAATAACCACAAAGCTCCTACTCCTACTTCAGACATATCAGAAAAATGAGATAA	natural antisense	ENST00000567340	ZNF23	zinc finger protein 23 (KOX 16) [Source:HGNC Symbol;Acc:13023]	-	71487206	71496998	805.774	322.606	9.63114	8.35894	806.483	903.499	707.34	285.284	388.325	294.21	9.73834	9.76044	9.39465	8.22692	8.56907	8.28082
ASHGA5P033323	5.44233e-06	0.000299793	2.8626	up	noncoding	NR_027418	LOC100499466	RefSeq	11210	chr17	+	66097695	66132070		CTGACAAACCTTTGAGACTGTAAATGACCTGAGGTATACATTATCTTTACTTGAGAATAG	intergenic							233.362	79.0168	7.82388	6.30656	217.175	247.048	235.863	73.7393	85.1414	78.1698	7.81133	7.86953	7.79078	6.23366	6.31225	6.37375
ASHGA5P054612	0.00245828	0.0107073	2.968	up	noncoding	uc021pzu.1	AX747838	UCSC_knowngene	1247	chr10	+	122667788	122669035		TATGGTTTACAGAAACTCATCACTGCTATATATGCAGATTATGCCCGGAGTTTGAAGAAC	exon sense-overlapping	NM_018117	WDR11	WD repeat-containing protein 11	+	122610686	122669038	158.422	53.7231	7.26576	5.69627	139.715	173.88	161.671	65.967	58.0528	37.1494	7.18416	7.36993	7.2432	6.06893	5.72716	5.29273
ASHGA5P046945	0.00375636	0.0145282	2.22955	up	noncoding	NR_038357	LOC100507331	RefSeq	1476	chr10	-	75556271	75561157		CCTCCATTAACACCACAGGGCAGAATATACTGATAGTCAATAAATACTGAAATAAGTGAA	natural antisense	NM_001242487	KIAA0913	zinc finger SWIM domain-containing protein KIAA0913 isoform 2	+	75545381	75561556	129.761	58.2099	6.98663	5.82988	127.337	127.993	133.953	46.61	59.0947	68.9249	7.05532	6.93265	6.97192	5.54852	5.75558	6.18554
ASHGA5P046945	0.00375636	0.0145282	2.22955	up	noncoding	NR_038357	LOC100507331	RefSeq	1476	chr10	-	75556271	75561157		CCTCCATTAACACCACAGGGCAGAATATACTGATAGTCAATAAATACTGAAATAAGTGAA	natural antisense	NM_001242488	KIAA0913	zinc finger SWIM domain-containing protein KIAA0913 isoform 3	+	75545381	75561556	129.761	58.2099	6.98663	5.82988	127.337	127.993	133.953	46.61	59.0947	68.9249	7.05532	6.93265	6.97192	5.54852	5.75558	6.18554
ASHGA5P046945	0.00375636	0.0145282	2.22955	up	noncoding	NR_038357	LOC100507331	RefSeq	1476	chr10	-	75556271	75561157		CCTCCATTAACACCACAGGGCAGAATATACTGATAGTCAATAAATACTGAAATAAGTGAA	natural antisense	NM_015037	KIAA0913	zinc finger SWIM domain-containing protein KIAA0913 isoform 1	+	75545381	75561556	129.761	58.2099	6.98663	5.82988	127.337	127.993	133.953	46.61	59.0947	68.9249	7.05532	6.93265	6.97192	5.54852	5.75558	6.18554
ASHGA5P036762	0.00610165	0.0207595	2.42297	up	noncoding	ENST00000425233	RP5-977B1.7	GENCODE	443	chr20	-	35153903	35201387		TGGAGAAAATAAAAGGGCAGGAGTCTGGAGTGTGATAACTGTGGCTTCGTCTCATTTCCA	intronic antisense	NM_006097	MYL9	myosin regulatory light polypeptide 9 isoform a	+	35169886	35178226	105.929	45.5146	6.70801	5.43123	105.138	110.26	102.388	36.7807	65.0816	34.6814	6.78737	6.72489	6.61176	5.19953	5.90225	5.19191
ASHGA5P036762	0.00610165	0.0207595	2.42297	up	noncoding	ENST00000425233	RP5-977B1.7	GENCODE	443	chr20	-	35153903	35201387		TGGAGAAAATAAAAGGGCAGGAGTCTGGAGTGTGATAACTGTGGCTTCGTCTCATTTCCA	intronic antisense	NM_181526	MYL9	myosin regulatory light polypeptide 9 isoform b	+	35169886	35178226	105.929	45.5146	6.70801	5.43123	105.138	110.26	102.388	36.7807	65.0816	34.6814	6.78737	6.72489	6.61176	5.19953	5.90225	5.19191
ASHGA5P036762	0.00610165	0.0207595	2.42297	up	noncoding	ENST00000425233	RP5-977B1.7	GENCODE	443	chr20	-	35153903	35201387		TGGAGAAAATAAAAGGGCAGGAGTCTGGAGTGTGATAACTGTGGCTTCGTCTCATTTCCA	natural antisense	NM_001042486	DLGAP4	disks large-associated protein 4 isoform c	+	35089841	35157040	105.929	45.5146	6.70801	5.43123	105.138	110.26	102.388	36.7807	65.0816	34.6814	6.78737	6.72489	6.61176	5.19953	5.90225	5.19191
ASHGA5P036762	0.00610165	0.0207595	2.42297	up	noncoding	ENST00000425233	RP5-977B1.7	GENCODE	443	chr20	-	35153903	35201387		TGGAGAAAATAAAAGGGCAGGAGTCTGGAGTGTGATAACTGTGGCTTCGTCTCATTTCCA	natural antisense	NM_014902	DLGAP4	disks large-associated protein 4 isoform a	+	34995443	35157040	105.929	45.5146	6.70801	5.43123	105.138	110.26	102.388	36.7807	65.0816	34.6814	6.78737	6.72489	6.61176	5.19953	5.90225	5.19191
ASHGA5P036762	0.00610165	0.0207595	2.42297	up	noncoding	ENST00000425233	RP5-977B1.7	GENCODE	443	chr20	-	35153903	35201387		TGGAGAAAATAAAAGGGCAGGAGTCTGGAGTGTGATAACTGTGGCTTCGTCTCATTTCCA	natural antisense	NM_183006	DLGAP4	disks large-associated protein 4 isoform b	+	35090141	35157040	105.929	45.5146	6.70801	5.43123	105.138	110.26	102.388	36.7807	65.0816	34.6814	6.78737	6.72489	6.61176	5.19953	5.90225	5.19191
ASHGA5P032822	0.00032881	0.00274411	2.19083	up	noncoding	ENST00000437416	RP11-100E13.1	GENCODE	403	chr1	-	224802997	224803922	TCONS_00001841	GTCATTCCAGAGAGAACTTCAGTTTCAGACAAGTCATCAAATCCAGAAAGCAAGGAAAAA	bidirectional	NM_152495	CNIH3	protein cornichon homolog 3	+	224804178	224928249	134.896	60.7943	7.04223	5.91075	125.507	139.587	139.594	61.562	57.8296	62.9914	7.03694	7.05846	7.03128	5.96379	5.72042	6.04804
ASHGA5P044447	0.0239968	0.0577638	4.43917	up	noncoding	TCONS_00018418	XLOC_008704	LincRNAs identified by Cabili et al	203	chr10	-	4804572	4806211		TTTAAGGTCATTCACATTCAGCCATGAAGCTGCTCTGAAGACACAGGAACTGCATAGCTC	intergenic							67.3028	18.5958	6.076	3.92571	63.2872	69.2488	69.3723	8.11908	18.3234	29.3449	6.0832	6.0821	6.0627	2.85889	3.95643	4.96182
ASHGA5P029116	0.00307535	0.0125774	2.83061	up	noncoding	ENST00000556130	RP11-58E21.4	GENCODE	685	chr14	-	50412871	50427380		AGATCAGCATGTTAACTAGGTTAATTCCCAACTGTCCTACCACCAACTACCTAGCACGAG	intergenic							1338.09	458.285	10.3665	8.86542	1442.98	1468.65	1102.65	484.197	375.53	515.127	10.5737	10.4636	10.0623	8.99694	8.51677	9.08254
ASHGA5P058638	4.19706e-05	0.000817719	2.77345	up	noncoding	uc021tba.1	HM587425	UCSC_knowngene	196	chr16	+	3050086	3050814		CCACAGCCAGGGCAGGCCGGGGTGCTGTGGAACTCTCGCTGGCCCACCCTCCAGGCCTGG	intergenic							3055.54	1111.59	11.5999	10.1282	2652.11	3144.4	3370.09	1140.89	1104.38	1089.5	11.4934	11.5906	11.7156	10.2017	10.0619	10.121
ASHGA5P020458	0.000335863	0.00278146	3.1411	up	noncoding	NR_046336	FAM193A	RefSeq	4927	chr4	+	2627158	2734302		TGTCATATGGATGATGTCTTTCTACCTAAAGATATTGACCTAGACAGTGTGGATATGGAT	exon sense-overlapping	NM_001256666	FAM193A	protein FAM193A isoform 2	+	2627158	2734302	92.9141	30.2176	6.52247	4.8712	87.2112	91.0736	100.457	31.6599	27.795	31.1979	6.52244	6.46113	6.58382	4.97315	4.59394	5.04651
ASHGA5P020458	0.000335863	0.00278146	3.1411	up	noncoding	NR_046336	FAM193A	RefSeq	4927	chr4	+	2627158	2734302		TGTCATATGGATGATGTCTTTCTACCTAAAGATATTGACCTAGACAGTGTGGATATGGAT	exon sense-overlapping	NM_001256667	FAM193A	protein FAM193A isoform 3	+	2627158	2734302	92.9141	30.2176	6.52247	4.8712	87.2112	91.0736	100.457	31.6599	27.795	31.1979	6.52244	6.46113	6.58382	4.97315	4.59394	5.04651
ASHGA5P020458	0.000335863	0.00278146	3.1411	up	noncoding	NR_046336	FAM193A	RefSeq	4927	chr4	+	2627158	2734302		TGTCATATGGATGATGTCTTTCTACCTAAAGATATTGACCTAGACAGTGTGGATATGGAT	exon sense-overlapping	NM_001256668	FAM193A	protein FAM193A isoform 4	+	2627158	2734302	92.9141	30.2176	6.52247	4.8712	87.2112	91.0736	100.457	31.6599	27.795	31.1979	6.52244	6.46113	6.58382	4.97315	4.59394	5.04651
ASHGA5P020458	0.000335863	0.00278146	3.1411	up	noncoding	NR_046336	FAM193A	RefSeq	4927	chr4	+	2627158	2734302		TGTCATATGGATGATGTCTTTCTACCTAAAGATATTGACCTAGACAGTGTGGATATGGAT	exon sense-overlapping	NM_003704	FAM193A	protein FAM193A isoform 1	+	2627158	2734302	92.9141	30.2176	6.52247	4.8712	87.2112	91.0736	100.457	31.6599	27.795	31.1979	6.52244	6.46113	6.58382	4.97315	4.59394	5.04651
ASHGA5P023507	0.0170294	0.0445058	2.83505	up	noncoding	ENST00000582507	RP11-285M22.3	GENCODE	254	chr17	-	22176021	22191945		AAACTGTGAGGTTGGAACCACTCTTTTGGTACCATCTTCAAAGAGACATTTCAGATCCCA	intergenic							23.5208	10.1359	4.59669	3.09332	20.7595	24.3002	25.5028	10.6523	14.7553	5	4.53052	4.60766	4.65189	3.30958	3.61687	2.35352
ASHGA5P038523	2.15286e-05	0.000570175	3.86265	up	noncoding	ENST00000473352	RP11-392A22.2	GENCODE	566	chr3	-	156470851	156534851		AGAAGCACATGTTGGGACTGAAAAAGGACTGCACTAATGAATTCTGTCACAGATGTGTTT	intergenic							437.935	108.753	8.73508	6.78549	411.685	456.275	445.845	107.105	105.165	113.991	8.73688	8.75509	8.71327	6.78923	6.63772	6.92952
ASHGA5P022040	7.57783e-06	0.000342135	2.61748	up	noncoding	NR_033192	CCDC59	RefSeq	1546	chr12	-	82746082	82752584		GAAATCCACGGACAAGGCTTTGCTTTTCGAAGAAAACTGAAAATACAGCAAAGTTACAAG	exon sense-overlapping	NM_014167	CCDC59	thyroid transcription factor 1-associated protein 26	-	82746082	82752199	1049.82	387.922	10.0228	8.63463	944.34	1060.83	1144.29	375.452	413.7	374.612	9.96266	9.99504	10.1107	8.62373	8.65936	8.62081
ASHGA5P022040	7.57783e-06	0.000342135	2.61748	up	noncoding	NR_033192	CCDC59	RefSeq	1546	chr12	-	82746082	82752584		GAAATCCACGGACAAGGCTTTGCTTTTCGAAGAAAACTGAAAATACAGCAAAGTTACAAG	natural antisense	NM_032230	C12orf26	uncharacterized protein C12orf26	+	82752275	82873016	1049.82	387.922	10.0228	8.63463	944.34	1060.83	1144.29	375.452	413.7	374.612	9.96266	9.99504	10.1107	8.62373	8.65936	8.62081
ASHGA5P034673	0.000642421	0.00421772	5.69917	up	noncoding	ENST00000559756	AC074212.5	GENCODE	1402	chr19	+	46268042	46272311		TTCGGATTCCAGGCAGTTGTGACAACACCAGCTATCGGCAGAGCTATTAATAGTGTTTCA	natural antisense	NM_175875	SIX5	homeobox protein SIX5	-	46268042	46272497	44.0884	8.61741	5.47923	2.96848	42.0229	48.1214	42.121	6.5472	9.74067	9.56437	5.50629	5.5742	5.3572	2.54719	2.93989	3.41834
ASHGA5P031878	1.99535e-05	0.000548158	5.2966	up	noncoding	ENST00000562696	CTD-2033A16.1	GENCODE	575	chr16	+	69743776	69744486		AGATGTACGGTGTGGATTTATTGGTTTATCTCTGCAAACCTTAAAGTAGAAGATTGCAAG	natural antisense	NM_000903	NQO1	NAD(P)H dehydrogenase [quinone] 1 isoform a	-	69743303	69760533	713.758	130.176	9.45482	7.04975	668.11	714.363	758.799	113.448	137.607	139.474	9.45146	9.40625	9.50674	6.87913	7.04863	7.2215
ASHGA5P031878	1.99535e-05	0.000548158	5.2966	up	noncoding	ENST00000562696	CTD-2033A16.1	GENCODE	575	chr16	+	69743776	69744486		AGATGTACGGTGTGGATTTATTGGTTTATCTCTGCAAACCTTAAAGTAGAAGATTGCAAG	natural antisense	NM_001025433	NQO1	NAD(P)H dehydrogenase [quinone] 1 isoform b	-	69743303	69760533	713.758	130.176	9.45482	7.04975	668.11	714.363	758.799	113.448	137.607	139.474	9.45146	9.40625	9.50674	6.87913	7.04863	7.2215
ASHGA5P031878	1.99535e-05	0.000548158	5.2966	up	noncoding	ENST00000562696	CTD-2033A16.1	GENCODE	575	chr16	+	69743776	69744486		AGATGTACGGTGTGGATTTATTGGTTTATCTCTGCAAACCTTAAAGTAGAAGATTGCAAG	natural antisense	NM_001025434	NQO1	NAD(P)H dehydrogenase [quinone] 1 isoform c	-	69743303	69760533	713.758	130.176	9.45482	7.04975	668.11	714.363	758.799	113.448	137.607	139.474	9.45146	9.40625	9.50674	6.87913	7.04863	7.2215
ASHGA5P039482	0.019077	0.0484877	3.5044	up	noncoding	ENST00000510016	RP11-8L2.1	GENCODE	468	chr4	-	85068885	85070441		CAGTTACTATGCCCTAAAGAAACATTATTTGGACTGGCTAAACATAGGACTGAAAAAGAA	intergenic							50.9229	14.4006	5.57923	3.77006	71.4494	53.6221	27.6973	14.7409	13.0027	15.4581	6.25264	5.72194	4.76309	3.81918	3.4174	4.0736
ASHGA5P018771	0.00512101	0.0182055	2.5185	up	noncoding	ENST00000457443	PRMT5-AS1	GENCODE	440	chr14	+	23390212	23392610		TATACATGGCAATGTATTAAGGCTCGGACCTCATTGTACAGCTTGGAGGAAGAGATGGGA	natural antisense	NM_001039619	PRMT5	protein arginine N-methyltransferase 5 isoform b	-	23389732	23398661	26.4806	11.4909	4.75367	3.4211	25.6962	22.7414	31.0043	12.0519	10.2814	12.1395	4.82265	4.51797	4.92039	3.5019	3.02952	3.73189
ASHGA5P018771	0.00512101	0.0182055	2.5185	up	noncoding	ENST00000457443	PRMT5-AS1	GENCODE	440	chr14	+	23390212	23392610		TATACATGGCAATGTATTAAGGCTCGGACCTCATTGTACAGCTTGGAGGAAGAGATGGGA	natural antisense	NM_006109	PRMT5	protein arginine N-methyltransferase 5 isoform a	-	23389732	23398661	26.4806	11.4909	4.75367	3.4211	25.6962	22.7414	31.0043	12.0519	10.2814	12.1395	4.82265	4.51797	4.92039	3.5019	3.02952	3.73189
ASHGA5P015815	0.0407325	0.0868816	2.09602	up	noncoding	ENST00000423842	RP11-61J19.3	GENCODE	332	chr1	+	212719035	212729407		CCAGCGTTCAGGGTAGAAAAGAGGAAAATCCATGGAACCATAATCTATGGATGGCTTTAG	intergenic							33.3281	17.4922	5.08197	4.01432	29.793	38.3363	31.8551	21.4547	12.2818	18.7402	5.03189	5.25341	4.9606	4.38606	3.32043	4.33645
ASHGA5P037057	0.00986305	0.029635	7.9933	up	noncoding	ENST00000423733	RP3-511B24.5	GENCODE	498	chr20	+	39809095	39825427		CATTCAAAGAGGTCAGATTTGTGGGCAGGCAAGAGCTCAGGAATGAAGAACCAAAAAGGA	natural antisense	NM_015035	ZHX3	zinc fingers and homeoboxes protein 3	-	39807088	39928739	109.784	16.9844	6.75523	3.75644	104.052	116.999	108.301	11.1027	9.34029	30.5101	6.77159	6.80786	6.68623	3.38246	2.86926	5.01759
ASHGA5P041268	5.24267e-06	0.000298745	3.55097	up	noncoding	uc021ybu.1	HM358988	UCSC_knowngene	310	chr5	+	97674677	97674987		AATCATAAGATGACCCAGATCACGTTCGAGACCTTCAGCAATACCCCAGCCATATACATG	intergenic							6349.91	1858.25	12.6798	10.8515	6031.42	6227.05	6791.27	1876.96	1916.59	1781.2	12.6886	12.5923	12.7584	10.9072	10.8348	10.8126
ASHGA5P019340	0.000577546	0.00395973	2.33362	up	noncoding	ENST00000478959	RPLP0P2	GENCODE	573	chr11	+	61382508	61403713		TCTGCTCCAGTGGCACAAATTGCTTTTGTAATAACAGGAAAAAACGATCAACGAACCTTC	intergenic							59.8048	26.6415	5.90712	4.68455	61.5853	64.6654	53.1636	24.4455	30.0286	25.4506	6.0451	5.98766	5.6886	4.579	4.71538	4.75927
ASHGA5P016010	0.00209684	0.00958217	2.42832	up	noncoding	ENST00000425771	GAS5	GENCODE	242	chr1	-	173835004	173836178		AGTTGAAATGTTTTGGCAGGGGGTGAACACTCATCTGTGGCTATTCTAAGACCACTCTTA	intergenic							227.746	88.6389	7.76095	6.48099	184.684	204.783	293.769	87.9195	89.0749	88.9224	7.5799	7.59691	8.10604	6.49709	6.38145	6.56444
ASHGA5P003696	3.38488e-06	0.000243586	2.08786	up	noncoding	NR_036641	PDGFC	RefSeq	3079	chr4	-	157682762	157892546		GAACAGAACGGTAGGAACTATATCCAAGCATCTGGACTGGCATAGAAAAGAGGAGAAAGA	exon sense-overlapping	NM_016205	PDGFC	platelet-derived growth factor C precursor	-	157682762	157892546	234.452	107.487	7.83164	6.76962	219.261	242.568	241.527	102.018	114.86	105.584	7.82578	7.84451	7.82463	6.71739	6.77631	6.81516
ASHGA5P042986	0.0106294	0.0312031	2.52666	up	noncoding	NR_024466	LSM5	RefSeq	3022	chr7	-	32524944	32530475		ATGGTAAAATGTCCAGTGGGCAGGAAATATTTCACCGGATCTCACTTGCCGGGGAAAAAA	exon sense-overlapping	NM_001130710	LSM5	U6 snRNA-associated Sm-like protein LSm5 isoform b	-	32524944	32534870	19.3843	8.47095	4.30073	2.96349	15.2835	18.2406	24.6288	11.2496	7.49685	6.66642	4.09706	4.19951	4.60561	3.40077	2.52941	2.9603
ASHGA5P042986	0.0106294	0.0312031	2.52666	up	noncoding	NR_024466	LSM5	RefSeq	3022	chr7	-	32524944	32530475		ATGGTAAAATGTCCAGTGGGCAGGAAATATTTCACCGGATCTCACTTGCCGGGGAAAAAA	exon sense-overlapping	NM_001139499	LSM5	U6 snRNA-associated Sm-like protein LSm5 isoform b	-	32524944	32534870	19.3843	8.47095	4.30073	2.96349	15.2835	18.2406	24.6288	11.2496	7.49685	6.66642	4.09706	4.19951	4.60561	3.40077	2.52941	2.9603
ASHGA5P042986	0.0106294	0.0312031	2.52666	up	noncoding	NR_024466	LSM5	RefSeq	3022	chr7	-	32524944	32530475		ATGGTAAAATGTCCAGTGGGCAGGAAATATTTCACCGGATCTCACTTGCCGGGGAAAAAA	exon sense-overlapping	NM_012322	LSM5	U6 snRNA-associated Sm-like protein LSm5 isoform a	-	32524944	32530023	19.3843	8.47095	4.30073	2.96349	15.2835	18.2406	24.6288	11.2496	7.49685	6.66642	4.09706	4.19951	4.60561	3.40077	2.52941	2.9603
ASHGA5P027222	0.000757778	0.00471886	3.11324	up	noncoding	ENST00000553227	RP11-23J18.1	pseudogene	404	chr12	-	47529280	47529684		ATTCATCTACTCTGTGAAGTCTAGGACAGGAAGTCTATGGACAGGAAGATGGTTGGTGAC								57.3552	19.4596	5.85167	4.21325	58.7216	56.9358	56.4081	23.7877	18.9985	15.5926	5.97609	5.80747	5.77144	4.54139	4.01283	4.08554
ASHGA5P025711	0.00164315	0.00803457	2.09699	up	noncoding	NR_027431	LOC219347	RefSeq	3822	chr10	-	81805988	81838949		GACAAGGCTGGTTATTAGAACAAAGATTTCGCAGGTGATTTGATATTTCATGAAATTCAG	natural antisense	NM_001270367	C10orf57	transmembrane protein C10orf57 isoform 2	+	81838778	81852307	40.0312	20.1823	5.33872	4.2704	40.0307	34.9452	45.1178	17.5085	24.1782	18.8601	5.44023	5.12444	5.4515	4.08728	4.38028	4.34363
ASHGA5P025711	0.00164315	0.00803457	2.09699	up	noncoding	NR_027431	LOC219347	RefSeq	3822	chr10	-	81805988	81838949		GACAAGGCTGGTTATTAGAACAAAGATTTCGCAGGTGATTTGATATTTCATGAAATTCAG	natural antisense	NM_001270368	C10orf57	transmembrane protein C10orf57 isoform 3	+	81838778	81852307	40.0312	20.1823	5.33872	4.2704	40.0307	34.9452	45.1178	17.5085	24.1782	18.8601	5.44023	5.12444	5.4515	4.08728	4.38028	4.34363
ASHGA5P025711	0.00164315	0.00803457	2.09699	up	noncoding	NR_027431	LOC219347	RefSeq	3822	chr10	-	81805988	81838949		GACAAGGCTGGTTATTAGAACAAAGATTTCGCAGGTGATTTGATATTTCATGAAATTCAG	natural antisense	NM_001270369	C10orf57	transmembrane protein C10orf57 isoform 3	+	81838778	81852307	40.0312	20.1823	5.33872	4.2704	40.0307	34.9452	45.1178	17.5085	24.1782	18.8601	5.44023	5.12444	5.4515	4.08728	4.38028	4.34363
ASHGA5P025711	0.00164315	0.00803457	2.09699	up	noncoding	NR_027431	LOC219347	RefSeq	3822	chr10	-	81805988	81838949		GACAAGGCTGGTTATTAGAACAAAGATTTCGCAGGTGATTTGATATTTCATGAAATTCAG	natural antisense	NM_001270370	C10orf57	transmembrane protein C10orf57 isoform 4	+	81838401	81852307	40.0312	20.1823	5.33872	4.2704	40.0307	34.9452	45.1178	17.5085	24.1782	18.8601	5.44023	5.12444	5.4515	4.08728	4.38028	4.34363
ASHGA5P025711	0.00164315	0.00803457	2.09699	up	noncoding	NR_027431	LOC219347	RefSeq	3822	chr10	-	81805988	81838949		GACAAGGCTGGTTATTAGAACAAAGATTTCGCAGGTGATTTGATATTTCATGAAATTCAG	natural antisense	NM_001270371	C10orf57	transmembrane protein C10orf57 isoform 5	+	81838401	81852307	40.0312	20.1823	5.33872	4.2704	40.0307	34.9452	45.1178	17.5085	24.1782	18.8601	5.44023	5.12444	5.4515	4.08728	4.38028	4.34363
ASHGA5P025711	0.00164315	0.00803457	2.09699	up	noncoding	NR_027431	LOC219347	RefSeq	3822	chr10	-	81805988	81838949		GACAAGGCTGGTTATTAGAACAAAGATTTCGCAGGTGATTTGATATTTCATGAAATTCAG	natural antisense	NM_001270372	C10orf57	transmembrane protein C10orf57 isoform 6	+	81838401	81852307	40.0312	20.1823	5.33872	4.2704	40.0307	34.9452	45.1178	17.5085	24.1782	18.8601	5.44023	5.12444	5.4515	4.08728	4.38028	4.34363
ASHGA5P025711	0.00164315	0.00803457	2.09699	up	noncoding	NR_027431	LOC219347	RefSeq	3822	chr10	-	81805988	81838949		GACAAGGCTGGTTATTAGAACAAAGATTTCGCAGGTGATTTGATATTTCATGAAATTCAG	natural antisense	NM_001270373	C10orf57	transmembrane protein C10orf57 isoform 6	+	81838401	81852307	40.0312	20.1823	5.33872	4.2704	40.0307	34.9452	45.1178	17.5085	24.1782	18.8601	5.44023	5.12444	5.4515	4.08728	4.38028	4.34363
ASHGA5P025711	0.00164315	0.00803457	2.09699	up	noncoding	NR_027431	LOC219347	RefSeq	3822	chr10	-	81805988	81838949		GACAAGGCTGGTTATTAGAACAAAGATTTCGCAGGTGATTTGATATTTCATGAAATTCAG	natural antisense	NM_025125	C10orf57	transmembrane protein C10orf57 isoform 1	+	81838401	81852307	40.0312	20.1823	5.33872	4.2704	40.0307	34.9452	45.1178	17.5085	24.1782	18.8601	5.44023	5.12444	5.4515	4.08728	4.38028	4.34363
ASHGA5P042449	2.94108e-05	0.000677368	4.33388	up	noncoding	ENST00000573382	RP1-302G2.5	GENCODE	745	chr6	+	44184675	44185901		ATTTGAATCCAGACTGTCTTCCAGACTCAGGACCTACCTTAAAATAATATCTGAGTTGCT	intergenic							300.685	68.2643	8.19236	6.0767	290.815	306.629	304.612	58.624	80.1916	65.9774	8.23836	8.18091	8.15781	5.89115	6.21856	6.12039
ASHGA5P030889	7.46639e-07	0.000144018	4.18123	up	noncoding	ENST00000562415	PDPK2	pseudogene	1191	chr16	-	2666453	2692433		TCACCGCTTACCTGCCGGCTATGTCGGAAGACGACGAGGACTGCTATGGCAATGTAAGCT								132.3	31.7264	7.0114	4.94748	120.267	135.337	141.296	32.5538	34.1739	28.4516	6.97436	7.01184	7.04801	5.01225	4.91188	4.91829
ASHGA5P022043	0.00753595	0.0242768	2.33672	up	noncoding	ENST00000547777	RP11-493L12.4	GENCODE	329	chr12	+	47641906	47643068		CTTCAAACAGAACCAGAAATTATGGTGCTACAAAAATACCTGCTTATCTTAGAGCCAAAA	intergenic							20.8502	9.89721	4.42645	3.20196	22.5377	21.2775	18.7354	11.3909	8.83236	9.4684	4.64537	4.42306	4.2109	3.41967	2.78038	3.40582
ASHGA5P043011	5.88612e-06	0.000303875	2.06193	up	noncoding	TCONS_00019696	XLOC_009493	LincRNAs identified by Cabili et al	474	chr11	-	71213027	71213692		TTTCTGCTATCCCGACAGCACCTCCTGGGAAATTCACCCTCAGCTGTGGTCTGTGTCCCA	intergenic							672.137	311.393	9.36424	8.32024	639.329	704.369	672.713	293.846	332.57	307.762	9.38217	9.38852	9.32202	8.27007	8.34155	8.3491
ASHGA5P042235	8.00951e-06	0.000348972	3.21958	up	noncoding	uc003mxa.3	BC039678	UCSC_knowngene	1328	chr6	+	6725118	6730141		TGTTATCAGGAAAGACCAACCCTAACCCCAGTTCCATGGAGTAAAGATTAATTAATCTAA	intergenic							2018.76	619.043	10.9893	9.30246	1963.56	2037.87	2054.85	623.371	671.66	562.098	11.0399	10.9522	10.9759	9.34581	9.36101	9.20056
ASHGA5P049601	0.000241434	0.00227822	2.39966	up	noncoding	ENST00000412831	LRRC37BP1	GENCODE	815	chr17	+	28958772	28961188		GAGAAATCTAGGTGCAGAATCAATATTGTTACCGTTCACTGAACAGCTATTTTCAAATGT	intergenic							392.691	155.212	8.57554	7.31271	350.566	395.12	432.386	162.258	145.972	157.406	8.50959	8.54601	8.67103	7.40933	7.13467	7.39414
ASHGA5P038888	0.00201306	0.0092967	2.35131	up	noncoding	ENST00000470263	RP11-260O18.1	GENCODE	1951	chr3	+	82035288	82512826		AATGGGCCATCAAATTAGAGAAAATTTTTGTGTTTCAATAGAAACCTGTATTTTCTACAG	intergenic							21.6199	10.1915	4.48506	3.2516	21.6288	21.7237	21.5074	11.7494	9.69471	9.13047	4.59047	4.45454	4.41018	3.46448	2.93022	3.3601
ASHGA5P037898	0.000109877	0.0014276	2.0754	up	noncoding	ENST00000428818	TTC28-AS1	GENCODE	706	chr22	+	28315444	28320951	NR_026962	CATCTGTGGATTGTTCTGTCACTTATTTTCTTTAATAAATGGGTTTCTGAACCTCTGTTG	intronic antisense	ENST00000415296	PITPNB	phosphatidylinositol transfer protein, beta [Source:HGNC Symbol;Acc:9002]	-	28256183	28316122	383.54	175.157	8.54276	7.48938	341.793	391.037	417.79	175.267	173.325	176.88	8.47195	8.53193	8.62441	7.5225	7.3849	7.56073
ASHGA5P042391	0.0015351	0.00764073	2.10368	up	noncoding	ENST00000442228	HCG25	GENCODE	469	chr6	+	33218055	33219412		ACTAGTTGAGTGAACCAGAGATTGAGGCAGTGGTTTTTACAGGGGAAGAAACAAGCCTTG	natural antisense	NM_022553	VPS52	vacuolar protein sorting-associated protein 52 homolog	-	33218048	33239662	53.5771	26.3155	5.74329	4.67038	45.7641	53.0049	61.9622	27.453	25.2401	26.2535	5.62279	5.70656	5.90054	4.76156	4.44646	4.80313
ASHGA5P041602	0.000480113	0.00352991	2.0242	up	noncoding	ENST00000504573	CTB-129O4.1	GENCODE	393	chr5	+	179720244	179722253		GAAAACCGTGGAGAGCCGGCCTTTGGGGACTAGAAGAGTGGGAACAATGGTTGACAAATG	intergenic							244.468	115.449	7.88988	6.87254	216.258	259.313	257.832	100.619	127.266	118.462	7.80698	7.94046	7.92222	6.69793	6.93695	6.98273
ASHGA5P021112	3.81851e-07	0.000114948	2.48632	up	noncoding	ENST00000525418	RP11-939C17.2	GENCODE	511	chr11	-	75283079	75283828	ENST00000531652, ENST00000534545	ACCTAGTTTTATAGTTGGGAGAGGTTGGGATAGAGCTGGGGAGGTCCGCTCAGGCACACG	natural antisense	NM_001207014	SERPINH1	serpin H1 precursor	+	75273100	75283849	2201.3	890.821	11.119	9.80502	2024.65	2306.37	2272.88	855	935.847	881.615	11.0868	11.1326	11.1377	9.77993	9.82455	9.81058
ASHGA5P021112	3.81851e-07	0.000114948	2.48632	up	noncoding	ENST00000525418	RP11-939C17.2	GENCODE	511	chr11	-	75283079	75283828	ENST00000531652, ENST00000534545	ACCTAGTTTTATAGTTGGGAGAGGTTGGGATAGAGCTGGGGAGGTCCGCTCAGGCACACG	natural antisense	NM_001235	SERPINH1	serpin H1 precursor	+	75273100	75283849	2201.3	890.821	11.119	9.80502	2024.65	2306.37	2272.88	855	935.847	881.615	11.0868	11.1326	11.1377	9.77993	9.82455	9.81058
ASHGA5P049970	0.00049796	0.00361481	2.10102	up	noncoding	ENST00000581935	ANKRD20A5P	GENCODE	2089	chr18	+	14179095	14185400		GAGCAACATAGTGAGACTCTTGCCTCTAACAACAATAACACCAAAAAAAACAAAAAACAA	intergenic							1087.03	503.772	10.077	9.00586	1072.15	1164.63	1024.3	443.13	585.603	482.583	10.144	10.1275	9.9594	8.86599	9.16082	8.99077
ASHGA5P053859	0.000700413	0.00447254	2.38163	up	noncoding	uc004cas.1	LQFBS-1	UCSC_knowngene	2713	chr9	-	134372865	134375578		ATTCTTTCATATGGAAAGAGCTAGTACAATCACATATTTGAAAGGAGAAACAATAGGTAC	natural antisense	NM_013318	PRRC2B	protein PRRC2B	+	134305476	134375575	206.134	84.0344	7.64402	6.39207	189.619	221.284	207.499	91.8525	76.2067	84.044	7.61957	7.71014	7.60236	6.55689	6.13946	6.47987
ASHGA5P042878	0.000173874	0.00186468	4.06567	up	noncoding	ENST00000412266	AC006028.9	GENCODE	3288	chr7	-	2757466	2762622		CAGTCTCGAATCTCAAAAAATTACCTTTTGACCTGTCAGGCAAATTGGTTTAAAACATTC	intergenic							24.7365	7.23294	4.67075	2.64726	23.7452	24.5948	25.8695	7.90905	8.78977	5	4.71581	4.62657	4.66989	2.81917	2.7691	2.35352
ASHGA5P045966	9.50845e-06	0.00037922	2.0245	up	noncoding	NR_027406	LOC100129034	RefSeq	5714	chr9	+	127115751	127121463		TGCTATGTAAGATTATGAGTGATCCTCCCTCTATTTTGCAAACAGTCTGTAAGTAACTGA	natural antisense	NM_002799	PSMB7	proteasome subunit beta type-7 proprotein	-	127115743	127177752	4708.35	2407.06	12.2336	11.216	4443.86	4714.74	4966.46	2366.76	2517.64	2336.78	12.2459	12.1748	12.2799	11.2313	11.2379	11.1787
ASHGA5P038201	3.20953e-05	0.000702841	5.80569	up	noncoding	ENST00000416124	RP11-101C21.1	GENCODE	732	chr3	-	44462618	44465499		TCACAGGAACATGCCCAGTGCTTTCAAACCCAGTAAAATTTTACTTAGATTTTGACATAA	intergenic							5518.53	965.811	12.4562	9.9187	5844.27	5861.79	4849.54	884.692	1021.19	991.555	12.6345	12.4914	12.2426	9.83471	9.94065	9.98073
ASHGA5P028636	0.000330023	0.00274993	2.41906	up	noncoding	ENST00000416909	CLDN10-AS1	GENCODE	895	chr13	-	96131697	96186164		CTAGCTGATATCCTTCTTTGCTGTACTATATGGGAAAAGCAAGAAATATTTGACACCAAA	intronic antisense	NM_001160100	CLDN10	claudin-10 isoform a_i1	+	96085852	96232010	133.873	54.3715	7.02242	5.74798	117.786	127.586	156.246	57.9319	54.5787	50.6039	6.94306	6.92938	7.19482	5.87368	5.63163	5.73863
ASHGA5P028636	0.000330023	0.00274993	2.41906	up	noncoding	ENST00000416909	CLDN10-AS1	GENCODE	895	chr13	-	96131697	96186164		CTAGCTGATATCCTTCTTTGCTGTACTATATGGGAAAAGCAAGAAATATTTGACACCAAA	intronic antisense	NM_182848	CLDN10	claudin-10 isoform a	+	96085852	96232010	133.873	54.3715	7.02242	5.74798	117.786	127.586	156.246	57.9319	54.5787	50.6039	6.94306	6.92938	7.19482	5.87368	5.63163	5.73863
ASHGA5P026015	0.000276252	0.00246219	2.47442	up	noncoding	NR_073017	ST3GAL3	RefSeq	2203	chr1	+	44173203	44396837		GAGGACTCCAGCCTGCTGAATTAGCCACCAAGTACGCAAACTTTTCAGAGGGAGCTTGCA	exon sense-overlapping	NM_001270459	ST3GAL3	CMP-N-acetylneuraminate-beta-1,4-galactoside alpha-2,3-sialyltransferase isoform k	+	44173203	44396837	657.205	253.075	9.32833	8.02124	629.235	693.113	649.268	253.851	232.304	273.069	9.35525	9.35892	9.27083	8.06133	7.82261	8.17978
ASHGA5P026015	0.000276252	0.00246219	2.47442	up	noncoding	NR_073017	ST3GAL3	RefSeq	2203	chr1	+	44173203	44396837		GAGGACTCCAGCCTGCTGAATTAGCCACCAAGTACGCAAACTTTTCAGAGGGAGCTTGCA	exon sense-overlapping	NM_001270460	ST3GAL3	CMP-N-acetylneuraminate-beta-1,4-galactoside alpha-2,3-sialyltransferase isoform l	+	44173203	44396837	657.205	253.075	9.32833	8.02124	629.235	693.113	649.268	253.851	232.304	273.069	9.35525	9.35892	9.27083	8.06133	7.82261	8.17978
ASHGA5P026015	0.000276252	0.00246219	2.47442	up	noncoding	NR_073017	ST3GAL3	RefSeq	2203	chr1	+	44173203	44396837		GAGGACTCCAGCCTGCTGAATTAGCCACCAAGTACGCAAACTTTTCAGAGGGAGCTTGCA	exon sense-overlapping	NM_001270461	ST3GAL3	CMP-N-acetylneuraminate-beta-1,4-galactoside alpha-2,3-sialyltransferase isoform m	+	44173203	44396837	657.205	253.075	9.32833	8.02124	629.235	693.113	649.268	253.851	232.304	273.069	9.35525	9.35892	9.27083	8.06133	7.82261	8.17978
ASHGA5P026015	0.000276252	0.00246219	2.47442	up	noncoding	NR_073017	ST3GAL3	RefSeq	2203	chr1	+	44173203	44396837		GAGGACTCCAGCCTGCTGAATTAGCCACCAAGTACGCAAACTTTTCAGAGGGAGCTTGCA	exon sense-overlapping	NM_001270462	ST3GAL3	CMP-N-acetylneuraminate-beta-1,4-galactoside alpha-2,3-sialyltransferase isoform n	+	44173203	44396837	657.205	253.075	9.32833	8.02124	629.235	693.113	649.268	253.851	232.304	273.069	9.35525	9.35892	9.27083	8.06133	7.82261	8.17978
ASHGA5P026015	0.000276252	0.00246219	2.47442	up	noncoding	NR_073017	ST3GAL3	RefSeq	2203	chr1	+	44173203	44396837		GAGGACTCCAGCCTGCTGAATTAGCCACCAAGTACGCAAACTTTTCAGAGGGAGCTTGCA	exon sense-overlapping	NM_001270463	ST3GAL3	CMP-N-acetylneuraminate-beta-1,4-galactoside alpha-2,3-sialyltransferase isoform o	+	44173203	44396837	657.205	253.075	9.32833	8.02124	629.235	693.113	649.268	253.851	232.304	273.069	9.35525	9.35892	9.27083	8.06133	7.82261	8.17978
ASHGA5P026015	0.000276252	0.00246219	2.47442	up	noncoding	NR_073017	ST3GAL3	RefSeq	2203	chr1	+	44173203	44396837		GAGGACTCCAGCCTGCTGAATTAGCCACCAAGTACGCAAACTTTTCAGAGGGAGCTTGCA	exon sense-overlapping	NM_001270464	ST3GAL3	CMP-N-acetylneuraminate-beta-1,4-galactoside alpha-2,3-sialyltransferase isoform p	+	44173203	44396837	657.205	253.075	9.32833	8.02124	629.235	693.113	649.268	253.851	232.304	273.069	9.35525	9.35892	9.27083	8.06133	7.82261	8.17978
ASHGA5P026015	0.000276252	0.00246219	2.47442	up	noncoding	NR_073017	ST3GAL3	RefSeq	2203	chr1	+	44173203	44396837		GAGGACTCCAGCCTGCTGAATTAGCCACCAAGTACGCAAACTTTTCAGAGGGAGCTTGCA	exon sense-overlapping	NM_001270465	ST3GAL3	CMP-N-acetylneuraminate-beta-1,4-galactoside alpha-2,3-sialyltransferase isoform q	+	44173203	44396837	657.205	253.075	9.32833	8.02124	629.235	693.113	649.268	253.851	232.304	273.069	9.35525	9.35892	9.27083	8.06133	7.82261	8.17978
ASHGA5P026015	0.000276252	0.00246219	2.47442	up	noncoding	NR_073017	ST3GAL3	RefSeq	2203	chr1	+	44173203	44396837		GAGGACTCCAGCCTGCTGAATTAGCCACCAAGTACGCAAACTTTTCAGAGGGAGCTTGCA	exon sense-overlapping	NM_001270466	ST3GAL3	CMP-N-acetylneuraminate-beta-1,4-galactoside alpha-2,3-sialyltransferase isoform r	+	44173203	44396837	657.205	253.075	9.32833	8.02124	629.235	693.113	649.268	253.851	232.304	273.069	9.35525	9.35892	9.27083	8.06133	7.82261	8.17978
ASHGA5P026015	0.000276252	0.00246219	2.47442	up	noncoding	NR_073017	ST3GAL3	RefSeq	2203	chr1	+	44173203	44396837		GAGGACTCCAGCCTGCTGAATTAGCCACCAAGTACGCAAACTTTTCAGAGGGAGCTTGCA	exon sense-overlapping	NM_006279	ST3GAL3	CMP-N-acetylneuraminate-beta-1,4-galactoside alpha-2,3-sialyltransferase isoform j	+	44173203	44396837	657.205	253.075	9.32833	8.02124	629.235	693.113	649.268	253.851	232.304	273.069	9.35525	9.35892	9.27083	8.06133	7.82261	8.17978
ASHGA5P026015	0.000276252	0.00246219	2.47442	up	noncoding	NR_073017	ST3GAL3	RefSeq	2203	chr1	+	44173203	44396837		GAGGACTCCAGCCTGCTGAATTAGCCACCAAGTACGCAAACTTTTCAGAGGGAGCTTGCA	exon sense-overlapping	NM_174963	ST3GAL3	CMP-N-acetylneuraminate-beta-1,4-galactoside alpha-2,3-sialyltransferase isoform a	+	44173203	44396837	657.205	253.075	9.32833	8.02124	629.235	693.113	649.268	253.851	232.304	273.069	9.35525	9.35892	9.27083	8.06133	7.82261	8.17978
ASHGA5P026015	0.000276252	0.00246219	2.47442	up	noncoding	NR_073017	ST3GAL3	RefSeq	2203	chr1	+	44173203	44396837		GAGGACTCCAGCCTGCTGAATTAGCCACCAAGTACGCAAACTTTTCAGAGGGAGCTTGCA	exon sense-overlapping	NM_174964	ST3GAL3	CMP-N-acetylneuraminate-beta-1,4-galactoside alpha-2,3-sialyltransferase isoform b	+	44173203	44396837	657.205	253.075	9.32833	8.02124	629.235	693.113	649.268	253.851	232.304	273.069	9.35525	9.35892	9.27083	8.06133	7.82261	8.17978
ASHGA5P026015	0.000276252	0.00246219	2.47442	up	noncoding	NR_073017	ST3GAL3	RefSeq	2203	chr1	+	44173203	44396837		GAGGACTCCAGCCTGCTGAATTAGCCACCAAGTACGCAAACTTTTCAGAGGGAGCTTGCA	exon sense-overlapping	NM_174965	ST3GAL3	CMP-N-acetylneuraminate-beta-1,4-galactoside alpha-2,3-sialyltransferase isoform c	+	44173203	44396837	657.205	253.075	9.32833	8.02124	629.235	693.113	649.268	253.851	232.304	273.069	9.35525	9.35892	9.27083	8.06133	7.82261	8.17978
ASHGA5P026015	0.000276252	0.00246219	2.47442	up	noncoding	NR_073017	ST3GAL3	RefSeq	2203	chr1	+	44173203	44396837		GAGGACTCCAGCCTGCTGAATTAGCCACCAAGTACGCAAACTTTTCAGAGGGAGCTTGCA	exon sense-overlapping	NM_174966	ST3GAL3	CMP-N-acetylneuraminate-beta-1,4-galactoside alpha-2,3-sialyltransferase isoform d	+	44173203	44396837	657.205	253.075	9.32833	8.02124	629.235	693.113	649.268	253.851	232.304	273.069	9.35525	9.35892	9.27083	8.06133	7.82261	8.17978
ASHGA5P026015	0.000276252	0.00246219	2.47442	up	noncoding	NR_073017	ST3GAL3	RefSeq	2203	chr1	+	44173203	44396837		GAGGACTCCAGCCTGCTGAATTAGCCACCAAGTACGCAAACTTTTCAGAGGGAGCTTGCA	exon sense-overlapping	NM_174967	ST3GAL3	CMP-N-acetylneuraminate-beta-1,4-galactoside alpha-2,3-sialyltransferase isoform e	+	44173203	44396837	657.205	253.075	9.32833	8.02124	629.235	693.113	649.268	253.851	232.304	273.069	9.35525	9.35892	9.27083	8.06133	7.82261	8.17978
ASHGA5P026015	0.000276252	0.00246219	2.47442	up	noncoding	NR_073017	ST3GAL3	RefSeq	2203	chr1	+	44173203	44396837		GAGGACTCCAGCCTGCTGAATTAGCCACCAAGTACGCAAACTTTTCAGAGGGAGCTTGCA	exon sense-overlapping	NM_174968	ST3GAL3	CMP-N-acetylneuraminate-beta-1,4-galactoside alpha-2,3-sialyltransferase isoform f	+	44173203	44396837	657.205	253.075	9.32833	8.02124	629.235	693.113	649.268	253.851	232.304	273.069	9.35525	9.35892	9.27083	8.06133	7.82261	8.17978
ASHGA5P026015	0.000276252	0.00246219	2.47442	up	noncoding	NR_073017	ST3GAL3	RefSeq	2203	chr1	+	44173203	44396837		GAGGACTCCAGCCTGCTGAATTAGCCACCAAGTACGCAAACTTTTCAGAGGGAGCTTGCA	exon sense-overlapping	NM_174969	ST3GAL3	CMP-N-acetylneuraminate-beta-1,4-galactoside alpha-2,3-sialyltransferase isoform g	+	44173203	44396837	657.205	253.075	9.32833	8.02124	629.235	693.113	649.268	253.851	232.304	273.069	9.35525	9.35892	9.27083	8.06133	7.82261	8.17978
ASHGA5P026015	0.000276252	0.00246219	2.47442	up	noncoding	NR_073017	ST3GAL3	RefSeq	2203	chr1	+	44173203	44396837		GAGGACTCCAGCCTGCTGAATTAGCCACCAAGTACGCAAACTTTTCAGAGGGAGCTTGCA	exon sense-overlapping	NM_174970	ST3GAL3	CMP-N-acetylneuraminate-beta-1,4-galactoside alpha-2,3-sialyltransferase isoform h	+	44173203	44396837	657.205	253.075	9.32833	8.02124	629.235	693.113	649.268	253.851	232.304	273.069	9.35525	9.35892	9.27083	8.06133	7.82261	8.17978
ASHGA5P026015	0.000276252	0.00246219	2.47442	up	noncoding	NR_073017	ST3GAL3	RefSeq	2203	chr1	+	44173203	44396837		GAGGACTCCAGCCTGCTGAATTAGCCACCAAGTACGCAAACTTTTCAGAGGGAGCTTGCA	exon sense-overlapping	NM_174971	ST3GAL3	CMP-N-acetylneuraminate-beta-1,4-galactoside alpha-2,3-sialyltransferase isoform i	+	44173203	44396837	657.205	253.075	9.32833	8.02124	629.235	693.113	649.268	253.851	232.304	273.069	9.35525	9.35892	9.27083	8.06133	7.82261	8.17978
ASHGA5P027506	0.000103188	0.00137754	2.74165	up	noncoding	ENST00000551844	RP11-394J1.2	GENCODE	525	chr12	-	96616574	96617751		TGAGGAGCTTGAATTCACCATCGTTCGAGGTCCAGCAGATCAAATGCTCATGTTTCTGAT	natural antisense	NM_005230	ELK3	ETS domain-containing protein Elk-3	+	96588206	96661606	186.476	66.4531	7.50122	6.04617	172.966	192.238	194.224	59.172	69.4956	70.6917	7.48767	7.50784	7.50814	5.90775	6.00492	6.22584
ASHGA5P055776	5.66738e-06	0.000299793	2.28307	up	noncoding	ENST00000520585	TPT1-AS1	GENCODE	817	chr13	+	45952664	45965014	ENST00000519454, ENST00000522673, uc021rjh.1	TTGAATCTTCTCTCATCACGTGGCAGCATCTTTTTAAAGGTGTGATGATCTGAAGAATCA	intergenic							516.882	214.213	8.97035	7.77937	473.437	541.066	536.143	219.182	218.145	205.313	8.93856	8.9935	8.97899	7.84172	7.72762	7.76879
ASHGA5P019101	2.94219e-07	0.000103088	2.614	up	noncoding	NR_027639	ADAM9	RefSeq	3912	chr8	+	38854504	38962779		TGCTGGAAAGAAATGAATACTGCATTGAGGGACGGACTTCTGGTCTTCTTCTTCCTAATT	exon sense-overlapping	NM_003816	ADAM9	disintegrin and metalloproteinase domain-containing protein 9 precursor	+	38854504	38962779	4424.36	1727.8	12.1377	10.7515	4175.65	4612.82	4484.6	1692.44	1754.18	1736.78	12.1427	12.1418	12.1287	10.7669	10.7115	10.7759
ASHGA5P035920	1.04548e-05	0.000401891	2.81704	up	noncoding	ENST00000416229	AC007040.6	GENCODE	477	chr2	+	71221639	71229884		CTCTGACAAGCTGGCTCCTCTCCTCAGAAAAAAGAAAGAAACAAAGAGAAGAGGATGACA	natural antisense	NM_144582	TEX261	protein TEX261	-	71213067	71222001	7135.85	2672.6	12.8535	11.3593	6389.61	7455.19	7562.73	2573.09	2646.74	2797.97	12.7808	12.8692	12.9106	11.3498	11.2976	11.4306
ASHGA5P015833	0.000220785	0.00216262	2.07527	up	noncoding	NR_024534	ALG3	RefSeq	1513	chr3	-	183960116	183966759	NM_001006941	CCTGGCGGAGACACAGAGATTGACTGGAAGGCCTACATGGCCGAGGTAGAAGGCGTCATC	exon sense-overlapping	NM_001006941	ALG3	dol-P-Man:Man(5)GlcNAc(2)-PP-Dol alpha-1,3-mannosyltransferase isoform d	-	183960116	183967313	176.462	82.7309	7.4255	6.3722	165.734	176.933	186.72	73.5575	88.8101	85.8252	7.43209	7.395	7.4494	6.229	6.37706	6.51054
ASHGA5P015833	0.000220785	0.00216262	2.07527	up	noncoding	NR_024534	ALG3	RefSeq	1513	chr3	-	183960116	183966759	NM_001006941	CCTGGCGGAGACACAGAGATTGACTGGAAGGCCTACATGGCCGAGGTAGAAGGCGTCATC	exon sense-overlapping	NM_005787	ALG3	dol-P-Man:Man(5)GlcNAc(2)-PP-Dol alpha-1,3-mannosyltransferase isoform a	-	183960116	183966759	176.462	82.7309	7.4255	6.3722	165.734	176.933	186.72	73.5575	88.8101	85.8252	7.43209	7.395	7.4494	6.229	6.37706	6.51054
ASHGA5P015833	0.000220785	0.00216262	2.07527	up	noncoding	NR_024534	ALG3	RefSeq	1513	chr3	-	183960116	183966759	NM_001006941	CCTGGCGGAGACACAGAGATTGACTGGAAGGCCTACATGGCCGAGGTAGAAGGCGTCATC	natural antisense	NM_138345	VWA5B2	von Willebrand factor A domain-containing protein 5B2	+	183948316	183960117	176.462	82.7309	7.4255	6.3722	165.734	176.933	186.72	73.5575	88.8101	85.8252	7.43209	7.395	7.4494	6.229	6.37706	6.51054
ASHGA5P016994	1.83058e-06	0.000190363	12.5403	up	noncoding	NR_038291	LOC100507127	RefSeq	3087	chr10	+	6821559	6884868		AGATACATAATTTTCATAGAATGATACTGAAAGCATCTCAAAAATAAAATCACGAGTATC	intergenic							63.0332	5	5.98166	2.33315	63.4985	67.3817	58.2194	5	5	5	6.08719	6.04479	5.81299	2.32391	2.32202	2.35352
ASHGA5P048200	0.000128958	0.00156249	2.47207	up	noncoding	BM699739		LincRNAs identified by Khalil et al	246	chr3	+	59542105	59542351		AGTGTCTTCCATAGTTTGGCATTAAGAATTGCTGCCTGCCTGTCTAAAGTCTTAAAAATA	intergenic							664.117	257.56	9.3448	8.03907	641.767	693.698	656.886	230.65	301.413	240.616	9.38733	9.36021	9.28685	7.91822	8.20162	7.99738
ASHGA5P043892	0.0232962	0.0565357	2.67262	up	noncoding	NR_024368	FLJ45340	RefSeq	10263	chr7	+	128281294	128301052		AAAGGAAACAGGAAGGATAGATTTGGGGCCAATTATATTACTGTTTGGGTTTTTGTTACT	intergenic							22.0409	9.948	4.50037	3.08211	20.674	19.8753	25.5733	7.58038	17.1164	5.14721	4.52612	4.32075	4.65422	2.74897	3.84945	2.64791
ASHGA5P040571	0.00133895	0.00692914	2.49169	up	noncoding	ENST00000507491	CTC-458G6.2	GENCODE	707	chr5	-	92242886	92275298		GATTGCTTTTGACCAGAGAAGTGAGGTCGTATTGAAAAGAGTTTACAAAAACAAATTCCT	intergenic							39.4794	16.9767	5.32477	4.00764	36.5808	38.4982	43.3592	13.8919	19.0984	17.9397	5.31427	5.25955	5.40048	3.72447	4.02033	4.27813
ASHGA5P051792	0.000775725	0.0048015	2.19585	up	noncoding	ENST00000476964	SOX2-OT	GENCODE	606	chr3	+	181328121	181457481		CAACAATGGGTTTCAGTGCTGTATTGTTGAGTTTTGTATGAACTAATCTAGCTTCTCTAA	intron sense-overlapping	NM_003106	SOX2	transcription factor SOX-2	+	181429711	181432223	67.6021	31.7736	6.08199	4.94721	63.2942	69.3546	70.1576	36.0441	30.4959	28.7807	6.08355	6.08362	6.0788	5.16617	4.73931	4.93615
ASHGA5P036435	0.00100931	0.00572809	2.07102	up	noncoding	ENST00000441803	AC073321.4	GENCODE	654	chr2	+	217469493	217475925		GCATCCCCTACCTACTTGGATGAATATTAATATTTACAATAACAGAGAAAAGTTCTCCAG	intergenic							855.318	400.83	9.72211	8.67177	847.716	937.727	780.51	369.449	470.765	362.275	9.80679	9.81105	9.5485	8.59895	8.84335	8.573
ASHGA5P053317	2.6502e-06	0.000220399	4.47407	up	noncoding	ENST00000416220	AC018642.1	GENCODE	561	chr7	-	131008444	131012538	ENST00000429067	TCAGGGTTTCCCACGTCGCTCGCTCCTTGACGGCTGACCGACACTGGGTCTGAGGTGTAA	intronic antisense	NM_001145354	MKLN1	muskelin isoform 1	+	130794854	131181398	42941.6	10127.1	15.4144	13.2528	38055.7	44392.6	46376.4	9985.47	9822.95	10572.9	15.3525	15.4192	15.4715	13.2722	13.169	13.3173
ASHGA5P029059	0.00442956	0.0163426	2.45706	up	noncoding	ENST00000548631	RP11-1103G16.1	GENCODE	579	chr14	-	30919565	30943276		TGCTGAGATTCCCATTGGTTTCCCAGAGACATCTCATCACTGATGTACTTTCACTTATCA	intergenic							252.919	98.8598	7.92894	6.632	261.016	287.046	210.694	101.36	85.2397	109.98	8.07577	8.08378	7.62726	6.70808	6.3146	6.87332
ASHGA5P029324	4.29854e-06	0.000270776	4.57119	up	noncoding	NR_026779	LINC00341	RefSeq	2840	chr14	-	95873603	95876427		AAGAACAAGGAGGAATTTGTTTCTAAAAGAACATTAAAACACAGGCTCGTGGTCTAAAAG	intergenic							530.416	110.595	9.00557	6.813	484.933	530.172	576.143	114.083	118.845	98.8567	8.96932	8.96104	9.08635	6.88907	6.82965	6.72028
ASHGA5P037998	5.95614e-06	0.000304161	2.80733	up	noncoding	TCONS_00024244	XLOC_011623	LincRNAs identified by Cabili et al	1840	chr16	+	2693654	2696114	ENST00000562485, ENST00000563449, NR_024492	GTTGCAATATTGCCTTTAAAAGCACTTTTAAGCATCAATTGTGAAATAAAAAGCCCGAGC	intergenic							330.72	112.255	8.32554	6.83634	296.306	338.662	357.192	112.868	115.009	108.888	8.26112	8.32582	8.38967	6.87104	6.77878	6.8592
ASHGA5P041586	2.45959e-06	0.000213764	5.03025	up	noncoding	TCONS_00014805	XLOC_006881	LincRNAs identified by Cabili et al	451	chr8	+	100012215	100014726		TGTGCTTACAAGTGTCTTCTTGTGGTCTTTCTCCAATTTCAACCACCAAGGACTCCGAGA	intergenic							857.722	164.993	9.73287	7.40224	775.341	859.41	938.416	159.709	181.663	153.608	9.67901	9.6859	9.8337	7.3881	7.46097	7.35765
ASHGA5P025860	0.0016862	0.00818143	3.50079	up	noncoding	NR_040081	LOC100506804	RefSeq	1297	chr6	+	75994729	76001580		CTTGGAACAGAGATGTAAATGAATTCCTCAAGGTCAGAGACTGTTTTTATTCATTTCTAC	bidirectional	NM_001143958	TMEM30A	cell cycle control protein 50A isoform 2	-	75962637	75994632	27.6708	8.94787	4.81697	3.00929	22.5826	29.4633	30.9667	7.26287	13.2032	6.37757	4.64871	4.88352	4.9187	2.68084	3.44104	2.90601
ASHGA5P025860	0.0016862	0.00818143	3.50079	up	noncoding	NR_040081	LOC100506804	RefSeq	1297	chr6	+	75994729	76001580		CTTGGAACAGAGATGTAAATGAATTCCTCAAGGTCAGAGACTGTTTTTATTCATTTCTAC	bidirectional	NM_018247	TMEM30A	cell cycle control protein 50A isoform 1	-	75962637	75994632	27.6708	8.94787	4.81697	3.00929	22.5826	29.4633	30.9667	7.26287	13.2032	6.37757	4.64871	4.88352	4.9187	2.68084	3.44104	2.90601
ASHGA5P044735	9.37859e-06	0.00037922	3.22933	up	noncoding	ENST00000560714	CTD-2647L4.5	GENCODE	585	chr8	+	28924795	28925971		ATATGTGAACTCTTCGCATTTACACGAATCCACACATAGAGAAGCTGTTCCAAGACCCCC	natural antisense	NM_015254	KIF13B	kinesin-like protein KIF13B	-	28924794	29120610	250.676	75.7171	7.93026	6.23903	246.697	251.185	254.145	71.4733	86.6268	69.0511	7.99488	7.89639	7.89952	6.18748	6.33994	6.18966
ASHGA5P040421	3.55822e-08	5.9678e-05	3.9862	up	noncoding	uc003jnb.1	AK056817	UCSC_knowngene	2757	chr5	-	42985502	42993435		ATGGAACTGCCATTGCTCAGTAGGAAAATGTCCTTTCTACAAGCATTCATATTTCAATAA	intergenic							350.724	85.0522	8.41467	6.41965	326.042	367.092	359.038	82.7771	90.5401	81.8393	8.40335	8.44253	8.39813	6.41073	6.40765	6.44058
ASHGA5P047366	0.00157085	0.00777533	2.09153	up	noncoding	DA448279		LincRNAs identified by Khalil et al	551	chr2	-	241291541	241292091		AAATATCTGTGCCATCCATTTGCAACATTAAGCAGGACGATGGCACAGACCCAAAGGGAA	intergenic							38.8364	19.8612	5.30195	4.23739	39.4992	40.3586	36.6515	19.8017	24.8581	14.9238	5.41979	5.32348	5.16257	4.26564	4.42487	4.02165
ASHGA5P031094	1.20238e-05	0.000433301	2.72295	up	noncoding	TCONS_00017504	XLOC_008152	LincRNAs identified by Cabili et al	2622	chrX	-	46458742	46461839	NM_001257291, NM_032591	AAGTACAGCTGAAAAGATCACGAAAACCTTGGAGCCTTCGAGGAAAGAGAAGGGTGACTT	exon sense-overlapping	NM_001257291	SLC9A7	sodium/hydrogen exchanger 7 isoform 1 precursor	-	46458685	46618607	450.193	156.433	8.76974	7.32457	400.539	467.236	482.805	156.213	157.975	155.111	8.69709	8.7872	8.82492	7.3551	7.24686	7.37175
ASHGA5P031094	1.20238e-05	0.000433301	2.72295	up	noncoding	TCONS_00017504	XLOC_008152	LincRNAs identified by Cabili et al	2622	chrX	-	46458742	46461839	NM_001257291, NM_032591	AAGTACAGCTGAAAAGATCACGAAAACCTTGGAGCCTTCGAGGAAAGAGAAGGGTGACTT	exon sense-overlapping	NM_032591	SLC9A7	sodium/hydrogen exchanger 7 isoform 2 precursor	-	46458685	46618607	450.193	156.433	8.76974	7.32457	400.539	467.236	482.805	156.213	157.975	155.111	8.69709	8.7872	8.82492	7.3551	7.24686	7.37175
ASHGA5P032077	0.000217248	0.00213975	2.67539	up	noncoding	ENST00000413674	AC130689.5	GENCODE	323	chr17	-	2118775	2119309		CATCAGTATCAAACTATTTTACATGTGATCTGGTGTATTTCCTGAGGAAATCTGCAAGAT	intron sense-overlapping	NM_001256827	SMG6	telomerase-binding protein EST1A isoform 3	-	1963132	2169493	47.3884	18.5635	5.57371	4.15396	39.6217	48.5213	54.0222	17.3317	20.1031	18.2557	5.42487	5.58513	5.71112	4.06934	4.09054	4.30199
ASHGA5P032077	0.000217248	0.00213975	2.67539	up	noncoding	ENST00000413674	AC130689.5	GENCODE	323	chr17	-	2118775	2119309		CATCAGTATCAAACTATTTTACATGTGATCTGGTGTATTTCCTGAGGAAATCTGCAAGAT	intron sense-overlapping	NM_001256828	SMG6	telomerase-binding protein EST1A isoform 3	-	1963132	2140141	47.3884	18.5635	5.57371	4.15396	39.6217	48.5213	54.0222	17.3317	20.1031	18.2557	5.42487	5.58513	5.71112	4.06934	4.09054	4.30199
ASHGA5P032077	0.000217248	0.00213975	2.67539	up	noncoding	ENST00000413674	AC130689.5	GENCODE	323	chr17	-	2118775	2119309		CATCAGTATCAAACTATTTTACATGTGATCTGGTGTATTTCCTGAGGAAATCTGCAAGAT	intron sense-overlapping	NM_017575	SMG6	telomerase-binding protein EST1A isoform 1	-	1963132	2207069	47.3884	18.5635	5.57371	4.15396	39.6217	48.5213	54.0222	17.3317	20.1031	18.2557	5.42487	5.58513	5.71112	4.06934	4.09054	4.30199
ASHGA5P033255	0.000125456	0.00154156	3.01729	up	noncoding	TCONS_00027982	XLOC_013611	LincRNAs identified by Cabili et al	2170	chr20	+	62023922	62026342		TTCCAATGCAAATGTCAAACCAACCGTGCGCAGGAAAACTTAGCAGCTCTGAATGTCAAG	intergenic							29.1581	10.5268	4.89684	3.30359	25.9373	29.0995	32.4376	10.2501	11.1874	10.1429	4.83831	4.86762	4.98461	3.2456	3.16874	3.49644
ASHGA5P018254	7.64804e-05	0.00115657	4.68684	up	noncoding	ENST00000451225	RP11-414K1.3	GENCODE	404	chr10	+	17428992	17450285		TCACCTGATATCTGTGCCAGAGAATGTCTTCCAGGAGTTCTGCTACAGAGAAGAGAGTAA	intronic antisense	NM_001004470	ST8SIA6	alpha-2,8-sialyltransferase 8F precursor	-	17362675	17496254	161.399	34.4977	7.29575	5.06713	158.156	173.312	152.728	32.0237	34.2559	37.2134	7.3605	7.36527	7.16147	4.99012	4.91626	5.29501
ASHGA5P038845	0.00052096	0.0037264	2.30421	up	noncoding	ENST00000464125	RP11-475O23.3	GENCODE	821	chr3	+	58592806	58620167		ACTAGAGAGAGAGAAGACAGAGAAATATAGGCAGTGAGTGAGGCTGTTCAGAACTCATGC	natural antisense	NM_138805	FAM3D	protein FAM3D precursor	-	58619669	58652561	157.032	67.2505	7.25613	6.05186	155.812	167.112	148.173	61.859	81.3609	58.5316	7.33977	7.31078	7.11784	5.97096	6.2419	5.94272
ASHGA5P045168	0.00278518	0.011694	2.45792	up	noncoding	ENST00000436039	RP4-781K5.2	GENCODE	693	chr1	+	234742753	234745229		TTTTTCACTTTCACATCTCCAGCAAGGATGGTTGCAATTTCCCCTTGCATAAAGGCCCAG	natural antisense	NM_001077397	IRF2BP2	interferon regulatory factor 2-binding protein 2 isoform B	-	234740014	234745271	175.797	71.375	7.41451	6.11708	157.336	180.687	189.367	61.1353	96.7159	56.2739	7.35315	7.42019	7.4702	5.95456	6.50479	5.89189
ASHGA5P045168	0.00278518	0.011694	2.45792	up	noncoding	ENST00000436039	RP4-781K5.2	GENCODE	693	chr1	+	234742753	234745229		TTTTTCACTTTCACATCTCCAGCAAGGATGGTTGCAATTTCCCCTTGCATAAAGGCCCAG	natural antisense	NM_182972	IRF2BP2	interferon regulatory factor 2-binding protein 2 isoform A	-	234740014	234745271	175.797	71.375	7.41451	6.11708	157.336	180.687	189.367	61.1353	96.7159	56.2739	7.35315	7.42019	7.4702	5.95456	6.50479	5.89189
ASHGA5P033424	0.00136182	0.00701522	4.44101	up	noncoding	ENST00000579981	RP11-498C9.16	GENCODE	782	chr17	+	79836542	79837433		GGCCAGTCAATCCCAGGGTGATCTTAATAATAACAACTAATACATGTAAACCATAAACAT	intergenic							67.0599	16.1956	6.06676	3.91588	59.1348	70.2765	71.7684	21.9667	13.7531	12.8669	5.98664	6.10428	6.10937	4.42077	3.5082	3.81866
ASHGA5P034039	1.21651e-05	0.000433736	2.11763	up	noncoding	uc001abp.1	LOC643837	UCSC_knowngene	854	chr1	+	763063	788997	ENST00000416570, ENST00000425657, ENST00000448975, NR_015368, NR_047520, NR_047521, NR_047522, NR_047524, NR_047525, uc001abr.1	GATTTAGGATAACTACTTAGAGGTTAAAAGTCACAAGGGTGTATGGATGAGGCTGGAGTG	intergenic							102.187	48.1777	6.65382	5.57137	94.0814	105.175	107.305	47.6488	49.9325	46.952	6.62581	6.66123	6.67441	5.58277	5.5001	5.63124
ASHGA5P054439	1.15343e-05	0.000423825	2.6186	up	noncoding	uc001jby.3	LOC100133308	UCSC_knowngene	2397	chr10	-	45594923	45603436		CACCAGATATTGGGAAGCTCACAAAGTTGCAGATAGTAAGTAAGTTATCTAAATTCTTAG	intergenic							526.703	190.155	8.99902	7.61022	487.779	539.52	552.809	190.532	187.896	192.038	8.98142	8.98885	9.02678	7.64576	7.5117	7.67321
ASHGA5P053589	3.68542e-06	0.00025207	2.00019	up	noncoding	ENST00000519852	RP13-582O9.5	GENCODE	328	chr8	-	144362997	144363420	ENST00000518073	TGGCAAAGTAAGCGCGTGGGACAGCAGAGCCTTGTTTGCCATTAAAGTAATATCACAAGT	intergenic							8110.9	4313.77	13.0386	12.0385	7392.47	8349.24	8590.99	4213.5	4356.57	4371.24	13.0021	13.0364	13.0772	12.0502	12.0036	12.0616
ASHGA5P039589	0.0442654	0.092726	2.14968	up	noncoding	ENST00000514265	RP11-184M15.1	GENCODE	1623	chr4	-	129489126	129491686		GTTTCCTCAGTGCTTTGAAGATTTTTCTAAAGTCATCTGACTTGGTTTCCCTTTGATTTC	intergenic							47.777	24.8966	5.57753	4.47341	38.6697	47.1106	57.5506	20.5569	40.1464	13.9863	5.38853	5.54532	5.79873	4.32245	5.16202	3.93575
ASHGA5P017723	0.000129581	0.00156648	2.26512	up	noncoding	NR_046477	DIS3L2	RefSeq	4007	chr2	+	232826292	233201908		TTGAGTGTGGGCAGCTGGCTAAGAGTCTTGGGCAGGCTGGTGAAATTGAGCCTGAAACAG	exon sense-overlapping	NM_001257281	DIS3L2	DIS3-like exonuclease 2 isoform 2	+	232826292	233208678	68.72	31.3032	6.10142	4.92183	61.5736	69.4071	75.1793	29.1363	37.6534	27.1201	6.04479	6.08486	6.17462	4.85144	5.06458	4.84947
ASHGA5P017723	0.000129581	0.00156648	2.26512	up	noncoding	NR_046477	DIS3L2	RefSeq	4007	chr2	+	232826292	233201908		TTGAGTGTGGGCAGCTGGCTAAGAGTCTTGGGCAGGCTGGTGAAATTGAGCCTGAAACAG	exon sense-overlapping	NM_001257282	DIS3L2	DIS3-like exonuclease 2 isoform 3	+	232826292	232995592	68.72	31.3032	6.10142	4.92183	61.5736	69.4071	75.1793	29.1363	37.6534	27.1201	6.04479	6.08486	6.17462	4.85144	5.06458	4.84947
ASHGA5P017723	0.000129581	0.00156648	2.26512	up	noncoding	NR_046477	DIS3L2	RefSeq	4007	chr2	+	232826292	233201908		TTGAGTGTGGGCAGCTGGCTAAGAGTCTTGGGCAGGCTGGTGAAATTGAGCCTGAAACAG	exon sense-overlapping	NM_152383	DIS3L2	DIS3-like exonuclease 2 isoform 1	+	232826292	233201908	68.72	31.3032	6.10142	4.92183	61.5736	69.4071	75.1793	29.1363	37.6534	27.1201	6.04479	6.08486	6.17462	4.85144	5.06458	4.84947
ASHGA5P037848	1.08145e-05	0.000410546	3.44828	up	noncoding	ENST00000426024	AP000344.4	pseudogene	163	chr22	+	23802535	23802698	ENST00000454268, ENST00000457193, NM_001013836, NM_001013837, NM_003550	ATGCAGCTACTGGAGACAGAGTTCTCGCACACCGTGGGCGAGCTCATCGAGGTGCACCTG								900.684	252.361	9.80697	8.0211	836.351	916.23	949.473	250.529	245.879	260.675	9.78787	9.78073	9.85231	8.04232	7.90555	8.11542
ASHGA5P027961	1.26283e-05	0.000443238	2.28933	up	noncoding	ENST00000548742	RP11-579D7.2	GENCODE	713	chr12	+	49159976	49161106		AAAGGGGTAAAAGGAAGGCAAAGACAGGAAGGGAATCTAGAGTTCAACCTCCTAACCCTT	natural antisense	NM_015270	ADCY6	adenylate cyclase type 6 isoform a	-	49159974	49177877	224.208	94.2506	7.76441	6.56949	201.464	225.776	245.384	94.4965	100.975	87.2802	7.70836	7.73882	7.84607	6.59928	6.57322	6.53597
ASHGA5P027961	1.26283e-05	0.000443238	2.28933	up	noncoding	ENST00000548742	RP11-579D7.2	GENCODE	713	chr12	+	49159976	49161106		AAAGGGGTAAAAGGAAGGCAAAGACAGGAAGGGAATCTAGAGTTCAACCTCCTAACCCTT	natural antisense	NM_020983	ADCY6	adenylate cyclase type 6 isoform b	-	49159980	49182820	224.208	94.2506	7.76441	6.56949	201.464	225.776	245.384	94.4965	100.975	87.2802	7.70836	7.73882	7.84607	6.59928	6.57322	6.53597
ASHGA5P022057	1.83366e-05	0.000530955	3.25442	up	noncoding	ENST00000548141	CTD-2311B13.3	pseudogene	928	chr14	-	19498564	19502394		AAAGTGTGAGATCGCCCTGGAGAAACTCAAGAATGACATGGCGGGCATCCTACCGCCAGC								502.455	146.462	8.92914	7.22674	470.494	526.093	510.779	157.577	147.025	134.783	8.93067	8.94865	8.9081	7.36707	7.14623	7.16692
ASHGA5P047008	0.000114324	0.00145877	2.49931	up	noncoding	AV660546		LincRNAs identified by Khalil et al	404	chr19	+	12885348	12889223		GGCCTCGGATGCTCGTCCATATCCCCACAACCTCCTCCCGCGTGGTTTTCCAGACTCCAG	intronic antisense	ENST00000264827	HOOK2	hook homolog 2 (Drosophila) [Source:HGNC Symbol;Acc:19885]	-	12873816	12886434	4602.75	1880.28	12.1888	10.8673	3974.79	4723.12	5110.34	1954.93	1835.16	1850.76	12.0716	12.1769	12.3179	10.9593	10.7815	10.861
ASHGA5P047008	0.000114324	0.00145877	2.49931	up	noncoding	AV660546		LincRNAs identified by Khalil et al	404	chr19	+	12885348	12889223		GGCCTCGGATGCTCGTCCATATCCCCACAACCTCCTCCCGCGTGGTTTTCCAGACTCCAG	intronic antisense	ENST00000397668	HOOK2	hook homolog 2 (Drosophila) [Source:HGNC Symbol;Acc:19885]	-	12873816	12886434	4602.75	1880.28	12.1888	10.8673	3974.79	4723.12	5110.34	1954.93	1835.16	1850.76	12.0716	12.1769	12.3179	10.9593	10.7815	10.861
ASHGA5P047008	0.000114324	0.00145877	2.49931	up	noncoding	AV660546		LincRNAs identified by Khalil et al	404	chr19	+	12885348	12889223		GGCCTCGGATGCTCGTCCATATCCCCACAACCTCCTCCCGCGTGGTTTTCCAGACTCCAG	intronic antisense	NM_001100176	HOOK2	protein Hook homolog 2 isoform 2	-	12873816	12886434	4602.75	1880.28	12.1888	10.8673	3974.79	4723.12	5110.34	1954.93	1835.16	1850.76	12.0716	12.1769	12.3179	10.9593	10.7815	10.861
ASHGA5P047008	0.000114324	0.00145877	2.49931	up	noncoding	AV660546		LincRNAs identified by Khalil et al	404	chr19	+	12885348	12889223		GGCCTCGGATGCTCGTCCATATCCCCACAACCTCCTCCCGCGTGGTTTTCCAGACTCCAG	intronic antisense	NM_013312	HOOK2	protein Hook homolog 2 isoform 1	-	12873816	12886434	4602.75	1880.28	12.1888	10.8673	3974.79	4723.12	5110.34	1954.93	1835.16	1850.76	12.0716	12.1769	12.3179	10.9593	10.7815	10.861
ASHGA5P036838	7.21867e-07	0.00014371	2.75737	up	noncoding	TCONS_00025860	XLOC_012138	LincRNAs identified by Cabili et al	907	chr17	+	20691696	20692707	ENST00000578585, NM_005063	GCTGTCATTAGTCTATATGGTTCTCCAAAAAATTGAATGAATCCATTGGAGAAGCAGTGG	intergenic							66671.2	24344	16.0405	14.5772	62111.2	67655.8	70246.7	24048	24957.9	24026.1	16.0355	16.0264	16.0596	14.6074	14.5976	14.5268
ASHGA5P047177	8.19096e-05	0.00120007	2.06882	up	noncoding	ENST00000441365	RP11-288G11.3	GENCODE	475	chr10	-	134596682	134598269		CCGGTCCAGGAACTCTGTAGTGTTCTAAAGTAAAATCAATAAAACATACATTTGTGTTTC	natural antisense	NM_005539	INPP5A	type I inositol 1,4,5-trisphosphate 5-phosphatase	+	134351352	134596984	127.728	60.9512	6.96355	5.91474	120.371	132.391	130.423	59.3626	70.3908	53.1003	6.97605	6.98109	6.93351	5.91229	6.02394	5.808
ASHGA5P033548	0.0100018	0.0299228	2.0267	up	noncoding	ENST00000579713	RP11-403A21.2	GENCODE	817	chr18	-	21574176	21595303		GCTCTCACACAAAGGTTTTGGAAATACAGACTGATTTCCTTTGGTTACTAAAACTGATTT	intronic antisense	NM_001135993	TTC39C	tetratricopeptide repeat protein 39C isoform 1	+	21594383	21715574	39.7175	20.7283	5.32093	4.3018	31.781	41.676	45.6956	24.1494	17.9032	20.1324	5.1208	5.37123	5.47077	4.55982	3.9187	4.42686
ASHGA5P033548	0.0100018	0.0299228	2.0267	up	noncoding	ENST00000579713	RP11-403A21.2	GENCODE	817	chr18	-	21574176	21595303		GCTCTCACACAAAGGTTTTGGAAATACAGACTGATTTCCTTTGGTTACTAAAACTGATTT	intronic antisense	NM_001243425	TTC39C	tetratricopeptide repeat protein 39C isoform 3	+	21594383	21600262	39.7175	20.7283	5.32093	4.3018	31.781	41.676	45.6956	24.1494	17.9032	20.1324	5.1208	5.37123	5.47077	4.55982	3.9187	4.42686
ASHGA5P033548	0.0100018	0.0299228	2.0267	up	noncoding	ENST00000579713	RP11-403A21.2	GENCODE	817	chr18	-	21574176	21595303		GCTCTCACACAAAGGTTTTGGAAATACAGACTGATTTCCTTTGGTTACTAAAACTGATTT	intronic antisense	NM_153211	TTC39C	tetratricopeptide repeat protein 39C isoform 2	+	21572736	21715574	39.7175	20.7283	5.32093	4.3018	31.781	41.676	45.6956	24.1494	17.9032	20.1324	5.1208	5.37123	5.47077	4.55982	3.9187	4.42686
ASHGA5P046031	2.63993e-05	0.000641172	2.39506	up	noncoding	NR_015427	LINC00094	RefSeq	5734	chr9	+	136890560	136896719		GACCTGTCAACTGTCGTGTGTGAATTCCTTAAATTCGGTTTAAATAGTCCATTAAAGATC	natural antisense	NM_007371	BRD3	bromodomain-containing protein 3	-	136895445	136933141	697.178	278.175	9.41828	8.15822	663.063	718.908	709.563	269.043	275.05	290.433	9.43886	9.41544	9.40055	8.14067	8.06974	8.26425
ASHGA5P045207	4.97458e-06	0.000292463	3.4041	up	noncoding	ENST00000425499	RP11-112J3.15	GENCODE	696	chr9	-	35756708	35757937		AATGGCAGACAGTAATCCAAGACGCAGACAACCTTGCTTTTAAGCCATCCGTTACACAGA	natural antisense	ENST00000378078	RGP1	RGP1 retrograde golgi transport homolog (S. cerevisiae) [Source:HGNC Symbol;Acc:21965]	+	35749283	35758572	473.593	132.818	8.84692	7.07965	442.353	486.396	492.029	120.885	146.91	130.658	8.84072	8.84481	8.85524	6.97412	7.14461	7.12023
ASHGA5P023384	4.94457e-05	0.000899406	2.04464	up	noncoding	ENST00000579873	RP11-583F2.1	pseudogene	453	chr17	+	62923751	62927404		ATGAGTCACAATTTTTTATTGGCCGTGATCGGTGTCAGAATTGGTACCATGGGTGCTGCA								299.131	138.552	8.17964	7.14779	271.494	322.576	303.323	129.85	146.147	139.657	8.13358	8.25372	8.15163	7.08301	7.13645	7.22392
ASHGA5P030910	0.000116617	0.00147712	2.60621	up	noncoding	ENST00000570843	RP11-473M20.16	GENCODE	748	chr16	-	3206736	3207484		AAGAAAACGTGGAAGTGACTCCGTATACCTTGCAAATCGGGAATTGTTGGTCAGGCAAAC	intergenic							352.808	128.706	8.42123	7.03927	318.123	375.288	365.014	124.918	124.035	137.165	8.3669	8.47195	8.42483	7.02392	6.89632	7.19758
ASHGA5P054407	5.3871e-06	0.000299793	3.48344	up	noncoding	uc001iuv.1	BC070247	UCSC_knowngene	1280	chr10	-	29922602	29923882		CCCCTTTAACTTAGAGGAACGAGGATTATACAGAAATTTGAAGTAAGTGAAAAATCTTCC	exon sense-overlapping	NM_021738	SVIL	supervillin isoform 2	-	29746276	29923901	44.4827	13.6192	5.49362	3.69311	43.9023	43.8734	45.6724	13.0135	15.4516	12.3925	5.56801	5.44292	5.46992	3.62396	3.69126	3.76409
ASHGA5P054407	5.3871e-06	0.000299793	3.48344	up	noncoding	uc001iuv.1	BC070247	UCSC_knowngene	1280	chr10	-	29922602	29923882		CCCCTTTAACTTAGAGGAACGAGGATTATACAGAAATTTGAAGTAAGTGAAAAATCTTCC	intron sense-overlapping	NM_003174	SVIL	supervillin isoform 1	-	29746276	30024730	44.4827	13.6192	5.49362	3.69311	43.9023	43.8734	45.6724	13.0135	15.4516	12.3925	5.56801	5.44292	5.46992	3.62396	3.69126	3.76409
ASHGA5P053420	5.96282e-06	0.000304161	2.39199	up	noncoding	ENST00000443799	GAS5	GENCODE	897	chr1	-	173834490	173837127	ENST00000421068, ENST00000456293	TGTAAATGCAGCCTGGATGATGATAAGCAAATGCTGACTGAACATGAAGGTCTTAATTAG	bidirectional	NM_001122770	ZBTB37	zinc finger and BTB domain-containing protein 37 isoform a	+	173837492	173855774	822.268	331.443	9.66789	8.40968	750.073	872.235	844.495	326.783	334.625	332.92	9.62511	9.70896	9.66959	8.4221	8.34984	8.45708
ASHGA5P053420	5.96282e-06	0.000304161	2.39199	up	noncoding	ENST00000443799	GAS5	GENCODE	897	chr1	-	173834490	173837127	ENST00000421068, ENST00000456293	TGTAAATGCAGCCTGGATGATGATAAGCAAATGCTGACTGAACATGAAGGTCTTAATTAG	bidirectional	NM_032522	ZBTB37	zinc finger and BTB domain-containing protein 37 isoform b	+	173837492	173842778	822.268	331.443	9.66789	8.40968	750.073	872.235	844.495	326.783	334.625	332.92	9.62511	9.70896	9.66959	8.4221	8.34984	8.45708
ASHGA5P023046	7.32084e-05	0.00112405	2.25539	up	noncoding	ENST00000568506	RP11-455F5.5	GENCODE	470	chr16	-	30194825	30195844		TGAGGTCCAGCACCCCCGGCCACCCCAGGACTCCCGAAGAGGCTGCTAGGTCGGCCTGCC	natural antisense	NM_001193333	CORO1A	coronin-1A	+	30194730	30200397	10869.2	5092.46	13.4517	12.2783	9599.56	11201.7	11806.4	5309.92	4914.88	5052.58	13.3767	13.4464	13.5319	12.3716	12.1866	12.2766
ASHGA5P023046	7.32084e-05	0.00112405	2.25539	up	noncoding	ENST00000568506	RP11-455F5.5	GENCODE	470	chr16	-	30194825	30195844		TGAGGTCCAGCACCCCCGGCCACCCCAGGACTCCCGAAGAGGCTGCTAGGTCGGCCTGCC	natural antisense	NM_007074	CORO1A	coronin-1A	+	30194730	30200397	10869.2	5092.46	13.4517	12.2783	9599.56	11201.7	11806.4	5309.92	4914.88	5052.58	13.3767	13.4464	13.5319	12.3716	12.1866	12.2766
ASHGA5P019399	3.28692e-06	0.000239766	2.75829	up	noncoding	NR_027638	ADAM9	RefSeq	3957	chr8	+	38854504	38962779		GTGTGGACAGTGGACCTACATACAATGGTCAGATGGCAAAAATCAAGCAAACCCTTCTAG	exon sense-overlapping	NM_003816	ADAM9	disintegrin and metalloproteinase domain-containing protein 9 precursor	+	38854504	38962779	4153.14	1535.63	12.0531	10.5893	3932.55	4366.4	4160.46	1523.09	1521.24	1562.56	12.0601	12.0696	12.0296	10.6176	10.5141	10.6363
ASHGA5P039013	1.70275e-07	8.3583e-05	2.23025	up	noncoding	uc003epc.3	BX537742	UCSC_knowngene	2160	chr3	+	132396199	132398359		CCAGCTATTTTTATCTTCTTAAGTATGCATTCTACATGAGAACGTTTGGGTTGGTAGTAA	exon sense-overlapping	NM_024818	UBA5	ubiquitin-like modifier-activating enzyme 5 isoform 1	+	132379139	132396944	222.876	96.3692	7.76122	6.60402	206.231	231.089	231.308	95.6156	103.585	89.9069	7.74388	7.77409	7.7657	6.6187	6.61317	6.58018
ASHGA5P039013	1.70275e-07	8.3583e-05	2.23025	up	noncoding	uc003epc.3	BX537742	UCSC_knowngene	2160	chr3	+	132396199	132398359		CCAGCTATTTTTATCTTCTTAAGTATGCATTCTACATGAGAACGTTTGGGTTGGTAGTAA	exon sense-overlapping	NM_198329	UBA5	ubiquitin-like modifier-activating enzyme 5 isoform 2	+	132373289	132396944	222.876	96.3692	7.76122	6.60402	206.231	231.089	231.308	95.6156	103.585	89.9069	7.74388	7.77409	7.7657	6.6187	6.61317	6.58018
ASHGA5P037543	1.01006e-07	6.5749e-05	3.22606	up	noncoding	ENST00000510265	PARP4P3	pseudogene	317	chr22	-	17134781	17140518	ENST00000456726, NM_006437	CTCCTGGACCTAATTGCCACAATGAGATACTACAGTTTATTCGCACCAGGGTGGAAAAAA								3251.14	1026.12	11.6998	10.01	3040.9	3338.07	3374.44	1012.05	1046.7	1019.61	11.6931	11.6863	11.7201	10.0304	9.97791	10.0218
ASHGA5P035194	2.93611e-05	0.000676952	3.56134	up	noncoding	ENST00000428188	AC007271.3	GENCODE	382	chr2	-	102789080	102798568		GAGAGAGAGAGTAAATAAACTTGTGTAAGTTAATTGCATCAACTACAAATAAGACCTGTA	natural antisense	NM_000877	IL1R1	interleukin-1 receptor type 1 precursor	+	102770401	102796334	682.457	182.591	9.38224	7.54982	622.472	687.051	737.849	190.871	174.785	182.118	9.34096	9.34508	9.46068	7.64813	7.3978	7.60354
ASHGA5P015972	0.00043471	0.00329353	2.19582	up	noncoding	ENST00000425358	HOTAIRM1	GENCODE	637	chr7	+	27135851	27139585		TGAAAGATGAACTGGCGAGAGAAAGCGTTTGATTTATGAGCGTAGGACGAATCGCATCCA	bidirectional	NM_005522	HOXA1	homeobox protein Hox-A1 isoform a	-	27132613	27135625	99.0152	45.6506	6.61178	5.47702	92.3016	99.9043	104.84	47.9481	52.4862	36.5176	6.59974	6.59125	6.64435	5.59284	5.57065	5.26757
ASHGA5P015972	0.00043471	0.00329353	2.19582	up	noncoding	ENST00000425358	HOTAIRM1	GENCODE	637	chr7	+	27135851	27139585		TGAAAGATGAACTGGCGAGAGAAAGCGTTTGATTTATGAGCGTAGGACGAATCGCATCCA	bidirectional	NM_153620	HOXA1	homeobox protein Hox-A1 isoform b	-	27132613	27135625	99.0152	45.6506	6.61178	5.47702	92.3016	99.9043	104.84	47.9481	52.4862	36.5176	6.59974	6.59125	6.64435	5.59284	5.57065	5.26757
ASHGA5P015906	0.00257744	0.0110721	3.31593	up	noncoding	ENST00000429257	HERC2P3	pseudogene	4088	chr15	-	20636345	20710715	ENST00000424611, ENST00000426501, ENST00000428453, ENST00000430598, ENST00000436934, ENST00000562687, ENST00000564334, ENST00000566902	AGACTTTATGCGGACTGCTGCAAATGCTGGTGTACAGGGAGCAACACCGGAGCTGGTGCA								126.258	38.5069	6.94164	5.21223	111.693	125.595	141.485	40.5168	30.1995	44.8045	6.86869	6.90634	7.04989	5.34478	4.7248	5.5671
ASHGA5P056196	0.0109302	0.0318532	2.13431	up	noncoding	TCONS_00000933	XLOC_000184	LincRNAs identified by Cabili et al	314	chr1	+	50723328	50723876		AGAGAGCTCAGTGAAGGTTTCACAAAGAAGGTATTGGGGACCCTTTTTGGCATGAGAGTT	intergenic							21.6622	11.3552	4.4816	3.38783	20.4361	20.0912	24.4592	9.45743	11.4356	13.1724	4.50875	4.33946	4.59658	3.1123	3.20274	3.84845
ASHGA5P025988	5.68902e-06	0.000299793	3.86545	up	noncoding	NR_047694	PIGT	RefSeq	2068	chr20	+	44044706	44054885		CGGGAAGGAGTGTGGATAAATCTTGGAAGGAGCTCAGTAATGTCCTCTCAGGGATCTTCT	exon sense-overlapping	NM_001184728	PIGT	GPI transamidase component PIG-T isoform 2 precursor	+	44044706	44054885	798.689	199.026	9.62521	7.67457	754.096	833.413	808.559	200.698	193.974	202.407	9.63348	9.6428	9.59935	7.71752	7.55695	7.74925
ASHGA5P025988	5.68902e-06	0.000299793	3.86545	up	noncoding	NR_047694	PIGT	RefSeq	2068	chr20	+	44044706	44054885		CGGGAAGGAGTGTGGATAAATCTTGGAAGGAGCTCAGTAATGTCCTCTCAGGGATCTTCT	exon sense-overlapping	NM_001184729	PIGT	GPI transamidase component PIG-T isoform 3 precursor	+	44044706	44054885	798.689	199.026	9.62521	7.67457	754.096	833.413	808.559	200.698	193.974	202.407	9.63348	9.6428	9.59935	7.71752	7.55695	7.74925
ASHGA5P025988	5.68902e-06	0.000299793	3.86545	up	noncoding	NR_047694	PIGT	RefSeq	2068	chr20	+	44044706	44054885		CGGGAAGGAGTGTGGATAAATCTTGGAAGGAGCTCAGTAATGTCCTCTCAGGGATCTTCT	exon sense-overlapping	NM_001184730	PIGT	GPI transamidase component PIG-T isoform 4 precursor	+	44044706	44054885	798.689	199.026	9.62521	7.67457	754.096	833.413	808.559	200.698	193.974	202.407	9.63348	9.6428	9.59935	7.71752	7.55695	7.74925
ASHGA5P025988	5.68902e-06	0.000299793	3.86545	up	noncoding	NR_047694	PIGT	RefSeq	2068	chr20	+	44044706	44054885		CGGGAAGGAGTGTGGATAAATCTTGGAAGGAGCTCAGTAATGTCCTCTCAGGGATCTTCT	exon sense-overlapping	NM_015937	PIGT	GPI transamidase component PIG-T isoform 1 precursor	+	44044706	44054885	798.689	199.026	9.62521	7.67457	754.096	833.413	808.559	200.698	193.974	202.407	9.63348	9.6428	9.59935	7.71752	7.55695	7.74925
ASHGA5P031988	1.00342e-06	0.00016497	2.09025	up	noncoding	ENST00000569362	LA16c-444G7.2	GENCODE	465	chr16	+	88227919	88228823		CTGTGTTGTAATCGCACGCTGATCTCACAATAAATAACGTGTGCATGGAACGTGCCTTCA	intergenic							599.35	271.978	9.19196	8.12828	558.156	613.518	626.375	264.901	292.368	258.666	9.18111	9.17736	9.21741	8.1194	8.16173	8.10372
ASHGA5P038151	0.000185584	0.00193833	4.75959	up	noncoding	ENST00000565519	RP11-384L8.1	GENCODE	1891	chr3	-	32278179	32280070		CAAGCATTATGCATGACATTTAGTGAACGTAAAAGACGGAGTCTAGACAACTTTATTTCC	bidirectional	NM_178868	CMTM8	CKLF-like MARVEL transmembrane domain-containing protein 8	+	32280170	32411813	42.3682	9.84253	5.42422	3.17338	38.7493	45.0979	43.2574	8.48661	13.6292	7.41183	5.39245	5.48242	5.39778	2.92957	3.49275	3.09782
ASHGA5P023078	5.33185e-05	0.000931026	2.47307	up	noncoding	ENST00000569149	TUG1	GENCODE	968	chr22	+	31367424	31369342		TTATTAGGAAGGAGGAGTTTAGAGAGCAGGCTATCAGAATAACCACTCATCCTGTGCCTC	intergenic							67.7088	28.2651	6.08486	4.77855	64.1791	70.3051	68.6424	29.5503	28.7074	26.5377	6.10182	6.10492	6.04783	4.87355	4.64379	4.81832
ASHGA5P018674	0.00428337	0.0159576	2.32958	up	noncoding	ENST00000456363	AC093110.3	GENCODE	602	chr2	-	54888147	54889929		AGTGCTGCAGGTTTCTGATTCCACTGACACATCTAAATATGGCAAAAGAGCAAGTGAATG	intronic antisense	NM_003128	SPTBN1	spectrin beta chain, brain 1 isoform 1	+	54683453	54898583	54.1147	24.9274	5.76904	4.54897	55.4739	56.314	50.5562	20.0243	34.4124	20.3454	5.89704	5.79288	5.61719	4.28251	4.92228	4.44212
ASHGA5P018674	0.00428337	0.0159576	2.32958	up	noncoding	ENST00000456363	AC093110.3	GENCODE	602	chr2	-	54888147	54889929		AGTGCTGCAGGTTTCTGATTCCACTGACACATCTAAATATGGCAAAAGAGCAAGTGAATG	natural antisense	NM_178313	SPTBN1	spectrin beta chain, brain 1 isoform 2	+	54785530	54889445	54.1147	24.9274	5.76904	4.54897	55.4739	56.314	50.5562	20.0243	34.4124	20.3454	5.89704	5.79288	5.61719	4.28251	4.92228	4.44212
ASHGA5P022834	0.000871545	0.00516857	2.61702	up	noncoding	ENST00000563823	AC004158.2	GENCODE	563	chr16	-	72557230	72661585	ENST00000563770	GCAAAGAAACAAGAAGAGCTTAAACTGCAATCATCAACAGAGAAGCTTTCTGCAACCAAA	intergenic							42.6917	17.1054	5.42281	4.03489	34.4883	43.754	49.8329	16.7867	17.0753	17.454	5.23381	5.43932	5.59532	4.01708	3.84519	4.24239
ASHGA5P048540	9.71699e-05	0.00132969	2.4785	up	noncoding	TCONS_00027829	XLOC_013429	LincRNAs identified by Cabili et al	1463	chr19	-	58917723	58919829	TCONS_00027438, TCONS_00027828	TAGCACAAAAGTTATCAAAGAGGCTCAGCCATGGAGATTGCAAGCTGGGGATGGAAGTAT	exon sense-overlapping	ENST00000444227	AC012313.1	Hepatocellular carcinoma-associated antigen HCA25a; Uncharacterized protein [Source:UniProtKB/TrEMBL;Acc:Q8NHH4]	-	58915622	58918663	111.63	45.3324	6.77924	5.46977	108.769	116.913	109.208	45.1375	52.6962	38.1635	6.83306	6.80644	6.69823	5.50094	5.57729	5.33108
ASHGA5P022817	0.00298076	0.0123012	2.01361	up	noncoding	ENST00000563256	RP13-98N21.3	GENCODE	573	chr15	+	82591000	82598152		TTGTGCTCCTGGTCCTTCTGGAAGATGAGGAGGAAGGACCTGTGTGCAGCCATGAACTGG	intergenic							196.816	94.9627	7.57906	6.56928	186.548	205.333	198.567	77.7348	98.8862	108.267	7.59344	7.60076	7.54299	6.31473	6.54151	6.85158
ASHGA5P042726	0.0264681	0.0622899	3.24913	up	noncoding	ENST00000456118	RP11-300M24.1	GENCODE	311	chr6	+	165241238	165243106		TATTTTACTGTCCGCATAACACAATCCAGGAAGTGAAATCTCAGCATGTTCACAGATCCT	intergenic							27.4508	10.917	4.81545	3.1154	29.6886	26.4875	26.1764	8.75278	18.9981	5	5.02628	4.73282	4.68725	2.98001	4.01266	2.35352
ASHGA5P022813	0.0142659	0.0388516	2.09249	up	noncoding	ENST00000563202	RP11-578F21.12	GENCODE	542	chr15	+	29060491	29078483	NR_037599	TAGTTTTGGCATGGAAGACAGAAAGAGATGAACTCTTAAAGCCTGAGACCTGGGAGGAAG	intergenic							35.5858	18.5785	5.17408	4.10886	30.3216	40.1062	36.3298	12.9834	24.388	18.3639	5.05633	5.31553	5.15037	3.62075	4.39531	4.31051
ASHGA5P020453	0.00155877	0.00772984	2.03967	up	noncoding	ENST00000513853	RP11-115J23.1	GENCODE	806	chr11	+	28724161	29066418		GAAAAAAAACTACGGCATGACTCTGACAATCCTTTGAAGTCATGAATATACAAGAGCATG	intergenic							62.4533	31.6968	5.96946	4.94113	58.0021	66.7306	62.6272	36.5196	30.563	28.0078	5.96084	6.03158	5.91596	5.18527	4.74211	4.896
ASHGA5P046768	0.00067235	0.0043493	2.48287	up	noncoding	ENST00000452584	TTTY14	GENCODE	860	chrY	-	21094202	21237882		TAGTCTATGAATGCCTGGGTAGGGTCAAGAATGAAAAATGAGAGGAAGAGAGAAGCATCA	intron sense-overlapping	NM_013230	CD24	signal transducer CD24 precursor	-	21152525	21154705	170.986	67.2627	7.37461	6.0626	161.543	187.928	163.487	70.8455	61.5773	69.3654	7.39034	7.47399	7.2595	6.17288	5.81812	6.1968
ASHGA5P019609	0.000793928	0.00487083	2.0963	up	noncoding	ENST00000495576	RP11-34P13.8	GENCODE	1319	chr1	-	89550	91105	ENST00000424587, ENST00000466430, TCONS_00003525	AGACAGAGGGACAGAGGGACTGTCTTCCTCCAGGAAGCAGCAGGTTGGCTCTGTTTCCTT	intergenic							59.1505	29.1902	5.88648	4.81864	50.722	58.9284	67.8012	25.8605	32.1304	29.5797	5.77178	5.85633	6.03134	4.66646	4.81715	4.97232
ASHGA5P025974	6.50087e-05	0.00104547	3.66452	up	noncoding	NR_047625	UTY	RefSeq	5641	chrY	-	15360258	15592550	NR_047646	CAACAGTTAGGTGTTATTCAAGTATTGGGAAAGTTCAGGATGCCTTTATATCTTACAGGC	exon sense-overlapping	NM_001258249	UTY	histone demethylase UTY isoform 4	-	15360258	15592550	66.3794	18.933	6.04881	4.17519	57.6818	65.5397	75.9167	17.5914	23.5245	15.6831	5.95421	6.00397	6.18826	4.09485	4.33786	4.09285
ASHGA5P025974	6.50087e-05	0.00104547	3.66452	up	noncoding	NR_047625	UTY	RefSeq	5641	chrY	-	15360258	15592550	NR_047646	CAACAGTTAGGTGTTATTCAAGTATTGGGAAAGTTCAGGATGCCTTTATATCTTACAGGC	exon sense-overlapping	NM_001258250	UTY	histone demethylase UTY isoform 5	-	15360258	15592550	66.3794	18.933	6.04881	4.17519	57.6818	65.5397	75.9167	17.5914	23.5245	15.6831	5.95421	6.00397	6.18826	4.09485	4.33786	4.09285
ASHGA5P025974	6.50087e-05	0.00104547	3.66452	up	noncoding	NR_047625	UTY	RefSeq	5641	chrY	-	15360258	15592550	NR_047646	CAACAGTTAGGTGTTATTCAAGTATTGGGAAAGTTCAGGATGCCTTTATATCTTACAGGC	exon sense-overlapping	NM_001258251	UTY	histone demethylase UTY isoform 6	-	15360258	15592550	66.3794	18.933	6.04881	4.17519	57.6818	65.5397	75.9167	17.5914	23.5245	15.6831	5.95421	6.00397	6.18826	4.09485	4.33786	4.09285
ASHGA5P025974	6.50087e-05	0.00104547	3.66452	up	noncoding	NR_047625	UTY	RefSeq	5641	chrY	-	15360258	15592550	NR_047646	CAACAGTTAGGTGTTATTCAAGTATTGGGAAAGTTCAGGATGCCTTTATATCTTACAGGC	exon sense-overlapping	NM_001258252	UTY	histone demethylase UTY isoform 7	-	15360258	15592550	66.3794	18.933	6.04881	4.17519	57.6818	65.5397	75.9167	17.5914	23.5245	15.6831	5.95421	6.00397	6.18826	4.09485	4.33786	4.09285
ASHGA5P025974	6.50087e-05	0.00104547	3.66452	up	noncoding	NR_047625	UTY	RefSeq	5641	chrY	-	15360258	15592550	NR_047646	CAACAGTTAGGTGTTATTCAAGTATTGGGAAAGTTCAGGATGCCTTTATATCTTACAGGC	exon sense-overlapping	NM_001258253	UTY	histone demethylase UTY isoform 8	-	15360258	15592550	66.3794	18.933	6.04881	4.17519	57.6818	65.5397	75.9167	17.5914	23.5245	15.6831	5.95421	6.00397	6.18826	4.09485	4.33786	4.09285
ASHGA5P025974	6.50087e-05	0.00104547	3.66452	up	noncoding	NR_047625	UTY	RefSeq	5641	chrY	-	15360258	15592550	NR_047646	CAACAGTTAGGTGTTATTCAAGTATTGGGAAAGTTCAGGATGCCTTTATATCTTACAGGC	exon sense-overlapping	NM_001258254	UTY	histone demethylase UTY isoform 9	-	15360258	15592550	66.3794	18.933	6.04881	4.17519	57.6818	65.5397	75.9167	17.5914	23.5245	15.6831	5.95421	6.00397	6.18826	4.09485	4.33786	4.09285
ASHGA5P025974	6.50087e-05	0.00104547	3.66452	up	noncoding	NR_047625	UTY	RefSeq	5641	chrY	-	15360258	15592550	NR_047646	CAACAGTTAGGTGTTATTCAAGTATTGGGAAAGTTCAGGATGCCTTTATATCTTACAGGC	exon sense-overlapping	NM_001258255	UTY	histone demethylase UTY isoform 10	-	15360258	15592550	66.3794	18.933	6.04881	4.17519	57.6818	65.5397	75.9167	17.5914	23.5245	15.6831	5.95421	6.00397	6.18826	4.09485	4.33786	4.09285
ASHGA5P025974	6.50087e-05	0.00104547	3.66452	up	noncoding	NR_047625	UTY	RefSeq	5641	chrY	-	15360258	15592550	NR_047646	CAACAGTTAGGTGTTATTCAAGTATTGGGAAAGTTCAGGATGCCTTTATATCTTACAGGC	exon sense-overlapping	NM_001258256	UTY	histone demethylase UTY isoform 11	-	15360258	15592550	66.3794	18.933	6.04881	4.17519	57.6818	65.5397	75.9167	17.5914	23.5245	15.6831	5.95421	6.00397	6.18826	4.09485	4.33786	4.09285
ASHGA5P025974	6.50087e-05	0.00104547	3.66452	up	noncoding	NR_047625	UTY	RefSeq	5641	chrY	-	15360258	15592550	NR_047646	CAACAGTTAGGTGTTATTCAAGTATTGGGAAAGTTCAGGATGCCTTTATATCTTACAGGC	exon sense-overlapping	NM_001258257	UTY	histone demethylase UTY isoform 12	-	15360258	15592550	66.3794	18.933	6.04881	4.17519	57.6818	65.5397	75.9167	17.5914	23.5245	15.6831	5.95421	6.00397	6.18826	4.09485	4.33786	4.09285
ASHGA5P025974	6.50087e-05	0.00104547	3.66452	up	noncoding	NR_047625	UTY	RefSeq	5641	chrY	-	15360258	15592550	NR_047646	CAACAGTTAGGTGTTATTCAAGTATTGGGAAAGTTCAGGATGCCTTTATATCTTACAGGC	exon sense-overlapping	NM_001258258	UTY	histone demethylase UTY isoform 13	-	15360258	15592550	66.3794	18.933	6.04881	4.17519	57.6818	65.5397	75.9167	17.5914	23.5245	15.6831	5.95421	6.00397	6.18826	4.09485	4.33786	4.09285
ASHGA5P025974	6.50087e-05	0.00104547	3.66452	up	noncoding	NR_047625	UTY	RefSeq	5641	chrY	-	15360258	15592550	NR_047646	CAACAGTTAGGTGTTATTCAAGTATTGGGAAAGTTCAGGATGCCTTTATATCTTACAGGC	exon sense-overlapping	NM_001258259	UTY	histone demethylase UTY isoform 14	-	15360258	15592550	66.3794	18.933	6.04881	4.17519	57.6818	65.5397	75.9167	17.5914	23.5245	15.6831	5.95421	6.00397	6.18826	4.09485	4.33786	4.09285
ASHGA5P025974	6.50087e-05	0.00104547	3.66452	up	noncoding	NR_047625	UTY	RefSeq	5641	chrY	-	15360258	15592550	NR_047646	CAACAGTTAGGTGTTATTCAAGTATTGGGAAAGTTCAGGATGCCTTTATATCTTACAGGC	exon sense-overlapping	NM_001258260	UTY	histone demethylase UTY isoform 15	-	15360258	15592550	66.3794	18.933	6.04881	4.17519	57.6818	65.5397	75.9167	17.5914	23.5245	15.6831	5.95421	6.00397	6.18826	4.09485	4.33786	4.09285
ASHGA5P025974	6.50087e-05	0.00104547	3.66452	up	noncoding	NR_047625	UTY	RefSeq	5641	chrY	-	15360258	15592550	NR_047646	CAACAGTTAGGTGTTATTCAAGTATTGGGAAAGTTCAGGATGCCTTTATATCTTACAGGC	exon sense-overlapping	NM_001258261	UTY	histone demethylase UTY isoform 16	-	15360258	15592550	66.3794	18.933	6.04881	4.17519	57.6818	65.5397	75.9167	17.5914	23.5245	15.6831	5.95421	6.00397	6.18826	4.09485	4.33786	4.09285
ASHGA5P025974	6.50087e-05	0.00104547	3.66452	up	noncoding	NR_047625	UTY	RefSeq	5641	chrY	-	15360258	15592550	NR_047646	CAACAGTTAGGTGTTATTCAAGTATTGGGAAAGTTCAGGATGCCTTTATATCTTACAGGC	exon sense-overlapping	NM_001258262	UTY	histone demethylase UTY isoform 17	-	15360258	15592550	66.3794	18.933	6.04881	4.17519	57.6818	65.5397	75.9167	17.5914	23.5245	15.6831	5.95421	6.00397	6.18826	4.09485	4.33786	4.09285
ASHGA5P025974	6.50087e-05	0.00104547	3.66452	up	noncoding	NR_047625	UTY	RefSeq	5641	chrY	-	15360258	15592550	NR_047646	CAACAGTTAGGTGTTATTCAAGTATTGGGAAAGTTCAGGATGCCTTTATATCTTACAGGC	exon sense-overlapping	NM_001258263	UTY	histone demethylase UTY isoform 18	-	15360258	15592550	66.3794	18.933	6.04881	4.17519	57.6818	65.5397	75.9167	17.5914	23.5245	15.6831	5.95421	6.00397	6.18826	4.09485	4.33786	4.09285
ASHGA5P025974	6.50087e-05	0.00104547	3.66452	up	noncoding	NR_047625	UTY	RefSeq	5641	chrY	-	15360258	15592550	NR_047646	CAACAGTTAGGTGTTATTCAAGTATTGGGAAAGTTCAGGATGCCTTTATATCTTACAGGC	exon sense-overlapping	NM_001258264	UTY	histone demethylase UTY isoform 19	-	15360258	15592550	66.3794	18.933	6.04881	4.17519	57.6818	65.5397	75.9167	17.5914	23.5245	15.6831	5.95421	6.00397	6.18826	4.09485	4.33786	4.09285
ASHGA5P025974	6.50087e-05	0.00104547	3.66452	up	noncoding	NR_047625	UTY	RefSeq	5641	chrY	-	15360258	15592550	NR_047646	CAACAGTTAGGTGTTATTCAAGTATTGGGAAAGTTCAGGATGCCTTTATATCTTACAGGC	exon sense-overlapping	NM_001258265	UTY	histone demethylase UTY isoform 20	-	15360258	15592550	66.3794	18.933	6.04881	4.17519	57.6818	65.5397	75.9167	17.5914	23.5245	15.6831	5.95421	6.00397	6.18826	4.09485	4.33786	4.09285
ASHGA5P025974	6.50087e-05	0.00104547	3.66452	up	noncoding	NR_047625	UTY	RefSeq	5641	chrY	-	15360258	15592550	NR_047646	CAACAGTTAGGTGTTATTCAAGTATTGGGAAAGTTCAGGATGCCTTTATATCTTACAGGC	exon sense-overlapping	NM_001258266	UTY	histone demethylase UTY isoform 21	-	15360258	15592550	66.3794	18.933	6.04881	4.17519	57.6818	65.5397	75.9167	17.5914	23.5245	15.6831	5.95421	6.00397	6.18826	4.09485	4.33786	4.09285
ASHGA5P025974	6.50087e-05	0.00104547	3.66452	up	noncoding	NR_047625	UTY	RefSeq	5641	chrY	-	15360258	15592550	NR_047646	CAACAGTTAGGTGTTATTCAAGTATTGGGAAAGTTCAGGATGCCTTTATATCTTACAGGC	exon sense-overlapping	NM_001258267	UTY	histone demethylase UTY isoform 22	-	15360258	15592550	66.3794	18.933	6.04881	4.17519	57.6818	65.5397	75.9167	17.5914	23.5245	15.6831	5.95421	6.00397	6.18826	4.09485	4.33786	4.09285
ASHGA5P025974	6.50087e-05	0.00104547	3.66452	up	noncoding	NR_047625	UTY	RefSeq	5641	chrY	-	15360258	15592550	NR_047646	CAACAGTTAGGTGTTATTCAAGTATTGGGAAAGTTCAGGATGCCTTTATATCTTACAGGC	exon sense-overlapping	NM_001258268	UTY	histone demethylase UTY isoform 23	-	15360258	15592550	66.3794	18.933	6.04881	4.17519	57.6818	65.5397	75.9167	17.5914	23.5245	15.6831	5.95421	6.00397	6.18826	4.09485	4.33786	4.09285
ASHGA5P025974	6.50087e-05	0.00104547	3.66452	up	noncoding	NR_047625	UTY	RefSeq	5641	chrY	-	15360258	15592550	NR_047646	CAACAGTTAGGTGTTATTCAAGTATTGGGAAAGTTCAGGATGCCTTTATATCTTACAGGC	exon sense-overlapping	NM_001258269	UTY	histone demethylase UTY isoform 24	-	15360258	15592550	66.3794	18.933	6.04881	4.17519	57.6818	65.5397	75.9167	17.5914	23.5245	15.6831	5.95421	6.00397	6.18826	4.09485	4.33786	4.09285
ASHGA5P025974	6.50087e-05	0.00104547	3.66452	up	noncoding	NR_047625	UTY	RefSeq	5641	chrY	-	15360258	15592550	NR_047646	CAACAGTTAGGTGTTATTCAAGTATTGGGAAAGTTCAGGATGCCTTTATATCTTACAGGC	exon sense-overlapping	NM_001258270	UTY	histone demethylase UTY isoform 25	-	15360258	15592550	66.3794	18.933	6.04881	4.17519	57.6818	65.5397	75.9167	17.5914	23.5245	15.6831	5.95421	6.00397	6.18826	4.09485	4.33786	4.09285
ASHGA5P025974	6.50087e-05	0.00104547	3.66452	up	noncoding	NR_047625	UTY	RefSeq	5641	chrY	-	15360258	15592550	NR_047646	CAACAGTTAGGTGTTATTCAAGTATTGGGAAAGTTCAGGATGCCTTTATATCTTACAGGC	exon sense-overlapping	NM_007125	UTY	histone demethylase UTY isoform 3	-	15360258	15592550	66.3794	18.933	6.04881	4.17519	57.6818	65.5397	75.9167	17.5914	23.5245	15.6831	5.95421	6.00397	6.18826	4.09485	4.33786	4.09285
ASHGA5P025974	6.50087e-05	0.00104547	3.66452	up	noncoding	NR_047625	UTY	RefSeq	5641	chrY	-	15360258	15592550	NR_047646	CAACAGTTAGGTGTTATTCAAGTATTGGGAAAGTTCAGGATGCCTTTATATCTTACAGGC	exon sense-overlapping	NM_182659	UTY	histone demethylase UTY isoform 2	-	15409388	15592550	66.3794	18.933	6.04881	4.17519	57.6818	65.5397	75.9167	17.5914	23.5245	15.6831	5.95421	6.00397	6.18826	4.09485	4.33786	4.09285
ASHGA5P025974	6.50087e-05	0.00104547	3.66452	up	noncoding	NR_047625	UTY	RefSeq	5641	chrY	-	15360258	15592550	NR_047646	CAACAGTTAGGTGTTATTCAAGTATTGGGAAAGTTCAGGATGCCTTTATATCTTACAGGC	exon sense-overlapping	NM_182660	UTY	histone demethylase UTY isoform 1	-	15434913	15592550	66.3794	18.933	6.04881	4.17519	57.6818	65.5397	75.9167	17.5914	23.5245	15.6831	5.95421	6.00397	6.18826	4.09485	4.33786	4.09285
ASHGA5P029495	0.0174586	0.0453694	2.01675	up	noncoding	ENST00000549844	CTD-2213F21.2	GENCODE	699	chr14	+	31889491	31909155		TCCCGGTCCAGCAACGTTACCGGCTGCTCTGCTAACCCTAGCAGAGTCTGGAATTGCCGG	natural antisense	NM_015473	HEATR5A	HEAT repeat-containing protein 5A	-	31760993	31889788	64.1245	33.2782	5.99441	4.98238	56.3679	58.8325	77.1731	24.7906	34.7063	40.3378	5.91935	5.85364	6.21023	4.60075	4.93615	5.41023
ASHGA5P016504	3.69312e-06	0.00025207	2.43828	up	noncoding	NR_034059	PSMD1	RefSeq	3159	chr2	+	231921577	232037540		CGTAGACAAAATCAAAATGCATTGATCACTACACCAAACAATGTGTGGAAAATGCAGATT	exon sense-overlapping	NM_001191037	PSMD1	26S proteasome non-ATPase regulatory subunit 1 isoform 2	+	231921577	232037540	498.742	193.328	8.92024	7.63438	468.083	505.217	522.925	198.107	200.354	181.522	8.92264	8.89289	8.9452	7.69974	7.60478	7.59862
ASHGA5P016504	3.69312e-06	0.00025207	2.43828	up	noncoding	NR_034059	PSMD1	RefSeq	3159	chr2	+	231921577	232037540		CGTAGACAAAATCAAAATGCATTGATCACTACACCAAACAATGTGTGGAAAATGCAGATT	exon sense-overlapping	NM_002807	PSMD1	26S proteasome non-ATPase regulatory subunit 1 isoform 1	+	231921577	232037540	498.742	193.328	8.92024	7.63438	468.083	505.217	522.925	198.107	200.354	181.522	8.92264	8.89289	8.9452	7.69974	7.60478	7.59862
ASHGA5P016504	3.69312e-06	0.00025207	2.43828	up	noncoding	NR_034059	PSMD1	RefSeq	3159	chr2	+	231921577	232037540		CGTAGACAAAATCAAAATGCATTGATCACTACACCAAACAATGTGTGGAAAATGCAGATT	intronic antisense	NM_000867	HTR2B	5-hydroxytryptamine receptor 2B	-	231972949	231989824	498.742	193.328	8.92024	7.63438	468.083	505.217	522.925	198.107	200.354	181.522	8.92264	8.89289	8.9452	7.69974	7.60478	7.59862
ASHGA5P018836	4.04221e-05	0.00080292	2.70061	up	noncoding	ENST00000458125	RP11-497D6.4	GENCODE	566	chr6	-	147182941	147440599		AGATACTGAGTGTAACTGGATCTTGGTTCATGCTGAGCTTAAAATTTGATCTTCTGAATA	intergenic							103.877	38.5995	6.67209	5.2388	91.1464	110.154	110.332	35.8364	41.2816	38.6805	6.58334	6.72322	6.7097	5.15677	5.20815	5.35149
ASHGA5P037984	2.98043e-05	0.00068202	2.68468	up	noncoding	uc003avi.1	BC127823	UCSC_knowngene	574	chr22	+	38615652	38616226		TTGTGACACGAGGCTCTTCCTAAGTCAGGAGCTAGTATAAGCCCAGCCTGCTGGGGGTTC	natural antisense	NM_001195071	TMEM184B	transmembrane protein 184B isoform a	-	38615297	38668670	535.736	188.776	9.02258	7.59783	511.973	581.743	513.491	175.764	208.631	181.933	9.05328	9.09893	8.91552	7.52835	7.66318	7.60195
ASHGA5P037984	2.98043e-05	0.00068202	2.68468	up	noncoding	uc003avi.1	BC127823	UCSC_knowngene	574	chr22	+	38615652	38616226		TTGTGACACGAGGCTCTTCCTAAGTCAGGAGCTAGTATAAGCCCAGCCTGCTGGGGGTTC	natural antisense	NM_001195072	TMEM184B	transmembrane protein 184B isoform b	-	38615297	38669040	535.736	188.776	9.02258	7.59783	511.973	581.743	513.491	175.764	208.631	181.933	9.05328	9.09893	8.91552	7.52835	7.66318	7.60195
ASHGA5P037984	2.98043e-05	0.00068202	2.68468	up	noncoding	uc003avi.1	BC127823	UCSC_knowngene	574	chr22	+	38615652	38616226		TTGTGACACGAGGCTCTTCCTAAGTCAGGAGCTAGTATAAGCCCAGCCTGCTGGGGGTTC	natural antisense	NM_012264	TMEM184B	transmembrane protein 184B isoform a	-	38615297	38669040	535.736	188.776	9.02258	7.59783	511.973	581.743	513.491	175.764	208.631	181.933	9.05328	9.09893	8.91552	7.52835	7.66318	7.60195
ASHGA5P055465	0.0164684	0.0434221	2.57761	up	noncoding	NR_026722	SARNP	RefSeq	1148	chr12	-	56146246	56211540	NR_026723	ATTACACTAATAATGATATGTTCAGAGGGGCACTGGCCAGGTCCACACACATCATAAGGT	exon sense-overlapping	NM_033082	SARNP	SAP domain-containing ribonucleoprotein	-	56151053	56211540	24.7741	11.0306	4.67073	3.3047	23.0253	27.624	23.6731	8.60626	10.013	14.4725	4.67372	4.79125	4.54724	2.95292	2.98402	3.97716
ASHGA5P055465	0.0164684	0.0434221	2.57761	up	noncoding	NR_026722	SARNP	RefSeq	1148	chr12	-	56146246	56211540	NR_026723	ATTACACTAATAATGATATGTTCAGAGGGGCACTGGCCAGGTCCACACACATCATAAGGT	natural antisense	NM_005811	GDF11	growth/differentiation factor 11 precursor	+	56137063	56146665	24.7741	11.0306	4.67073	3.3047	23.0253	27.624	23.6731	8.60626	10.013	14.4725	4.67372	4.79125	4.54724	2.95292	2.98402	3.97716
ASHGA5P055829	2.67112e-05	0.000645082	2.23141	up	noncoding	uc001vmm.3	AK094990	UCSC_knowngene	3106	chr13	-	96233369	96236475		CCACTTACAGGACTTCAAGAAAATGAATCAAGCACATTAAAAAGCAGCTTAGTAACTGTG	exon sense-overlapping	NM_014934	DZIP1	zinc finger protein DZIP1 isoform 1	-	96230455	96296960	353.394	150.461	8.42598	7.26802	336.316	370.021	353.845	147.578	151.137	152.67	8.44855	8.45163	8.37776	7.27244	7.18343	7.34819
ASHGA5P055829	2.67112e-05	0.000645082	2.23141	up	noncoding	uc001vmm.3	AK094990	UCSC_knowngene	3106	chr13	-	96233369	96236475		CCACTTACAGGACTTCAAGAAAATGAATCAAGCACATTAAAAAGCAGCTTAGTAACTGTG	exon sense-overlapping	NM_198968	DZIP1	zinc finger protein DZIP1 isoform 2	-	96230455	96296960	353.394	150.461	8.42598	7.26802	336.316	370.021	353.845	147.578	151.137	152.67	8.44855	8.45163	8.37776	7.27244	7.18343	7.34819
ASHGA5P044100	0.00372832	0.0144541	3.00713	up	noncoding	ENST00000521218	CTA-398F10.2	GENCODE	510	chr8	-	8314418	8318847		AGGTTGAATTTCCTCTTGGTGGGGAGTTACAGAGGAGATTAGCAGATCAGGCTGAATTAG	intergenic							47.1057	16.6739	5.56549	3.9771	39.9005	53.0277	48.389	17.9596	13.6097	18.4524	5.43493	5.70721	5.55433	4.12497	3.4901	4.31624
ASHGA5P017358	5.60061e-06	0.000299793	3.29103	up	noncoding	ENST00000440568	AC034193.5	GENCODE	558	chr3	+	10028898	10044781		AACACCATAGCTAATATTAACTTTCTGCAGGCAATTGAAAACACTGCCTCAGTATCTGAA	bidirectional	NM_018447	EMC3	ER membrane protein complex subunit 3	-	10005635	10028522	2181.02	660.735	11.1099	9.39136	2075.87	2227.01	2240.18	670.151	639.909	672.145	11.1254	11.0842	11.1201	9.44351	9.28754	9.44304
ASHGA5P037420	7.54553e-05	0.00114539	2.0289	up	noncoding	ENST00000357401	AP001597.1	GENCODE	3412	chr21	+	27778261	27941571		TGTTTTTGTTTCATGTGAAGACGATGAGCATGCTATGAACCCCGAAGAGCTGTTGTATAA	intronic antisense	NM_052954	CYYR1	cysteine and tyrosine-rich protein 1 precursor	-	27838527	27945581	251.995	118.244	7.93224	6.91154	223.454	256.93	275.603	114.127	132.123	108.481	7.85631	7.92711	8.0133	6.88956	6.99089	6.85418
ASHGA5P055939	0.00174927	0.0083875	2.2789	up	noncoding	TCONS_00003525	XLOC_002561	LincRNAs identified by Cabili et al	1321	chr2	-	243173848	243175523	ENST00000424587, ENST00000466430, ENST00000495576, ENST00000568418, TCONS_00004653	AGGGACTGTCTTCCTCCAGGAAGCAGCAGGTTAACTGGTTGGCAGAGACAGAGGGACAGA	intergenic							78.0523	35.3104	6.27733	5.08899	69.8257	76.3037	88.0275	37.2181	42.6867	26.0266	6.22037	6.21935	6.39228	5.21669	5.25869	4.7916
ASHGA5P022861	0.00017974	0.00190271	2.28154	up	noncoding	ENST00000564187	ULK4P2	pseudogene	492	chr15	+	30871487	30888941	ENST00000563895, ENST00000571869	CCTTTCCCCACTGTTCCAATTGCTAATCCAGCATTTGTGGATAGCTGCAAACTGTGATAT								1086.21	461.956	10.076	8.88596	1080.33	1132.51	1045.78	406.582	504.924	474.363	10.1559	10.0866	9.98539	8.7389	8.94894	8.97003
ASHGA5P017434	0.00118826	0.00640847	2.37948	up	noncoding	ENST00000441539	AC007566.10	GENCODE	395	chr7	+	92119398	92120893		ATAACACAGGAACTGTATAATGATGACTGCACAAGATACCAAATCAGAAGAGGTTCCATT	natural antisense	NM_000466	PEX1	peroxisome biogenesis factor 1	-	92116336	92157845	30.2113	13.4899	4.92841	3.67777	23.5328	29.2387	37.8625	13.4802	15.8371	11.1523	4.70276	4.87325	5.20923	3.67838	3.73096	3.62396
ASHGA5P047408	4.72101e-05	0.000875745	2.30025	up	noncoding	ENST00000423283	RP11-123B3.2	GENCODE	435	chr10	+	50627322	50680949		CCAGAACATCAAAGGACAGTCAAAAGCGCTAACCATGAAACTATATTTCTACTAATACAT	intronic antisense	NM_000124	ERCC6	DNA excision repair protein ERCC-6	-	50664490	50747147	142.813	61.0272	7.12249	5.9207	141.114	148.175	139.15	61.4535	62.5611	59.067	7.19674	7.14513	7.02559	5.96151	5.84274	5.95784
ASHGA5P018348	0.00016542	0.00181123	4.8128	up	noncoding	ENST00000452397	AC007098.1	GENCODE	251	chr2	-	63053198	63085573		CAAATATAAGAAAAATGCAAGATAATGAAAACTGAAGAGCGGCAGATACAACTTTTTTAG	natural antisense	NM_001142614	EHBP1	EH domain-binding protein 1 isoform 2	+	62934031	63273621	27.3894	6.65045	4.80551	2.53863	24.9107	25.646	31.6116	5.85114	9.10022	5	4.77848	4.68761	4.95044	2.43404	2.82834	2.35352
ASHGA5P018348	0.00016542	0.00181123	4.8128	up	noncoding	ENST00000452397	AC007098.1	GENCODE	251	chr2	-	63053198	63085573		CAAATATAAGAAAAATGCAAGATAATGAAAACTGAAGAGCGGCAGATACAACTTTTTTAG	natural antisense	NM_001142615	EHBP1	EH domain-binding protein 1 isoform 3	+	62900985	63273621	27.3894	6.65045	4.80551	2.53863	24.9107	25.646	31.6116	5.85114	9.10022	5	4.77848	4.68761	4.95044	2.43404	2.82834	2.35352
ASHGA5P018348	0.00016542	0.00181123	4.8128	up	noncoding	ENST00000452397	AC007098.1	GENCODE	251	chr2	-	63053198	63085573		CAAATATAAGAAAAATGCAAGATAATGAAAACTGAAGAGCGGCAGATACAACTTTTTTAG	natural antisense	NM_001142616	EHBP1	EH domain-binding protein 1 isoform 3	+	62933000	63273621	27.3894	6.65045	4.80551	2.53863	24.9107	25.646	31.6116	5.85114	9.10022	5	4.77848	4.68761	4.95044	2.43404	2.82834	2.35352
ASHGA5P018348	0.00016542	0.00181123	4.8128	up	noncoding	ENST00000452397	AC007098.1	GENCODE	251	chr2	-	63053198	63085573		CAAATATAAGAAAAATGCAAGATAATGAAAACTGAAGAGCGGCAGATACAACTTTTTTAG	natural antisense	NM_015252	EHBP1	EH domain-binding protein 1 isoform 1	+	62933000	63273621	27.3894	6.65045	4.80551	2.53863	24.9107	25.646	31.6116	5.85114	9.10022	5	4.77848	4.68761	4.95044	2.43404	2.82834	2.35352
ASHGA5P055293	9.50391e-06	0.00037922	3.36217	up	noncoding	ENST00000426641	GOT2P3	pseudogene	1206	chr12	+	9794397	9795603	NM_002080	AGTATGCAAAGATGCGATGAAACCAAAAGGGTAGAGTCACAGTTGAAGATCTTGATCCAT								706.433	201.387	9.43796	7.68857	674.319	733.369	711.61	181.737	225.729	196.697	9.4639	9.44304	9.40695	7.57639	7.7812	7.70813
ASHGA5P058655	1.90739e-05	0.000539445	2.17153	up	noncoding	uc022bqs.1	JA040725	UCSC_knowngene	781	chrM	-	7586	15888		AATTGTCTGGGTCGCCTGGTTCTAGGAATAATGGGGGAAGTATGTAGGAGTTGAAGATTA	intergenic							5395.99	2577.3	12.4318	11.3131	4886.09	5486.82	5815.06	2557.71	2694.92	2479.27	12.3766	12.4028	12.516	11.3407	11.3252	11.2734
ASHGA5P044707	0.000390639	0.0030684	2.57731	up	noncoding	NR_033928	LOC389641	RefSeq	1970	chr8	+	23082733	23088439	TCONS_00014652	TGAGTCAGCTGTCGTTCATATCTTTGTTACCTGTGAATGCACAAAATTTGCTCTGTATGA	bidirectional	NM_003844	TNFRSF10A	tumor necrosis factor receptor superfamily member 10A	-	23048969	23082680	72.8901	29.1134	6.18011	4.81424	63.5564	73.2119	81.9019	32.9891	29.5257	24.8254	6.08817	6.16095	6.29122	5.03198	4.68908	4.72167
ASHGA5P022053	0.000110621	0.0014302	2.39573	up	noncoding	ENST00000548027	RP11-244H18.2	pseudogene	929	chr14	+	20071067	20074896	ENST00000548141	AAGTGTGAGATCGCCCTGGAGAAACTCAAGAATGACATGGCGGACCGCCAGCCCGCTGCC								500.146	196.658	8.9186	7.65814	434.002	502.412	564.024	191.811	197.923	200.241	8.81425	8.88549	9.05606	7.65526	7.58666	7.73249
ASHGA5P023341	0.000636214	0.00419945	2.20636	up	noncoding	ENST00000578935	RP11-149I2.4	GENCODE	435	chr9	+	21995480	21996012		ACTCCTCGGCCTGGGAGACAGGAAAAGCGGTCCTGTTTGGGAACAGTAAAAGCAGGGCAA	bidirectional	NM_058195	CDKN2A	cyclin-dependent kinase inhibitor 2A isoform p14ARF	-	21967750	21994490	56.5626	26.5761	5.82242	4.68075	48.2453	56.4129	65.0294	24.4811	28.0595	27.1876	5.69948	5.79492	5.97287	4.58059	4.60871	4.85296
ASHGA5P032967	2.28322e-06	0.000210985	3.98607	up	noncoding	ENST00000578792	RP11-744K17.8	pseudogene	436	chr17	+	21934957	21935393	ENST00000582527	GCACCCATTTTACTACCAGATTTGGAAGGAACAAAGTTAAGTAATTTCCAGGATAAGTAA								644.981	154.676	9.30303	7.30806	647.233	644.819	642.89	149.274	165.559	149.194	9.40036	9.25533	9.2534	7.28898	7.31877	7.31644
ASHGA5P035506	0.0163983	0.0432691	2.19671	up	noncoding	TCONS_00005162	XLOC_002120	LincRNAs identified by Cabili et al	429	chr2	-	64027395	64028724		GCAGCTGTACGGAGCTCCGTTACTCACTATACAAAGTAACATTTTATCACACAATAAAAG	intergenic							17.3812	8.97828	4.16729	3.03195	18.7126	15.97	17.4611	12.4469	8.79619	5.69178	4.38512	4.0057	4.11105	3.5557	2.77122	2.76893
ASHGA5P052288	3.88449e-05	0.000787696	4.31065	up	noncoding	ENST00000506250	CTC-347C20.2	GENCODE	591	chr5	-	71870012	71876804	ENST00000512573	TAGTTGATAACGTCTTCCAGGAGACCTACGGCCATCCTACTGATATGAACCAGATCATAC	intergenic							281.999	63.9046	8.09612	5.98822	266.795	289.16	290.043	64.3376	60.1963	67.1799	8.10873	8.09332	8.08632	6.03067	5.78609	6.14788
ASHGA5P043122	0.0372664	0.0810763	2.21999	up	noncoding	uc001gqz.1	AX747662	UCSC_knowngene	2868	chr1	+	184727265	184730133		CCTCATCCCTGTATTAGAGTAAATACGCACAAAAACACAAGGTACTTTTCTGTCCTCTTA	intergenic							49.6522	24.3767	5.61713	4.46657	45.9561	38.529	64.4716	19.4248	38.2842	15.4211	5.6308	5.26067	5.95991	4.23935	5.09015	4.07022
ASHGA5P054357	0.00026097	0.00237782	2.84736	up	noncoding	uc022atb.1	CR936829	UCSC_knowngene	1627	chr8	+	26227020	26228647		GAGTGTACTGTCTATTTTCACAGTGTTGTCATGACTGGATCTTACAATAATTTCTTCAGA	exon sense-overlapping	NM_001177591	PPP2R2A	serine/threonine-protein phosphatase 2A 55 kDa regulatory subunit B alpha isoform isoform 2	+	26150731	26230195	181.501	62.7339	7.46302	5.95339	165.276	182.2	197.026	71.459	64.19	52.5527	7.42805	7.43131	7.52969	6.18694	5.87969	5.79354
ASHGA5P054357	0.00026097	0.00237782	2.84736	up	noncoding	uc022atb.1	CR936829	UCSC_knowngene	1627	chr8	+	26227020	26228647		GAGTGTACTGTCTATTTTCACAGTGTTGTCATGACTGGATCTTACAATAATTTCTTCAGA	exon sense-overlapping	NM_002717	PPP2R2A	serine/threonine-protein phosphatase 2A 55 kDa regulatory subunit B alpha isoform isoform 1	+	26149006	26230195	181.501	62.7339	7.46302	5.95339	165.276	182.2	197.026	71.459	64.19	52.5527	7.42805	7.43131	7.52969	6.18694	5.87969	5.79354
ASHGA5P032503	0.000854091	0.00509759	3.04808	up	noncoding	ENST00000579033	RP11-433M22.1	GENCODE	333	chr17	-	46454623	46457732		ATCTCAAGATGTTTCTGATGCTGGAGAATCCCTCAAAGTGAGACAGAACTGAAAGCCCTG	intron sense-overlapping	NM_001075099	SKAP1	src kinase-associated phosphoprotein 1 isoform 2	-	46210801	46507594	30.1725	10.8011	4.9371	3.3292	25.2207	32.7758	32.5211	12.48	12.9825	6.94076	4.79363	5.02897	4.98871	3.56042	3.41463	3.01255
ASHGA5P032503	0.000854091	0.00509759	3.04808	up	noncoding	ENST00000579033	RP11-433M22.1	GENCODE	333	chr17	-	46454623	46457732		ATCTCAAGATGTTTCTGATGCTGGAGAATCCCTCAAAGTGAGACAGAACTGAAAGCCCTG	intron sense-overlapping	NM_003726	SKAP1	src kinase-associated phosphoprotein 1 isoform 1	-	46210801	46507594	30.1725	10.8011	4.9371	3.3292	25.2207	32.7758	32.5211	12.48	12.9825	6.94076	4.79363	5.02897	4.98871	3.56042	3.41463	3.01255
ASHGA5P022964	5.91361e-05	0.000996779	2.35711	up	noncoding	NR_028388	FUS	RefSeq	5084	chr16	+	31191430	31206192		TGGCCGTGGAGGCAGAGGTGGCATGGGGCCCTCGGGACCAAGGATCACGTCATGACTCCG	exon sense-overlapping	NM_001170634	FUS	RNA-binding protein FUS isoform 2	+	31191430	31206192	478.113	190.829	8.85347	7.61645	412.322	498.248	523.769	190.39	192.899	189.199	8.73952	8.87458	8.9463	7.64453	7.5481	7.65671
ASHGA5P022964	5.91361e-05	0.000996779	2.35711	up	noncoding	NR_028388	FUS	RefSeq	5084	chr16	+	31191430	31206192		TGGCCGTGGAGGCAGAGGTGGCATGGGGCCCTCGGGACCAAGGATCACGTCATGACTCCG	exon sense-overlapping	NM_001170937	FUS	RNA-binding protein FUS isoform 3	+	31191430	31206192	478.113	190.829	8.85347	7.61645	412.322	498.248	523.769	190.39	192.899	189.199	8.73952	8.87458	8.9463	7.64453	7.5481	7.65671
ASHGA5P022964	5.91361e-05	0.000996779	2.35711	up	noncoding	NR_028388	FUS	RefSeq	5084	chr16	+	31191430	31206192		TGGCCGTGGAGGCAGAGGTGGCATGGGGCCCTCGGGACCAAGGATCACGTCATGACTCCG	exon sense-overlapping	NM_004960	FUS	RNA-binding protein FUS isoform 1	+	31191430	31206192	478.113	190.829	8.85347	7.61645	412.322	498.248	523.769	190.39	192.899	189.199	8.73952	8.87458	8.9463	7.64453	7.5481	7.65671
ASHGA5P020987	0.000202855	0.00204994	2.50361	up	noncoding	ENST00000523087	RP3-399L15.3	GENCODE	493	chr6	+	114317118	114556880		TTAAATTTTACAAGCATACTCTCTTTCTCTTAAGGTAGCCACTCCCAGTCAAGGACTGTA	intronic antisense	NM_153612	HS3ST5	heparan sulfate glucosamine 3-O-sulfotransferase 5	-	114376749	114384041	821.243	318.749	9.66764	8.34363	786.547	869.629	807.553	271.693	354.507	330.047	9.70128	9.70455	9.59711	8.15246	8.43311	8.44533
ASHGA5P015679	0.0196449	0.0496033	2.86463	up	noncoding	ENST00000422475	RP4-765C7.1	GENCODE	4755	chr1	-	178326310	178333230		ATGAATGGTAGCCAAATACCTTTTGAAAGGAAAAACTAATTAGAATTCCCTATATCAGTA	intronic antisense	NM_004841	RASAL2	ras GTPase-activating protein nGAP isoform 1	+	178310605	178448648	23.456	8.85905	4.59157	3.07322	24.7545	24.265	21.3484	10.4569	5	11.1202	4.7712	4.60477	4.39873	3.27798	2.32202	3.61966
ASHGA5P015679	0.0196449	0.0496033	2.86463	up	noncoding	ENST00000422475	RP4-765C7.1	GENCODE	4755	chr1	-	178326310	178333230		ATGAATGGTAGCCAAATACCTTTTGAAAGGAAAAACTAATTAGAATTCCCTATATCAGTA	intronic antisense	NM_170692	RASAL2	ras GTPase-activating protein nGAP isoform 2	+	178062863	178448648	23.456	8.85905	4.59157	3.07322	24.7545	24.265	21.3484	10.4569	5	11.1202	4.7712	4.60477	4.39873	3.27798	2.32202	3.61966
ASHGA5P056005	2.17484e-05	0.000571745	2.09984	up	noncoding	NR_026797	LINC00520	RefSeq	2030	chr14	-	56247852	56263392	NR_026796	GTTAAATACCTCAAATCTTTCGAGAACAGCAAGGAGCAAAATAAACTTAACTTCTCTGAG	intergenic							1368.89	634.318	10.4086	9.33828	1253.26	1373.9	1479.49	635.456	643.082	624.415	10.3716	10.3631	10.4911	9.37183	9.2967	9.34632
ASHGA5P018716	4.58735e-06	0.000280932	2.90962	up	noncoding	ENST00000456726	ANKRD62P1	GENCODE	1181	chr22	-	17134955	17156430		CTGGATACAGGTATAAAATGAAGAGAATGTCTCCTGGACCTAATTGCCACAATGAGATAC	intergenic							1373.67	456.428	10.4172	8.8764	1305.78	1423.22	1392.01	469.357	456.013	443.913	10.4364	10.4178	10.3975	8.95331	8.80012	8.87576
ASHGA5P020459	0.000117854	0.00148456	2.45463	up	noncoding	ENST00000513899	VCAN-AS1	GENCODE	453	chr5	-	82837295	82877139		GCAAAGAAGAGTTCTAATTTTGTGTCAGGAGATAAAGAGGGAGGCTCAGTTATGTGAAGG	natural antisense	NM_001126336	VCAN	versican core protein isoform 2 precursor	+	82767492	82878122	166.733	66.358	7.33979	6.04428	150.98	181.985	167.233	60.3296	69.7692	68.9752	7.29736	7.42988	7.29212	5.93567	6.0108	6.18637
ASHGA5P020459	0.000117854	0.00148456	2.45463	up	noncoding	ENST00000513899	VCAN-AS1	GENCODE	453	chr5	-	82837295	82877139		GCAAAGAAGAGTTCTAATTTTGTGTCAGGAGATAAAGAGGGAGGCTCAGTTATGTGAAGG	natural antisense	NM_001164097	VCAN	versican core protein isoform 3 precursor	+	82767492	82878122	166.733	66.358	7.33979	6.04428	150.98	181.985	167.233	60.3296	69.7692	68.9752	7.29736	7.42988	7.29212	5.93567	6.0108	6.18637
ASHGA5P020459	0.000117854	0.00148456	2.45463	up	noncoding	ENST00000513899	VCAN-AS1	GENCODE	453	chr5	-	82837295	82877139		GCAAAGAAGAGTTCTAATTTTGTGTCAGGAGATAAAGAGGGAGGCTCAGTTATGTGAAGG	natural antisense	NM_001164098	VCAN	versican core protein isoform 4 precursor	+	82767492	82878122	166.733	66.358	7.33979	6.04428	150.98	181.985	167.233	60.3296	69.7692	68.9752	7.29736	7.42988	7.29212	5.93567	6.0108	6.18637
ASHGA5P020459	0.000117854	0.00148456	2.45463	up	noncoding	ENST00000513899	VCAN-AS1	GENCODE	453	chr5	-	82837295	82877139		GCAAAGAAGAGTTCTAATTTTGTGTCAGGAGATAAAGAGGGAGGCTCAGTTATGTGAAGG	natural antisense	NM_004385	VCAN	versican core protein isoform 1 precursor	+	82767492	82878122	166.733	66.358	7.33979	6.04428	150.98	181.985	167.233	60.3296	69.7692	68.9752	7.29736	7.42988	7.29212	5.93567	6.0108	6.18637
ASHGA5P050490	0.000114577	0.00146113	2.24925	up	noncoding	ENST00000436950	AC074289.1	GENCODE	547	chr2	+	64455586	64475672	ENST00000449678	ACAGTTCTCATTTTGTGTGCTCGGCTGACTGCACGTCCAGCCTCGGGCCAGCTCGAGACG	intergenic							675.071	285.723	9.36442	8.19498	587.365	689.137	748.712	274.971	316.862	265.338	9.25597	9.35072	9.48657	8.16996	8.27299	8.14199
ASHGA5P029902	0.0059827	0.0204648	2.10752	up	noncoding	TCONS_00008203	XLOC_003657	LincRNAs identified by Cabili et al	1405	chr4	+	117274142	117276371		CTCTAGCATTGTTCTGTGTTTTGAATATAATTATCCTGTGTACATTGATCTTGCAAGCTG	intergenic							26.9757	14.1386	4.79337	3.71782	27.5791	28.1455	25.2025	14.6381	18.6152	9.16232	4.9229	4.8203	4.63691	3.80752	3.98173	3.36422
ASHGA5P051502	1.17162e-05	0.000428052	3.17282	up	noncoding	NR_034178	SRGAP2B	RefSeq	1033	chr1	+	143915747	144094477		ATGAAGGTCCTGAACGAGCTCTACTCGGTAAATCAGATGGGTTGCTTGGCTCTTTAACAA	intergenic							811.175	246.305	9.64922	7.98345	737.33	829.466	866.729	233.455	249.236	256.223	9.59829	9.63782	9.71154	7.93571	7.92563	8.08902
ASHGA5P038914	5.52537e-06	0.000299793	3.81481	up	noncoding	ENST00000473756	CTD-2021J15.2	GENCODE	962	chr3	+	98699901	98701940		TAGAGGTCTTCTCCAAACATTTGCATTGTTTCTTTTTCTTAGGATCAGAACTTCTACCTA	intergenic							1026.04	260.809	9.99566	8.06405	948.764	1049.8	1079.57	244.233	295.842	242.351	9.97074	9.98251	10.0337	8.0052	8.17748	8.00947
ASHGA5P029114	4.82695e-05	0.000887822	2.79917	up	noncoding	ENST00000555043	RP11-649E7.5	GENCODE	2469	chr14	-	50087532	50090198		TCGTTAGGGTACAACTGAATGCTGAAAGGAAAGAACACCTGCAGAACCGGACAGAAATTC	natural antisense	NM_002408	MGAT2	alpha-1,6-mannosyl-glycoprotein 2-beta-N-acetylglucosaminyltransferase	+	50087488	50090199	252.542	87.1674	7.93702	6.45202	242.662	274.397	240.566	79.7614	97.7709	83.9699	7.97258	8.01935	7.81912	6.35251	6.52512	6.47842
ASHGA5P047562	1.5848e-05	0.000505904	5.05985	up	noncoding	uc021pvt.1	BC082979	UCSC_knowngene	1600	chr10	+	89114946	89117058	ENST00000431300, ENST00000518000	AACATGAGTGCTCTTTCCTATCATTTTGACACTAATAAACGGACAGTGATTCTCAGTGTG	intergenic							2541.09	494.071	11.3249	8.98577	2258.49	2608.69	2756.1	503.78	466.744	511.689	11.2364	11.3135	11.4248	9.05209	8.83197	9.07325
ASHGA5P034895	0.000827903	0.00499853	2.77408	up	noncoding	ENST00000448379	AC113608.1	GENCODE	487	chr2	-	15941870	15951001		TTGAGGTGGAGCATGAGCTGCCCCTGAGCAGACAGAACAACACAAAGGGGCTGGGAATTG	intergenic							1229.72	429.717	10.2503	8.77827	1200.63	1354.55	1133.98	439.983	371.221	477.946	10.3078	10.344	10.0991	8.85614	8.49968	8.97899
ASHGA5P023035	3.6147e-05	0.000756127	2.7981	up	noncoding	ENST00000568189	RP11-1223D19.1	GENCODE	735	chr2	+	111003167	111043433		GACCCATGAGATATTTGGGTTCTTGGTCTGGACCATGGTAGCCGCCACCCACATAGTATA	intergenic							467.259	158.431	8.8245	7.34005	427.153	473.655	500.969	148.225	183.42	143.647	8.78885	8.80499	8.87966	7.27878	7.47651	7.26487
ASHGA5P017362	8.85923e-06	0.000370812	3.68695	up	noncoding	ENST00000440645	RP11-382F24.2	GENCODE	457	chrX	+	55306575	55315219	ENST00000374971	GCCCTTCAAGGACCTGATGTGGAAGCTTTTCAACAGGAACTGGCTCTGCTTAAGATAGAG	intergenic							318.826	83.3008	8.26965	6.38722	281.328	322.041	353.11	85.3773	88.4285	76.0965	8.18425	8.25049	8.3742	6.45437	6.37077	6.33652
ASHGA5P021459	0.000641457	0.00421511	2.10477	up	noncoding	ENST00000532768	RP11-91I20.3	GENCODE	575	chr8	-	61544067	61545330		CTTCAGACAAGGGATGCCCAGCGCCAAGGAAGGAGTGGCTTAAAAAGAAAGAAGAAAAAA	intergenic							1939.07	921.646	10.9202	9.84655	1687.58	1912.46	2217.18	823.029	997.123	944.788	10.8033	10.8536	11.1037	9.72475	9.90498	9.90994
ASHGA5P021601	4.15862e-06	0.000269202	3.40401	up	noncoding	NR_049751	RTN3	RefSeq	2390	chr11	+	63448921	63527363	NR_049750	ATCCATTCAACTGGCTGTCTTCATGTGGCTGATGACCTATGTTGGTGCTGTTTTTAACGG	exon sense-overlapping	NM_001265589	RTN3	reticulon-3 isoform e	+	63448921	63527363	1503.77	428.2	10.5482	8.78093	1349.92	1563.97	1597.41	439.953	435.367	409.28	10.4858	10.555	10.6038	8.8559	8.73394	8.75295
ASHGA5P021601	4.15862e-06	0.000269202	3.40401	up	noncoding	NR_049751	RTN3	RefSeq	2390	chr11	+	63448921	63527363	NR_049750	ATCCATTCAACTGGCTGTCTTCATGTGGCTGATGACCTATGTTGGTGCTGTTTTTAACGG	exon sense-overlapping	NM_001265590	RTN3	reticulon-3 isoform f	+	63448921	63527363	1503.77	428.2	10.5482	8.78093	1349.92	1563.97	1597.41	439.953	435.367	409.28	10.4858	10.555	10.6038	8.8559	8.73394	8.75295
ASHGA5P021601	4.15862e-06	0.000269202	3.40401	up	noncoding	NR_049751	RTN3	RefSeq	2390	chr11	+	63448921	63527363	NR_049750	ATCCATTCAACTGGCTGTCTTCATGTGGCTGATGACCTATGTTGGTGCTGTTTTTAACGG	exon sense-overlapping	NM_001265591	RTN3	reticulon-3 isoform g	+	63448921	63527363	1503.77	428.2	10.5482	8.78093	1349.92	1563.97	1597.41	439.953	435.367	409.28	10.4858	10.555	10.6038	8.8559	8.73394	8.75295
ASHGA5P021601	4.15862e-06	0.000269202	3.40401	up	noncoding	NR_049751	RTN3	RefSeq	2390	chr11	+	63448921	63527363	NR_049750	ATCCATTCAACTGGCTGTCTTCATGTGGCTGATGACCTATGTTGGTGCTGTTTTTAACGG	exon sense-overlapping	NM_006054	RTN3	reticulon-3 isoform a	+	63448921	63527363	1503.77	428.2	10.5482	8.78093	1349.92	1563.97	1597.41	439.953	435.367	409.28	10.4858	10.555	10.6038	8.8559	8.73394	8.75295
ASHGA5P021601	4.15862e-06	0.000269202	3.40401	up	noncoding	NR_049751	RTN3	RefSeq	2390	chr11	+	63448921	63527363	NR_049750	ATCCATTCAACTGGCTGTCTTCATGTGGCTGATGACCTATGTTGGTGCTGTTTTTAACGG	exon sense-overlapping	NM_201428	RTN3	reticulon-3 isoform b	+	63448921	63527363	1503.77	428.2	10.5482	8.78093	1349.92	1563.97	1597.41	439.953	435.367	409.28	10.4858	10.555	10.6038	8.8559	8.73394	8.75295
ASHGA5P021601	4.15862e-06	0.000269202	3.40401	up	noncoding	NR_049751	RTN3	RefSeq	2390	chr11	+	63448921	63527363	NR_049750	ATCCATTCAACTGGCTGTCTTCATGTGGCTGATGACCTATGTTGGTGCTGTTTTTAACGG	exon sense-overlapping	NM_201429	RTN3	reticulon-3 isoform c	+	63448921	63527363	1503.77	428.2	10.5482	8.78093	1349.92	1563.97	1597.41	439.953	435.367	409.28	10.4858	10.555	10.6038	8.8559	8.73394	8.75295
ASHGA5P021601	4.15862e-06	0.000269202	3.40401	up	noncoding	NR_049751	RTN3	RefSeq	2390	chr11	+	63448921	63527363	NR_049750	ATCCATTCAACTGGCTGTCTTCATGTGGCTGATGACCTATGTTGGTGCTGTTTTTAACGG	exon sense-overlapping	NM_201430	RTN3	reticulon-3 isoform d	+	63448921	63527363	1503.77	428.2	10.5482	8.78093	1349.92	1563.97	1597.41	439.953	435.367	409.28	10.4858	10.555	10.6038	8.8559	8.73394	8.75295
ASHGA5P034724	6.67943e-05	0.00106299	2.8227	up	noncoding	TCONS_00002935	XLOC_001532	LincRNAs identified by Cabili et al	2915	chr2	+	74378364	74381319		AGGCAAACCTTGGGCATGGGGAGATAAAAGTGAGAAGAGTCAAAAAGATTGATTTCTATA	intergenic							198.709	68.3126	7.58604	6.08897	166.832	204.334	224.96	68.8042	70.7307	65.4029	7.44115	7.59366	7.72333	6.13074	6.0303	6.10587
ASHGA5P048775	0.00179876	0.00855851	2.23142	up	noncoding	ENST00000561834	CTD-2524L6.3	GENCODE	546	chr15	+	72110830	72115725		TGGAGAAAACAACGCTACTGTTATGAAACACAGAATGGAGTCTTCATTAATCTTCCAGCA	natural antisense	ENST00000356056	MYO9A	myosin IXA [Source:HGNC Symbol;Acc:7608]	-	72114631	72410422	38.4527	18.0082	5.27369	4.11572	34.3388	47.2049	33.8144	17.7862	19.0897	17.1488	5.22745	5.5471	5.04651	4.11096	4.01999	4.21622
ASHGA5P056609	0.0205667	0.0514118	2.06181	up	noncoding	TCONS_00006574	XLOC_003199	LincRNAs identified by Cabili et al	1028	chr3	-	106096978	106146792		TAGTTGAGACTGCAAATCGAGGTTTTTCTCAGGGGAAGCCGAGCTCCAGACTATTCATTT	intergenic							18.1169	9.8525	4.21689	3.17297	16.0415	22.1841	16.1252	8.90578	9.2902	11.3615	4.16502	4.4845	4.00114	3.00937	2.8593	3.65025
ASHGA5P043491	2.77628e-06	0.000224964	2.76676	up	noncoding	ENST00000444210	AC092171.4	GENCODE	3251	chr7	+	5515434	5519442		AAATTCCCATCCAGAATGTAGTTTGCTACAGTGAACACCAATGTCAGGAGCAGGCATCAC	natural antisense	NM_024963	FBXL18	F-box/LRR-repeat protein 18	-	5515427	5553399	165.674	58.8252	7.33427	5.86607	152.699	172.477	171.847	60.2554	62.9631	53.2571	7.31239	7.35806	7.33237	5.93427	5.85189	5.81206
ASHGA5P044744	0.000341622	0.00281151	2.14904	up	noncoding	ENST00000518096	TUBBP1	GENCODE	1646	chr8	+	30209388	30211034		CGCTGCTCCAGCATCTAGGGCATATTCCAACCTTCCAGCCTGCGACCTGCAGAGAAAAAA	intergenic							499.993	219.554	8.91582	7.81213	429.089	497.247	573.642	206.166	245.719	206.776	8.79534	8.87193	9.0802	7.75331	7.90446	7.77862
ASHGA5P029003	0.00752478	0.0242604	2.03483	up	noncoding	NR_038970	LINC00641	RefSeq	5439	chr14	-	21668237	21673662		GTAATCAGTAATCTCATGCCAAGGATGAGAGAGGGGCATTATCCAAAAAGTTGGGTGTGT	intergenic							45.0576	23.4113	5.50125	4.47635	38.4158	44.1445	52.6126	18.7213	24.9861	26.5265	5.37898	5.45223	5.67254	4.18048	4.43093	4.81762
ASHGA5P041326	2.56235e-05	0.000627321	2.25813	up	noncoding	ENST00000433406	CTC-546K23.1	GENCODE	504	chr5	+	120658244	120661532		GAGGGTCACAAACATTGTTTGAAATATCCATGCTTTTCATTTTGGAGTGAAAAGAGGAAA	intergenic							1392.13	601.071	10.4363	9.26116	1330.08	1419.38	1426.94	612.01	584.238	606.966	10.4626	10.4128	10.4334	9.31974	9.15824	9.30549
ASHGA5P022953	0.000119667	0.00149981	3.17083	up	noncoding	ENST00000566321	RP11-578F21.12	pseudogene	1069	chr15	+	29046511	29064145	ENST00000558839, NM_001162429, NM_013374	AAATGGGTAGAGTGCTAGCTTCCCTTAATCTTCCAGCAGCAATTGAAGATGTGTCTGGAG								311.121	94.8182	8.24004	6.57518	295.068	318.253	320.044	106.285	89.8115	88.3584	8.25545	8.23316	8.23151	6.77869	6.39309	6.55377
ASHGA5P027764	0.0039217	0.0149783	2.23774	up	noncoding	ENST00000538430	RP11-1038A11.1	GENCODE	1405	chr12	+	5497754	5515817		GGCTATCACTTTTTAGGTGGATGTACGTGTTAGGATTATCGAAATAAGCATCCATTTAAA	intergenic							43.1006	20.2444	5.43949	4.27745	48.1562	44.9666	36.1789	23.0762	20.8598	16.7973	5.69631	5.47805	5.14411	4.49482	4.14968	4.18783
ASHGA5P028267	1.56265e-06	0.000180916	2.1133	up	noncoding	TCONS_00009927	XLOC_004350	LincRNAs identified by Cabili et al	620	chr5	+	39520510	39524809		CACATAGCTTTAATGGAATACTTTTTACAAACAAAATAAAACTTGACCTTCTTCCACCCT	intergenic							1726.36	811.562	10.7537	9.67422	1633.5	1750.38	1795.19	775.576	857.004	802.106	10.7573	10.7217	10.7821	9.64355	9.70219	9.67693
ASHGA5P033187	1.29447e-06	0.000177334	5.15859	up	noncoding	ENST00000495536	CTD-2377D24.4	GENCODE	532	chr17	+	46810452	46811250		TGAACTGCTTGGGGTCGCCCGGCTCCTCTCGATTTTATGAAAATGGCCTAATTGAGGTGT	intergenic							19317.2	3874.53	14.2525	11.8855	17105	19818	21028.5	3889.85	3997.97	3735.77	14.1799	14.2415	14.3361	11.9294	11.8774	11.8498
ASHGA5P025746	0.000127946	0.00155551	3.04532	up	noncoding	NR_033339	CTBP1-AS1	RefSeq	2945	chr4	+	1243227	1246795		GGGCCCGAACAAACCACGGCATGGAGACGGAATGATGCAGACTCCTATCCGCGAGATACC	intronic antisense	ENST00000506180	CTBP1	C-terminal binding protein 1 [Source:HGNC Symbol;Acc:2494]	-	1209962	1243741	41.7186	14.5745	5.40204	3.79544	40.7352	39.611	44.8096	15.9168	14.689	13.1177	5.46469	5.29957	5.44186	3.93477	3.60851	3.84305
ASHGA5P025746	0.000127946	0.00155551	3.04532	up	noncoding	NR_033339	CTBP1-AS1	RefSeq	2945	chr4	+	1243227	1246795		GGGCCCGAACAAACCACGGCATGGAGACGGAATGATGCAGACTCCTATCCGCGAGATACC	intronic antisense	ENST00000515399	CTBP1	C-terminal binding protein 1 [Source:HGNC Symbol;Acc:2494]	-	1219147	1243719	41.7186	14.5745	5.40204	3.79544	40.7352	39.611	44.8096	15.9168	14.689	13.1177	5.46469	5.29957	5.44186	3.93477	3.60851	3.84305
ASHGA5P031561	8.39917e-06	0.000362657	2.50687	up	noncoding	ENST00000574212	AF001548.5	GENCODE	836	chr16	+	15820530	15826850		GTAATGACTGGCAAACAAATACACAAAGTAATAGAATTGAAAGGATGTCTGTGAACTGCA	natural antisense	NM_001040113	MYH11	myosin-11 isoform SM2B	-	15796991	15950887	272.172	104.072	8.04483	6.71894	255.408	281.223	279.884	96.2261	113.053	102.937	8.04535	8.05343	8.03569	6.62918	6.75185	6.77578
ASHGA5P031561	8.39917e-06	0.000362657	2.50687	up	noncoding	ENST00000574212	AF001548.5	GENCODE	836	chr16	+	15820530	15826850		GTAATGACTGGCAAACAAATACACAAAGTAATAGAATTGAAAGGATGTCTGTGAACTGCA	natural antisense	NM_001040114	MYH11	myosin-11 isoform SM1B	-	15796991	15950887	272.172	104.072	8.04483	6.71894	255.408	281.223	279.884	96.2261	113.053	102.937	8.04535	8.05343	8.03569	6.62918	6.75185	6.77578
ASHGA5P031561	8.39917e-06	0.000362657	2.50687	up	noncoding	ENST00000574212	AF001548.5	GENCODE	836	chr16	+	15820530	15826850		GTAATGACTGGCAAACAAATACACAAAGTAATAGAATTGAAAGGATGTCTGTGAACTGCA	natural antisense	NM_002474	MYH11	myosin-11 isoform SM1A	-	15796991	15950887	272.172	104.072	8.04483	6.71894	255.408	281.223	279.884	96.2261	113.053	102.937	8.04535	8.05343	8.03569	6.62918	6.75185	6.77578
ASHGA5P031561	8.39917e-06	0.000362657	2.50687	up	noncoding	ENST00000574212	AF001548.5	GENCODE	836	chr16	+	15820530	15826850		GTAATGACTGGCAAACAAATACACAAAGTAATAGAATTGAAAGGATGTCTGTGAACTGCA	natural antisense	NM_022844	MYH11	myosin-11 isoform SM2A	-	15796991	15950887	272.172	104.072	8.04483	6.71894	255.408	281.223	279.884	96.2261	113.053	102.937	8.04535	8.05343	8.03569	6.62918	6.75185	6.77578
ASHGA5P039530	0.00747383	0.0241442	2.07973	up	noncoding	ENST00000565955	RP11-195M16.3	GENCODE	1889	chr1	+	110438594	110440483		TTAAGAAAAGGATTGTATCCTGGGAGATGGGCTAAGGATCAAGAGGATGAGGAGAAACAC	intergenic							30.9277	16.0145	4.98247	3.92607	30.2494	32.0307	30.5031	16.9475	13.936	17.1601	5.05284	4.99576	4.8988	4.03414	3.52718	4.21689
ASHGA5P043281	7.32628e-06	0.000338028	3.61044	up	noncoding	TCONS_00019584	XLOC_009382	LincRNAs identified by Cabili et al	386	chr11	-	15932519	15933620		TGTTGAATTCCTTAAGGTGTCTGGAAAAAGAGAGAGAGAGAGCCAAAGAGGAAGAGGGGA	intergenic							488.981	128.209	8.88793	7.03575	449.042	528.983	488.917	134.351	131.776	118.5	8.8612	8.95867	8.84392	7.13629	6.98796	6.98301
ASHGA5P046075	2.10996e-08	4.0997e-05	4.08051	up	noncoding	uc004cox.4	MTND5	UCSC_knowngene	1242	chrM	+	12907	14149		CTTAAAATAAAATCCCCACTATGCACATTTTATTTCTCCAACATACTCGGATTCTACCCT	intergenic							22118.7	5623.1	14.4426	12.4139	20824.1	22579.8	22952.2	5460.96	5920.3	5488.03	14.4477	14.4275	14.4525	12.4134	12.4377	12.3905
ASHGA5P021695	5.41556e-05	0.000939503	2.07956	up	noncoding	uc011btp.1	SDHAP1	UCSC_knowngene	1296	chr3	-	195694749	195717150		GGCCAAGGCGGTAGAAAATTATGGCATGCCGTTTAGCAGAACTGAAGATGGGAAGATTTA	intergenic							564.398	256.343	9.09891	8.04263	499.054	570.026	624.113	251.363	267.99	249.676	9.01584	9.07064	9.21025	8.04728	8.03064	8.04998
ASHGA5P015483	1.31599e-05	0.000454389	2.06975	up	noncoding	ENST00000420651	TRAF3IP2-AS1	GENCODE	324	chr6	+	111804760	111824714		TTTTCACAAGGTGACCATGCTTTGGGATTTTCATAGTTTGAGTAATTCCTATGGGCTCTA	natural antisense	ENST00000358835	REV3L	REV3-like, polymerase (DNA directed), zeta, catalytic subunit [Source:HGNC Symbol;Acc:9968]	-	111620277	111804915	695.447	321.668	9.41424	8.36478	636.869	707.662	741.811	309.192	331.183	324.629	9.37688	9.39438	9.47146	8.33683	8.33635	8.42118
ASHGA5P015483	1.31599e-05	0.000454389	2.06975	up	noncoding	ENST00000420651	TRAF3IP2-AS1	GENCODE	324	chr6	+	111804760	111824714		TTTTCACAAGGTGACCATGCTTTGGGATTTTCATAGTTTGAGTAATTCCTATGGGCTCTA	natural antisense	ENST00000435970	REV3L	REV3-like, polymerase (DNA directed), zeta, catalytic subunit [Source:HGNC Symbol;Acc:9968]	-	111620277	111804915	695.447	321.668	9.41424	8.36478	636.869	707.662	741.811	309.192	331.183	324.629	9.37688	9.39438	9.47146	8.33683	8.33635	8.42118
ASHGA5P020735	3.66522e-06	0.00025207	4.73869	up	noncoding	uc003ajh.3	TUG1	UCSC_knowngene	7090	chr22	+	31365633	31375380		ATACATCAAGCATTTTGTGACCGACTTATTCTTAGATCATTGGTTTTCCAAAGGCTTTGT	intergenic							601.827	120.803	9.19172	6.94724	536.046	599.304	670.131	117.639	127.737	117.033	9.1194	9.1406	9.31517	6.93351	6.94144	6.96676
ASHGA5P041190	2.17037e-07	8.7523e-05	3.38673	up	noncoding	uc021yat.1	HM358977	UCSC_knowngene	310	chr5	+	77080957	77081267	NM_001083538, NM_001099771, uc022blc.1	AACTGCAAGAAGATGACCCAGATCATATTTGAGACCTTCAACACCCCAGCCATGTACTTG	intronic antisense	ENST00000522370	TBCA	tubulin folding cofactor A [Source:HGNC Symbol;Acc:11579]	-	76987228	77164604	21246	6499	14.3863	12.6264	20207.8	21363.7	22166.5	6438.33	6742.88	6315.79	14.4083	14.3454	14.4053	12.6488	12.6267	12.6037
ASHGA5P034204	1.97783e-05	0.000546151	2.31947	up	noncoding	TCONS_00016513	XLOC_007896	LincRNAs identified by Cabili et al	371	chr9	-	139506485	139508248	TCONS_00016903	TCCGTACTGAAGCCTGCGTCCGAATTTCTTCTGTTTTTGTGGCGGAAGGATAAATATTCC	intergenic							226.556	94.1867	7.78419	6.5704	216.875	231.821	230.974	97.9157	95.0491	89.5953	7.80978	7.77925	7.76355	6.6546	6.48136	6.57523
ASHGA5P026489	0.00376804	0.0145553	3.2517	up	noncoding	CN412465		LincRNAs identified by Khalil et al	563	chr6	-	37103028	37103592		TAAAATTAGAACTGACTTTCAGTACTGGCCCTACCTACCAGCTGAGTACCTTATTTTTAT	intergenic							2292.43	717.364	11.1664	9.46522	2384.15	2542.29	1950.85	787.046	513.697	851.35	11.3245	11.2705	10.9042	9.66499	8.9716	9.75906
ASHGA5P029081	0.000555682	0.0038623	2.29227	up	noncoding	ENST00000555015	RP11-85K15.2	GENCODE	561	chr14	-	35390815	35451721	ENST00000556355	CAGAGAGATTGCCCTACGTGTAACAGCTGCATACAAAAAAGTTATAAAATTATCATTGGT	intronic antisense	ENST00000556994	SRP54	signal recognition particle 54kDa [Source:HGNC Symbol;Acc:11301]	+	35451162	35498773	103.79	45.4298	6.6772	5.48042	99.5897	106.241	105.538	45.0277	42.9057	48.3559	6.70593	6.67275	6.65292	5.49867	5.26697	5.67563
ASHGA5P035290	2.26387e-06	0.000210985	2.61152	up	noncoding	ENST00000414128	RP11-108M9.2	GENCODE	882	chr1	+	17181901	17185779	ENST00000429207, NM_001198832, NM_001198834, NM_014644	AGTTACAAGTGATTATTCATCTAGTCTGGAAAGACCCTGGAAGCTGAGAGCTCCTGACAC	intergenic							133.492	50.5839	7.02668	5.64179	124.331	140.506	135.638	51.2775	54.1391	46.3351	7.02263	7.06776	6.98966	5.69336	5.61916	5.61286
ASHGA5P048202	0.000135623	0.00161127	2.30029	up	noncoding	ENST00000413053	AP001187.9	GENCODE	1781	chr11	-	64658897	64660921		AAACTGAGGCCCAGCTCTGGTTGGGAAAGAAACAAGGAAACAAAATAACTTGGGGACAGA	intergenic							1094.21	459.953	10.0847	8.88288	1060.36	1183.62	1038.64	438.237	453.648	487.974	10.1285	10.148	9.97757	8.85129	8.79152	9.00582
ASHGA5P015506	0.000352331	0.00287418	2.11587	up	noncoding	ENST00000420856	USP32P2	GENCODE	617	chr17	-	18420603	18432126	uc002gty.3	TCACAGGCAAGGTTGTAGATGAGCATGAGAGTGTGGAGCAGAGTTGGCGAGTGCAAGTCG	intron sense-overlapping	ENST00000392176	FAM106A	family with sequence similarity 106, member A [Source:HGNC Symbol;Acc:25682]	-	18427879	18430160	76.0381	36.4928	6.23703	5.15577	68.0348	71.2256	88.8539	37.7976	39.1877	32.493	6.18391	6.12174	6.40542	5.23907	5.12604	5.10221
ASHGA5P029915	2.13633e-07	8.7523e-05	2.88986	up	noncoding	uc021sis.1	DQ580140	UCSC_knowngene	304	chr15	-	34666315	34666619		TTGAGACCTTCAACACCCCTGCCATATATGTGCCATCCATGCTGTGCTGTTGCTGTATGC	intergenic							20360.5	7438.35	14.3349	12.8039	19256.4	20933.8	20891.4	7200.79	7473.81	7640.45	14.3496	14.3292	14.326	12.7891	12.7797	12.843
ASHGA5P055463	1.97245e-06	0.000195173	2.19395	up	noncoding	TCONS_00029071	XLOC_013994	LincRNAs identified by Cabili et al	1065	chr21	-	9826550	9827720	TCONS_00029069	TGGCTTAATCTTTGAGACAAGCATATGCTACTGGCAGGATCAACCAGGTAGGTAGGTAGA	intergenic							232721	108840	17.8518	16.7183	215276	239846	243041	109857	107937	108726	17.8524	17.8842	17.8188	16.7567	16.693	16.7052
ASHGA5P045031	9.06135e-05	0.00127581	2.08917	up	noncoding	ENST00000522875	PVT1	GENCODE	922	chr8	+	129001506	129108902		GCCAACAGAGATTTTGAGAAACACATTGAAGGATCTGTTAACACTTGATATACCCAATAA	intergenic							340.794	154.924	8.37334	7.31041	313.676	330.773	377.931	145.237	163.778	155.756	8.34859	8.29275	8.47867	7.24917	7.30319	7.37886
ASHGA5P031995	1.14473e-06	0.000169905	5.10807	up	noncoding	ENST00000564984	RP5-1142A6.9	GENCODE	1845	chr16	+	88785022	88786867		AGCCAAAAATGATGATGATGAAGTCGACAACATCAGCCAGGAACATGAGGGCATAGACGT	natural antisense	NM_001142864	PIEZO1	piezo-type mechanosensitive ion channel component 1	-	88781745	88851372	63.8677	13.2188	6.00214	3.64936	59.3914	65.6599	66.5519	13.4793	14.2037	11.9735	5.99401	6.00682	6.00559	3.67823	3.55375	3.7161
ASHGA5P051326	6.762e-05	0.00107055	2.50223	up	noncoding	ENST00000420118	RP3-508I15.18	GENCODE	461	chr22	+	39130729	39134770		AAACTTAAGAACCAATAGTGCAGCATTTGTGACAGGAGAGCGCAAAACAAACCCTGGCTG	natural antisense	NM_001199579	SUN2	SUN domain-containing protein 2 isoform a	-	39130718	39152024	304.385	116.217	8.20852	6.8853	296.708	319.889	296.558	108.675	119.05	120.925	8.26393	8.2413	8.12034	6.8132	6.83206	7.01065
ASHGA5P051326	6.762e-05	0.00107055	2.50223	up	noncoding	ENST00000420118	RP3-508I15.18	GENCODE	461	chr22	+	39130729	39134770		AAACTTAAGAACCAATAGTGCAGCATTTGTGACAGGAGAGCGCAAAACAAACCCTGGCTG	natural antisense	NM_001199580	SUN2	SUN domain-containing protein 2 isoform b	-	39130718	39151467	304.385	116.217	8.20852	6.8853	296.708	319.889	296.558	108.675	119.05	120.925	8.26393	8.2413	8.12034	6.8132	6.83206	7.01065
ASHGA5P051326	6.762e-05	0.00107055	2.50223	up	noncoding	ENST00000420118	RP3-508I15.18	GENCODE	461	chr22	+	39130729	39134770		AAACTTAAGAACCAATAGTGCAGCATTTGTGACAGGAGAGCGCAAAACAAACCCTGGCTG	natural antisense	NM_015374	SUN2	SUN domain-containing protein 2 isoform b	-	39130718	39152024	304.385	116.217	8.20852	6.8853	296.708	319.889	296.558	108.675	119.05	120.925	8.26393	8.2413	8.12034	6.8132	6.83206	7.01065
ASHGA5P038582	0.000154551	0.00174681	2.01023	up	noncoding	uc003fjj.3	BC032034	UCSC_knowngene	350	chr3	-	178819154	178865761		GGACTGGTGCTTGGGAATCACTACTTAGAAGATAAAAATATGATCTTCATTTCTAATCAC	bidirectional	NM_006218	PIK3CA	phosphatidylinositol 4,5-bisphosphate 3-kinase catalytic subunit alpha isoform	+	178866310	178952497	51.6184	26.7534	5.70101	4.69364	52.0611	54.0215	48.7728	25.9354	29.8082	24.5167	5.80637	5.73198	5.56466	4.67087	4.70401	4.70606
ASHGA5P026294	2.37321e-06	0.000213764	2.46879	up	noncoding	NR_015451	LINC00294	RefSeq	3322	chr11	+	33097695	33101000		TTCATCATCTCTTCTATACTAGAGCTGCAGTCTTACATTTGCTTACTTCCTGACATCCAC	intron sense-overlapping	ENST00000324357	TCP11L1	t-complex 11 (mouse)-like 1 [Source:HGNC Symbol;Acc:25655]	+	33080517	33127488	524.314	201.334	8.99328	7.68947	494.048	548.434	530.459	189.515	219.673	194.815	9.00296	9.01284	8.96404	7.6373	7.73807	7.69305
ASHGA5P026294	2.37321e-06	0.000213764	2.46879	up	noncoding	NR_015451	LINC00294	RefSeq	3322	chr11	+	33097695	33101000		TTCATCATCTCTTCTATACTAGAGCTGCAGTCTTACATTTGCTTACTTCCTGACATCCAC	intron sense-overlapping	ENST00000528962	TCP11L1	t-complex 11 (mouse)-like 1 [Source:HGNC Symbol;Acc:25655]	+	33090232	33127489	524.314	201.334	8.99328	7.68947	494.048	548.434	530.459	189.515	219.673	194.815	9.00296	9.01284	8.96404	7.6373	7.73807	7.69305
ASHGA5P058531	1.19085e-05	0.000432251	2.96223	up	noncoding	uc009yzi.2	AB231711	UCSC_knowngene	153	chr11	+	117007261	117008585		AGGGATGTCGGCTGTTAGAGAGTGCCATGAGTGGAAAATACCTGCACGATGACTTCGCCC	intergenic							378.264	122.055	8.52349	6.95681	341.511	401.134	392.147	114.28	138.55	113.336	8.47022	8.56695	8.53331	6.89155	7.05885	6.92003
ASHGA5P025694	5.00874e-05	0.000900455	2.91044	up	noncoding	NR_027074	LOC283761	RefSeq	2366	chr15	-	90048160	90067265		CTTGTGACAGAGAGAGAGAGAGAAGCAGAGAGAGAGTTTTTATAAGGAATTGGCTCACAT	intergenic							1363.54	452.579	10.4005	8.85926	1229.71	1357.01	1503.91	473.858	472.948	410.932	10.3407	10.3461	10.5146	8.96887	8.84918	8.75974
ASHGA5P055865	9.22229e-06	0.000379054	2.11888	up	noncoding	uc001vtl.1	AK126278	UCSC_knowngene	1939	chr13	+	113888345	113890284		TGTTTGTAAGGTTCCAGAATATCTTAACCATGTAAGTAAACGCTTAGAGGAAGAGGGAGA	exon sense-overlapping	NM_001008895	CUL4A	cullin-4A isoform 1	+	113863930	113919392	262.531	118.031	7.99665	6.91334	257.265	268.728	261.602	115.193	123.206	115.693	8.05643	7.99017	7.94333	6.90521	6.88418	6.95064
ASHGA5P055865	9.22229e-06	0.000379054	2.11888	up	noncoding	uc001vtl.1	AK126278	UCSC_knowngene	1939	chr13	+	113888345	113890284		TGTTTGTAAGGTTCCAGAATATCTTAACCATGTAAGTAAACGCTTAGAGGAAGAGGGAGA	exon sense-overlapping	NM_003589	CUL4A	cullin-4A isoform 2	+	113863085	113919392	262.531	118.031	7.99665	6.91334	257.265	268.728	261.602	115.193	123.206	115.693	8.05643	7.99017	7.94333	6.90521	6.88418	6.95064
ASHGA5P040348	6.81992e-06	0.000326821	2.66027	up	noncoding	TCONS_00021787	XLOC_010385	LincRNAs identified by Cabili et al	327	chr13	+	47793225	47844449		GAAGAAAGAACATGGTGAAGAGAGTGAAACGCATTGTCATTTGGGGTGAATTGCAGAAAG	intergenic							866.821	315.365	9.74905	8.33748	771.199	895.085	934.179	305.911	331.044	309.141	9.67032	9.74971	9.8271	8.32265	8.33564	8.35414
ASHGA5P048204	4.77831e-05	0.000881923	2.40666	up	noncoding	ENST00000528887	AP003068.9	GENCODE	544	chr11	-	64878185	64879167		ACTCCACAGGGCTGAACACATCAATACGTTCAGAGAATAGCTTCTGGATATTGCTCAAGA	natural antisense	NM_013265	VPS51	protein fat-free homolog	+	64863682	64879180	1268.62	508.236	10.2965	9.02949	1168.98	1322.33	1314.53	523.885	486.539	514.282	10.269	10.3089	10.3117	9.10967	8.89813	9.08066
ASHGA5P014760	5.19552e-08	5.9726e-05	2.41361	up	noncoding	ENST00000413077	AC012146.7	GENCODE	474	chr17	+	5015226	5017672		GTGAGCCCTTATGAGAAAACTCAAGACTCAGAAACAATAAAGGTTACAGAGATGAAATTG	natural antisense	NM_014519	ZNF232	zinc finger protein 232	-	5009030	5026397	27572.1	11704.5	14.738	13.4668	26001.8	28304.6	28409.8	11458.9	11930.3	11724.2	14.7571	14.7284	14.7284	13.4756	13.4515	13.4732
ASHGA5P019445	5.28257e-05	0.000926966	2.43701	up	noncoding	NR_026698	KPNA1	RefSeq	7012	chr3	-	122140747	122233786		TTGTGGAGTTCCTCAAACGAAAAGAGAATTGTACACTGCAGGTGAGCCTGGCATTTGCTA	exon sense-overlapping	NM_002264	KPNA1	importin subunit alpha-1	-	122140747	122233786	565.649	219.554	9.10214	7.81702	494.277	569.297	633.373	218.554	226.864	213.243	9.0035	9.06839	9.23452	7.83716	7.78833	7.82558
ASHGA5P023327	0.00411739	0.0155287	2.22592	up	noncoding	ENST00000578408	RP11-466A19.8	GENCODE	927	chr17	-	30836971	30850442		GAAGCCCAAGGGTCAGAGGAATGCAGCCTTTAAAGAGTACAGATTCCAAATAGACAAAGC	intron sense-overlapping	NM_015194	MYO1D	unconventional myosin-Id	-	30819627	31203902	18.7708	9.3166	4.26221	3.10781	16.355	16.7969	23.1606	8.68788	9.85371	9.40822	4.19278	4.0786	4.51526	2.96728	2.95767	3.39849
ASHGA5P047208	0.000170584	0.00184695	3.27256	up	noncoding	ENST00000437289	RP11-526P5.2	GENCODE	320	chr10	+	2543994	2579817		CCTGGTCCCTCCAAGCAGTGACAACAAAGAATGGACCAGGCGAGGCATTGTGTGTAGACA	intergenic							88.2142	27.8667	6.44837	4.73795	79.2424	86.0944	99.3057	26.4754	34.9211	22.2038	6.39093	6.38589	6.56829	4.7024	4.94521	4.56625
ASHGA5P021754	0.00891928	0.0275241	2.14315	up	noncoding	ENST00000539963	RP11-783K16.14	GENCODE	227	chr11	-	63998694	64001824		CCCCATCCAGTTCAGAATCTCCAGAGCAGAGCCCAGGAATCTGGATTTTGTACCCGACAC	natural antisense	NM_005528	DNAJC4	dnaJ homolog subfamily C member 4	+	63997752	64001753	59.9869	30.0002	5.91467	4.81494	57.9356	61.3494	60.6756	22.4577	42.2029	25.3401	5.95944	5.9136	5.87098	4.45235	5.24061	4.75185
ASHGA5P058654	0.000757959	0.00471886	2.00262	up	noncoding	uc022aoh.1	CBRC7TM_40	UCSC_knowngene	2254	chr7	-	143947329	143950268	ENST00000478806, uc003weh.1	TCAGTTACATTAGTGAAATGGTGAAAAATCAGACAATGGTCACAGAGTTCCTCCTACTGG	intron sense-overlapping	ENST00000543357	ARHGEF35	Rho guanine nucleotide exchange factor (GEF) 35 [Source:HGNC Symbol;Acc:33846]	-	143883790	143991230	145.32	71.5328	7.14607	6.14419	139.243	153.801	142.917	65.4283	86.88	62.2901	7.17888	7.19337	7.06597	6.05631	6.34466	6.03158
ASHGA5P047040	3.70984e-05	0.000763877	2.40557	up	noncoding	ENST00000452391	RP11-483F11.7	GENCODE	303	chr10	-	101411745	101413662		CCTGGAAAAACAAAAGGAAGCTCTTTATGTACACACATGATAAGAACGCAGAGAAATATT	intergenic							1025.45	414.551	9.99486	8.72848	980.671	1016.8	1078.87	376.418	462.38	404.855	10.0173	9.93498	10.0324	8.62717	8.81937	8.7389
ASHGA5P056639	0.0168861	0.0442545	2.17957	up	noncoding	TCONS_00006867	XLOC_002675	LincRNAs identified by Cabili et al	266	chr3	+	58468995	58470480	TCONS_00006036, TCONS_00006865	CTGGTTGCTGAGTCATAATGGTGAAGAGGATGGTGACATCCAAGGACAACCACAGGGCCT	intergenic							18.8798	9.71656	4.27771	3.15366	15.7408	19.4141	21.4845	12.2495	8.10861	8.79155	4.13712	4.28754	4.40846	3.52986	2.62073	3.3104
ASHGA5P057938	0.00165274	0.00806301	2.1995	up	noncoding	TCONS_00024026	XLOC_011384	LincRNAs identified by Cabili et al	1793	chr15	+	100889259	100892318		CACAGCAGTCCTGTTGAGCTTGGATTCCAGCCTCAAATTCCGCGATTTGGCCGGCATCCT	intergenic							184.827	81.2683	7.48091	6.34373	193.541	202.13	158.811	72.645	93.4447	77.7151	7.64752	7.57748	7.21774	6.21178	6.45343	6.36599
ASHGA5P015061	7.94744e-05	0.00117959	2.32008	up	noncoding	ENST00000416168	AC009133.14	GENCODE	1114	chr16	-	29821213	29823359	ENST00000569981	CAGGATGAGGGACTGGAAGGAGAGAAGAGGACCGTCGAGGGAAGAGGCTCACAAGTCCCT	natural antisense	NM_001042539	MAZ	myc-associated zinc finger protein isoform 2	+	29817854	29822504	40.3462	18.3879	5.35226	4.13808	34.7376	42.6371	43.6639	16.9966	21.3029	16.8641	5.24418	5.40376	5.40883	4.03808	4.18295	4.19322
ASHGA5P015061	7.94744e-05	0.00117959	2.32008	up	noncoding	ENST00000416168	AC009133.14	GENCODE	1114	chr16	-	29821213	29823359	ENST00000569981	CAGGATGAGGGACTGGAAGGAGAGAAGAGGACCGTCGAGGGAAGAGGCTCACAAGTCCCT	natural antisense	NM_002383	MAZ	myc-associated zinc finger protein isoform 1	+	29817854	29822504	40.3462	18.3879	5.35226	4.13808	34.7376	42.6371	43.6639	16.9966	21.3029	16.8641	5.24418	5.40376	5.40883	4.03808	4.18295	4.19322
ASHGA5P045877	3.08604e-06	0.000233893	3.16742	up	noncoding	uc022blc.1	DQ580140	UCSC_knowngene	288	chr9	+	103493782	103494070		ACCACTAGCATCATGATGGACTCCGTGGATGGGGTCACCCACACTGTGCCCATGTACAAG	intergenic							2707.83	863.085	11.4225	9.75922	2462.73	2785.75	2874.99	868.58	901.074	819.601	11.3694	11.4151	11.4831	9.8054	9.76917	9.70309
ASHGA5P023271	1.37563e-05	0.000466687	2.32544	up	noncoding	ENST00000576784	RP11-498C9.2	GENCODE	529	chr17	+	79801040	79801834		CTGTAGAGAGGCCTGGCCAAGGTGGAACAAATACCCTGATGTCGAAAAATGTCTAAAAAT	natural antisense	NM_000918	P4HB	protein disulfide-isomerase precursor	-	79801033	79818544	1951.88	836.485	10.9337	9.71625	1734.56	2014.26	2106.81	830.833	854.895	823.728	10.855	10.9317	11.0145	9.73834	9.6992	9.7112
ASHGA5P039542	0.0282248	0.0653929	2.30346	up	noncoding	ENST00000510212	RPL34-AS1	GENCODE	562	chr4	-	109511518	109541616		CTTCTTTATTGAAGGAGCGGGAGAAGAGTAAGAAAGTTGGAGCAGACTAAGAAGACAGGA	bidirectional	NM_000995	RPL34	60S ribosomal protein L34	+	109541721	109551639	33.0526	16.1322	5.06982	3.86601	31.2282	38.3057	29.6238	20.986	19.2722	8.13834	5.09796	5.25221	4.85929	4.352	4.03297	3.21307
ASHGA5P039542	0.0282248	0.0653929	2.30346	up	noncoding	ENST00000510212	RPL34-AS1	GENCODE	562	chr4	-	109511518	109541616		CTTCTTTATTGAAGGAGCGGGAGAAGAGTAAGAAAGTTGGAGCAGACTAAGAAGACAGGA	bidirectional	NM_033625	RPL34	60S ribosomal protein L34	+	109541748	109551639	33.0526	16.1322	5.06982	3.86601	31.2282	38.3057	29.6238	20.986	19.2722	8.13834	5.09796	5.25221	4.85929	4.352	4.03297	3.21307
ASHGA5P020248	2.61466e-06	0.00021959	4.05296	up	noncoding	ENST00000510311	AC005592.2	GENCODE	591	chr5	+	141704857	141843619		AGATGGCGTTACCAGAACAACTTCCAGTAAAAGAAGGCACTGAGGTTTAAGTGCTACGTG	bidirectional	NM_001127496	SPRY4	protein sprouty homolog 4 isoform 2	-	141689991	141704620	226.071	54.8425	7.7798	5.76082	215.794	241.58	220.838	52.3039	61.5866	50.6369	7.80354	7.83948	7.69637	5.72458	5.81847	5.73941
ASHGA5P020248	2.61466e-06	0.00021959	4.05296	up	noncoding	ENST00000510311	AC005592.2	GENCODE	591	chr5	+	141704857	141843619		AGATGGCGTTACCAGAACAACTTCCAGTAAAAGAAGGCACTGAGGTTTAAGTGCTACGTG	bidirectional	NM_030964	SPRY4	protein sprouty homolog 4 isoform 1	-	141689991	141704620	226.071	54.8425	7.7798	5.76082	215.794	241.58	220.838	52.3039	61.5866	50.6369	7.80354	7.83948	7.69637	5.72458	5.81847	5.73941
ASHGA5P020273	0.0100556	0.0300123	2.55021	up	noncoding	ENST00000510705	RP11-17E2.2	GENCODE	1893	chr4	+	21950637	22331953		TAGACTCCAGCTATACCACAGGAAACTCTCTAAAAAGAGCAGTATGAGTACTATGAGAAA	bidirectional	NM_147182	KCNIP4	Kv channel-interacting protein 4 isoform 3	-	20730238	21950374	46.9892	19.9008	5.57067	4.22005	46.5116	45.5568	48.8994	22.8911	14.9818	21.8296	5.64705	5.49726	5.56769	4.48239	3.63971	4.53806
ASHGA5P039224	0.00174373	0.00836562	2.60241	up	noncoding	ENST00000450760	RP11-211G3.2	GENCODE	536	chr3	+	187461473	187463208		AGGTTGCAAATCCAACCAACCTCGCAATCTATTTTTGCAAAATCACTCACAAAGATCTCC	natural antisense	NM_001706	BCL6	B-cell lymphoma 6 protein isoform 1	-	187439164	187463513	29.7363	12.4138	4.92664	3.54679	30.4776	27.31	31.4212	14.7661	11.7541	10.7213	5.06334	4.777	4.93957	3.82183	3.24847	3.57007
ASHGA5P031257	0.0272236	0.0636379	3.51944	up	noncoding	ENST00000562790	RP11-521L9.1	GENCODE	260	chr16	-	68961449	68982164		GAGGCAACAACTGCTTCAGAACAGCAAAATCACTTGACTTCAACTACAAAATGAAATAAA	natural antisense	NM_024562	TMCO7	transmembrane and coiled-coil domain-containing protein 7	+	68877508	69119085	32.5746	11.5165	5.04174	3.22639	27.1949	31.1318	39.397	18.3715	11.178	5	4.90454	4.95892	5.26175	4.15849	3.16717	2.35352
ASHGA5P020529	0.000353402	0.00287913	2.03866	up	noncoding	ENST00000515304	CTC-529P8.1	GENCODE	293	chr5	+	148443048	148443737	ENST00000507318, ENST00000515519	CATTTTACAGGCAGTGGAGCAGGGGAATCCAGTTGACACTGTGGCTAAATTTCAGAAAAC	bidirectional	NM_024577	SH3TC2	SH3 domain and tetratricopeptide repeat-containing protein 2	-	148361712	148442737	16.8011	9.08734	4.11486	3.08723	15.1667	16.0504	19.1861	9.88591	9.97832	7.39781	4.08795	4.01211	4.2445	3.18717	2.97882	3.09571
ASHGA5P042218	3.68128e-06	0.00025207	3.16043	up	noncoding	uc011dhu.1	TUBB2A	UCSC_knowngene	1052	chr6	+	3224985	3226037		TGAAGGTGTTCATGATGCGGTCTGGGTACTCTTCCCGGATCTTGCTGATGAGCAGGGTGC	natural antisense	NM_178012	TUBB2B	tubulin beta-2B chain	-	3224494	3227968	3068.8	983.03	11.6074	9.94728	2835.59	3227.69	3143.12	1014.47	987.496	947.129	11.5828	11.6329	11.6065	10.0349	9.89301	9.91395
ASHGA5P041445	0.000985557	0.00563217	2.23254	up	noncoding	ENST00000414314	AC005592.2	GENCODE	521	chr5	+	141961412	142006755		ACTTTGATAGCAGTTGGGGTTTCACGGAGCATTTGGGATGAATAAACAAGCATCTCTGGA	intronic antisense	NM_000800	FGF1	fibroblast growth factor 1 isoform 1 precursor	-	141971742	142066060	55.5008	26.1101	5.80281	4.64412	53.8789	53.1146	59.509	27.91	30.7747	19.6455	5.85593	5.70975	5.84274	4.78584	4.75301	4.3935
ASHGA5P041445	0.000985557	0.00563217	2.23254	up	noncoding	ENST00000414314	AC005592.2	GENCODE	521	chr5	+	141961412	142006755		ACTTTGATAGCAGTTGGGGTTTCACGGAGCATTTGGGATGAATAAACAAGCATCTCTGGA	intronic antisense	NM_001144892	FGF1	fibroblast growth factor 1 isoform 1 precursor	-	141971742	142000920	55.5008	26.1101	5.80281	4.64412	53.8789	53.1146	59.509	27.91	30.7747	19.6455	5.85593	5.70975	5.84274	4.78584	4.75301	4.3935
ASHGA5P041445	0.000985557	0.00563217	2.23254	up	noncoding	ENST00000414314	AC005592.2	GENCODE	521	chr5	+	141961412	142006755		ACTTTGATAGCAGTTGGGGTTTCACGGAGCATTTGGGATGAATAAACAAGCATCTCTGGA	intronic antisense	NM_001144934	FGF1	fibroblast growth factor 1 isoform 1 precursor	-	141971742	142077635	55.5008	26.1101	5.80281	4.64412	53.8789	53.1146	59.509	27.91	30.7747	19.6455	5.85593	5.70975	5.84274	4.78584	4.75301	4.3935
ASHGA5P041445	0.000985557	0.00563217	2.23254	up	noncoding	ENST00000414314	AC005592.2	GENCODE	521	chr5	+	141961412	142006755		ACTTTGATAGCAGTTGGGGTTTCACGGAGCATTTGGGATGAATAAACAAGCATCTCTGGA	intronic antisense	NM_001144935	FGF1	fibroblast growth factor 1 isoform 1 precursor	-	141971742	142077635	55.5008	26.1101	5.80281	4.64412	53.8789	53.1146	59.509	27.91	30.7747	19.6455	5.85593	5.70975	5.84274	4.78584	4.75301	4.3935
ASHGA5P041445	0.000985557	0.00563217	2.23254	up	noncoding	ENST00000414314	AC005592.2	GENCODE	521	chr5	+	141961412	142006755		ACTTTGATAGCAGTTGGGGTTTCACGGAGCATTTGGGATGAATAAACAAGCATCTCTGGA	intronic antisense	NM_001257205	FGF1	fibroblast growth factor 1 isoform 1 precursor	-	141971742	142077635	55.5008	26.1101	5.80281	4.64412	53.8789	53.1146	59.509	27.91	30.7747	19.6455	5.85593	5.70975	5.84274	4.78584	4.75301	4.3935
ASHGA5P041445	0.000985557	0.00563217	2.23254	up	noncoding	ENST00000414314	AC005592.2	GENCODE	521	chr5	+	141961412	142006755		ACTTTGATAGCAGTTGGGGTTTCACGGAGCATTTGGGATGAATAAACAAGCATCTCTGGA	intronic antisense	NM_001257206	FGF1	fibroblast growth factor 1 isoform 4 precursor	-	141971742	142077635	55.5008	26.1101	5.80281	4.64412	53.8789	53.1146	59.509	27.91	30.7747	19.6455	5.85593	5.70975	5.84274	4.78584	4.75301	4.3935
ASHGA5P041445	0.000985557	0.00563217	2.23254	up	noncoding	ENST00000414314	AC005592.2	GENCODE	521	chr5	+	141961412	142006755		ACTTTGATAGCAGTTGGGGTTTCACGGAGCATTTGGGATGAATAAACAAGCATCTCTGGA	intronic antisense	NM_001257207	FGF1	fibroblast growth factor 1 isoform 1 precursor	-	141971742	142066060	55.5008	26.1101	5.80281	4.64412	53.8789	53.1146	59.509	27.91	30.7747	19.6455	5.85593	5.70975	5.84274	4.78584	4.75301	4.3935
ASHGA5P041445	0.000985557	0.00563217	2.23254	up	noncoding	ENST00000414314	AC005592.2	GENCODE	521	chr5	+	141961412	142006755		ACTTTGATAGCAGTTGGGGTTTCACGGAGCATTTGGGATGAATAAACAAGCATCTCTGGA	intronic antisense	NM_001257208	FGF1	fibroblast growth factor 1 isoform 1 precursor	-	141971742	142065268	55.5008	26.1101	5.80281	4.64412	53.8789	53.1146	59.509	27.91	30.7747	19.6455	5.85593	5.70975	5.84274	4.78584	4.75301	4.3935
ASHGA5P041445	0.000985557	0.00563217	2.23254	up	noncoding	ENST00000414314	AC005592.2	GENCODE	521	chr5	+	141961412	142006755		ACTTTGATAGCAGTTGGGGTTTCACGGAGCATTTGGGATGAATAAACAAGCATCTCTGGA	intronic antisense	NM_001257209	FGF1	fibroblast growth factor 1 isoform 1 precursor	-	141971742	142065268	55.5008	26.1101	5.80281	4.64412	53.8789	53.1146	59.509	27.91	30.7747	19.6455	5.85593	5.70975	5.84274	4.78584	4.75301	4.3935
ASHGA5P041445	0.000985557	0.00563217	2.23254	up	noncoding	ENST00000414314	AC005592.2	GENCODE	521	chr5	+	141961412	142006755		ACTTTGATAGCAGTTGGGGTTTCACGGAGCATTTGGGATGAATAAACAAGCATCTCTGGA	intronic antisense	NM_001257210	FGF1	fibroblast growth factor 1 isoform 1 precursor	-	141971742	142023866	55.5008	26.1101	5.80281	4.64412	53.8789	53.1146	59.509	27.91	30.7747	19.6455	5.85593	5.70975	5.84274	4.78584	4.75301	4.3935
ASHGA5P041445	0.000985557	0.00563217	2.23254	up	noncoding	ENST00000414314	AC005592.2	GENCODE	521	chr5	+	141961412	142006755		ACTTTGATAGCAGTTGGGGTTTCACGGAGCATTTGGGATGAATAAACAAGCATCTCTGGA	intronic antisense	NM_001257211	FGF1	fibroblast growth factor 1 isoform 4 precursor	-	141971742	142065268	55.5008	26.1101	5.80281	4.64412	53.8789	53.1146	59.509	27.91	30.7747	19.6455	5.85593	5.70975	5.84274	4.78584	4.75301	4.3935
ASHGA5P041445	0.000985557	0.00563217	2.23254	up	noncoding	ENST00000414314	AC005592.2	GENCODE	521	chr5	+	141961412	142006755		ACTTTGATAGCAGTTGGGGTTTCACGGAGCATTTGGGATGAATAAACAAGCATCTCTGGA	intronic antisense	NM_001257212	FGF1	fibroblast growth factor 1 isoform 4 precursor	-	141971742	142000920	55.5008	26.1101	5.80281	4.64412	53.8789	53.1146	59.509	27.91	30.7747	19.6455	5.85593	5.70975	5.84274	4.78584	4.75301	4.3935
ASHGA5P041445	0.000985557	0.00563217	2.23254	up	noncoding	ENST00000414314	AC005592.2	GENCODE	521	chr5	+	141961412	142006755		ACTTTGATAGCAGTTGGGGTTTCACGGAGCATTTGGGATGAATAAACAAGCATCTCTGGA	intronic antisense	NM_033136	FGF1	fibroblast growth factor 1 isoform 2 precursor	-	141971742	142066060	55.5008	26.1101	5.80281	4.64412	53.8789	53.1146	59.509	27.91	30.7747	19.6455	5.85593	5.70975	5.84274	4.78584	4.75301	4.3935
ASHGA5P041445	0.000985557	0.00563217	2.23254	up	noncoding	ENST00000414314	AC005592.2	GENCODE	521	chr5	+	141961412	142006755		ACTTTGATAGCAGTTGGGGTTTCACGGAGCATTTGGGATGAATAAACAAGCATCTCTGGA	intronic antisense	NM_033137	FGF1	fibroblast growth factor 1 isoform 3 precursor	-	141971742	141993726	55.5008	26.1101	5.80281	4.64412	53.8789	53.1146	59.509	27.91	30.7747	19.6455	5.85593	5.70975	5.84274	4.78584	4.75301	4.3935
ASHGA5P038986	0.0292663	0.0671981	2.19707	up	noncoding	ENST00000485218	RUVBL1-AS1	GENCODE	588	chr3	+	127794652	127797899		GAAAAAATAGGAGGAAAATTAAAATAATCCCACCTTCCTACCTATCCAGAACCATCTCCC	intronic antisense	ENST00000464873	RUVBL1	RuvB-like 1 (E. coli) [Source:HGNC Symbol;Acc:10474]	-	127783627	127872757	345.96	159.731	8.39645	7.26087	339.175	347.359	351.348	98.234	235.301	145.658	8.46052	8.36165	8.36718	6.66141	7.83901	7.28218
ASHGA5P038986	0.0292663	0.0671981	2.19707	up	noncoding	ENST00000485218	RUVBL1-AS1	GENCODE	588	chr3	+	127794652	127797899		GAAAAAATAGGAGGAAAATTAAAATAATCCCACCTTCCTACCTATCCAGAACCATCTCCC	intronic antisense	ENST00000472125	RUVBL1	RuvB-like 1 (E. coli) [Source:HGNC Symbol;Acc:10474]	-	127783624	127820462	345.96	159.731	8.39645	7.26087	339.175	347.359	351.348	98.234	235.301	145.658	8.46052	8.36165	8.36718	6.66141	7.83901	7.28218
ASHGA5P029775	0.00226298	0.0101059	2.08918	up	noncoding	ENST00000398460	MEG3	GENCODE	3382	chr14	+	101323581	101327355		GTTTTAGGAAAAACATCAAAGCTGGATAGGTTGGGCAGAAGAGCTGGGGATAGCATTTAG	intergenic							23.9592	12.2724	4.60142	3.53848	17.6771	27.1189	27.0816	12.8673	13.9192	10.0308	4.30471	4.767	4.73253	3.60737	3.5259	3.48218
ASHGA5P022838	1.89228e-05	0.000538531	2.2731	up	noncoding	ENST00000563812	TUG1	GENCODE	386	chr22	+	31367465	31369095		AGAGCTTGTCACGATGCGGCAGGAACACTGGAGTCCTGTGCCTCCTGATTGCTGAGTGTT	intergenic							794.783	337.187	9.61888	8.43422	734.589	814.451	835.309	336.265	332.727	342.569	9.59401	9.60938	9.65325	8.4643	8.34238	8.49597
ASHGA5P051763	9.55778e-06	0.00037922	3.19883	up	noncoding	NR_001566	TERC	RefSeq	451	chr3	-	169482397	169482848		TTGCGGAGGGTGGGCCTGGGAGGGGTGGTGGCCATTTTTTGTCTAACCCTAACTGAGAAG	intergenic							3089.92	977.933	11.6138	9.93628	2759.71	3197.67	3312.39	979.676	1047.47	906.657	11.5446	11.6112	11.6857	9.98073	9.97915	9.84897
ASHGA5P022161	0.0181213	0.0466426	2.91209	up	noncoding	ENST00000550853	LINC00094	GENCODE	1068	chr9	+	136890607	136894376		CTTCAGAATGCTGTGCAAGTTCATTCGCAAACGTCCTAGAAGTGGAACTGCTGGGTCAAA	intergenic							26.9508	11.1814	4.79143	3.24938	26.4763	27.0742	27.3019	8.9167	19.178	5.44939	4.86491	4.76442	4.74497	3.0105	4.02565	2.71198
ASHGA5P043492	2.24201e-05	0.00058083	3.59512	up	noncoding	uc003sop.1	BC044606	UCSC_knowngene	1244	chr7	+	5553484	5564594		ACTGTGGATAGTTACCACTACTCAGCGTTTTGGCTAAGATCAAGTGTTCCATCATCGTGG	bidirectional	NM_024963	FBXL18	F-box/LRR-repeat protein 18	-	5515427	5553399	102.288	28.8763	6.65573	4.80969	96.6894	107.343	102.83	27.9179	29.4682	29.2428	6.6621	6.68638	6.6187	4.7863	4.68608	4.95668
ASHGA5P019132	0.000274541	0.00245719	2.45428	up	noncoding	NR_036437	KCNC4	RefSeq	4132	chr1	+	110753335	110776674		AAGAGGCTAGTGGTTCCTGGAGCTAGTGGTTACCTGAACAGAGACCTGCCAAGACGCCCT	exon sense-overlapping	NM_001039574	KCNC4	potassium voltage-gated channel subfamily C member 4 isoform c	+	110753335	110776674	228.268	90.2598	7.79331	6.49801	206.146	246.175	232.482	80.578	109.218	80.983	7.74286	7.86451	7.77257	6.36952	6.698	6.42651
ASHGA5P019132	0.000274541	0.00245719	2.45428	up	noncoding	NR_036437	KCNC4	RefSeq	4132	chr1	+	110753335	110776674		AAGAGGCTAGTGGTTCCTGGAGCTAGTGGTTACCTGAACAGAGACCTGCCAAGACGCCCT	exon sense-overlapping	NM_004978	KCNC4	potassium voltage-gated channel subfamily C member 4 isoform a	+	110753335	110776674	228.268	90.2598	7.79331	6.49801	206.146	246.175	232.482	80.578	109.218	80.983	7.74286	7.86451	7.77257	6.36952	6.698	6.42651
ASHGA5P041765	0.000129147	0.001563	2.17143	up	noncoding	ENST00000412143	PSORS1C3	GENCODE	593	chr6	-	31141511	31145676		CAGTGCTCTGTGAAGGGTCTTGACATTGCACTGTAATAATAAAGGTGTGTGTGAAGTATC	intron sense-overlapping	ENST00000441888	POU5F1	POU class 5 homeobox 1 [Source:HGNC Symbol;Acc:9221]	-	31132127	31148508	2820.85	1306.6	11.4801	10.3615	2451.08	2933.69	3077.8	1294.4	1277.45	1347.94	11.3643	11.4954	11.5806	10.3877	10.2755	10.4211
ASHGA5P048226	0.00048243	0.00354283	2.34532	up	noncoding	ENST00000526951	RP11-867G23.4	GENCODE	453	chr11	-	66044249	66044958		TATACTCAGATCCCACCGCAGCTGGACGGCTCGAGCTGGGAGTGTAGGAAGGGAGAGGAG	natural antisense	NM_030981	RAB1B	ras-related protein Rab-1B	+	66036055	66044963	100.85	43.1405	6.63514	5.40536	91.852	105.992	104.707	43.0657	40.8542	45.5017	6.59389	6.66977	6.64176	5.43528	5.19092	5.58987
ASHGA5P048327	3.04898e-06	0.00023357	2.66902	up	noncoding	ENST00000531652	RP11-939C17.2	GENCODE	727	chr11	-	75283073	75283832		GGGCTCAGCATCATGGTATCTGGGGCCCATGTCCAAGTGGAGTGAATTCTAGCTGGGAAG	natural antisense	NM_001207014	SERPINH1	serpin H1 precursor	+	75273100	75283849	3418.1	1302.51	11.7694	10.353	3085.26	3497.16	3671.88	1259.32	1373.69	1274.52	11.7112	11.7592	11.8377	10.3475	10.3698	10.3419
ASHGA5P048327	3.04898e-06	0.00023357	2.66902	up	noncoding	ENST00000531652	RP11-939C17.2	GENCODE	727	chr11	-	75283073	75283832		GGGCTCAGCATCATGGTATCTGGGGCCCATGTCCAAGTGGAGTGAATTCTAGCTGGGAAG	natural antisense	NM_001235	SERPINH1	serpin H1 precursor	+	75273100	75283849	3418.1	1302.51	11.7694	10.353	3085.26	3497.16	3671.88	1259.32	1373.69	1274.52	11.7112	11.7592	11.8377	10.3475	10.3698	10.3419
ASHGA5P056616	0.0170465	0.044545	2.33198	up	noncoding	TCONS_00006678	XLOC_003273	LincRNAs identified by Cabili et al	230	chr3	-	147406752	147450204		TCAGAGGAAAAAGGAGAATGTGAGGCTATAATGACAAAGCAGCCATCTGCACACCAGGAA	intergenic							26.6719	12.025	4.72443	3.50287	25.4378	35.9509	18.627	13.451	11.7013	10.9226	4.80742	5.16287	4.203	3.6746	3.23913	3.59489
ASHGA5P027154	0.0413625	0.0878769	2.75051	up	noncoding	ENST00000543527	RP11-860B13.3	GENCODE	191	chr12	-	27951573	27953641		AGTGTGCAAACAAAATATCTGAACACAGAACCCTAAACATACTAGATGTATGTGTGGGTA	natural antisense	NM_020782	KLHDC5	kelch domain-containing protein 5	+	27933186	27955973	26.1498	11.7707	4.74418	3.28448	22.7691	29.6504	26.03	16.5921	13.72	5	4.66184	4.89159	4.6791	3.99671	3.5032	2.35352
ASHGA5P026794	0.00199589	0.00923534	2.68115	up	noncoding	ENST00000546273	RP11-713B9.1	GENCODE	301	chr11	+	115045696	115046044		AGGAATGAAAGTTTCACACAGATTCGAGTTGGAAATCCCAGCATGACAAATATCTGTAAT	natural antisense	NM_001098517	CADM1	cell adhesion molecule 1 isoform 2 precursor	-	115044344	115375241	16.9155	7.60907	4.13331	2.71046	16.6772	17.6666	16.4026	7.71359	10.1136	5	4.21987	4.15404	4.02603	2.77652	3.00135	2.35352
ASHGA5P026794	0.00199589	0.00923534	2.68115	up	noncoding	ENST00000546273	RP11-713B9.1	GENCODE	301	chr11	+	115045696	115046044		AGGAATGAAAGTTTCACACAGATTCGAGTTGGAAATCCCAGCATGACAAATATCTGTAAT	natural antisense	NM_014333	CADM1	cell adhesion molecule 1 isoform 1 precursor	-	115044344	115375241	16.9155	7.60907	4.13331	2.71046	16.6772	17.6666	16.4026	7.71359	10.1136	5	4.21987	4.15404	4.02603	2.77652	3.00135	2.35352
ASHGA5P035914	0.0380722	0.0824435	2.161	up	noncoding	uc021viw.1	FW340055	UCSC_knowngene	2679	chr2	+	70157399	70160078		ATGACACTGTTCTGAATCATGCAGTCTTTGCAAATAACAAGCTGGCTGAAAAATATCTAA	intron sense-overlapping	NM_001202513	MXD1	max dimerization protein 1 isoform 2	+	70142172	70170076	34.951	17.9815	5.15654	4.04484	34.5027	33.6416	36.7088	18.0964	12.7087	23.1393	5.23504	5.07045	5.16412	4.13578	3.3782	4.62054
ASHGA5P035914	0.0380722	0.0824435	2.161	up	noncoding	uc021viw.1	FW340055	UCSC_knowngene	2679	chr2	+	70157399	70160078		ATGACACTGTTCTGAATCATGCAGTCTTTGCAAATAACAAGCTGGCTGAAAAATATCTAA	intron sense-overlapping	NM_001202514	MXD1	max dimerization protein 1 isoform 3	+	70142172	70170076	34.951	17.9815	5.15654	4.04484	34.5027	33.6416	36.7088	18.0964	12.7087	23.1393	5.23504	5.07045	5.16412	4.13578	3.3782	4.62054
ASHGA5P035914	0.0380722	0.0824435	2.161	up	noncoding	uc021viw.1	FW340055	UCSC_knowngene	2679	chr2	+	70157399	70160078		ATGACACTGTTCTGAATCATGCAGTCTTTGCAAATAACAAGCTGGCTGAAAAATATCTAA	intron sense-overlapping	NM_002357	MXD1	max dimerization protein 1 isoform 1	+	70142172	70170076	34.951	17.9815	5.15654	4.04484	34.5027	33.6416	36.7088	18.0964	12.7087	23.1393	5.23504	5.07045	5.16412	4.13578	3.3782	4.62054
ASHGA5P048931	0.00296175	0.012244	2.06748	up	noncoding	uc002bwp.3	BC073817	UCSC_knowngene	3257	chr15	-	101453408	101459488		GAACGTGATAGAAATGCGTAATTTGTTAAAGCGAATTACAGCTCTGATTTGTCAAATGAG	natural antisense	NM_000693	ALDH1A3	aldehyde dehydrogenase family 1 member A3	+	101420008	101456830	45.0507	22.976	5.51037	4.46249	45.0996	47.9945	42.0581	25.4858	21.2925	22.1496	5.60458	5.57116	5.35536	4.64379	4.18196	4.56172
ASHGA5P048931	0.00296175	0.012244	2.06748	up	noncoding	uc002bwp.3	BC073817	UCSC_knowngene	3257	chr15	-	101453408	101459488		GAACGTGATAGAAATGCGTAATTTGTTAAAGCGAATTACAGCTCTGATTTGTCAAATGAG	natural antisense	NM_024652	LRRK1	leucine-rich repeat serine/threonine-protein kinase 1	+	101459459	101610317	45.0507	22.976	5.51037	4.46249	45.0996	47.9945	42.0581	25.4858	21.2925	22.1496	5.60458	5.57116	5.35536	4.64379	4.18196	4.56172
ASHGA5P021243	4.89548e-05	0.000894843	2.58787	up	noncoding	uc001pqd.3	AB231710	UCSC_knowngene	247	chr11	+	117007261	117008585	NM_004716	AGGGATGTCGGGGATGAGTCATTCCAGGTCGGCATCCTCCGGCAATGGCAGCTGACCCTA	intergenic							308.594	113.295	8.22228	6.85052	266.27	332.528	326.984	108.706	116.733	114.447	8.10416	8.30065	8.26204	6.81364	6.80246	6.93546
ASHGA5P021185	0.000152011	0.00172723	2.33422	up	noncoding	NR_040008	CAPN1	RefSeq	3040	chr11	+	64949303	64979477		TTCCTCCAAGACCTATGGCATCAAGTGGAAGCGTCCCACGGGGACTGCTGGCTCTTGGCG	exon sense-overlapping	NM_001198868	CAPN1	calpain-1 catalytic subunit	+	64948685	64979477	695.084	284.116	9.41048	8.18754	630.247	740.771	714.235	290.004	266.716	295.629	9.3586	9.45764	9.4152	8.25155	8.02352	8.28754
ASHGA5P021185	0.000152011	0.00172723	2.33422	up	noncoding	NR_040008	CAPN1	RefSeq	3040	chr11	+	64949303	64979477		TTCCTCCAAGACCTATGGCATCAAGTGGAAGCGTCCCACGGGGACTGCTGGCTCTTGGCG	exon sense-overlapping	NM_001198869	CAPN1	calpain-1 catalytic subunit	+	64949149	64979477	695.084	284.116	9.41048	8.18754	630.247	740.771	714.235	290.004	266.716	295.629	9.3586	9.45764	9.4152	8.25155	8.02352	8.28754
ASHGA5P021185	0.000152011	0.00172723	2.33422	up	noncoding	NR_040008	CAPN1	RefSeq	3040	chr11	+	64949303	64979477		TTCCTCCAAGACCTATGGCATCAAGTGGAAGCGTCCCACGGGGACTGCTGGCTCTTGGCG	exon sense-overlapping	NM_005186	CAPN1	calpain-1 catalytic subunit	+	64949303	64979477	695.084	284.116	9.41048	8.18754	630.247	740.771	714.235	290.004	266.716	295.629	9.3586	9.45764	9.4152	8.25155	8.02352	8.28754
ASHGA5P026389	0.00119274	0.00641581	2.03969	up	noncoding	uc001nhh.1	LOC646813	UCSC_knowngene	935	chr11	+	50375234	50379803	uc001nhe.2	CGGATTATACTCAAAGAGATCAGCATGAACTTGTGTTCAGCTAAATGGAGATACAAATGG	intergenic							22.3004	11.931	4.52375	3.4954	22.5714	20.4166	23.9131	11.9606	12.4163	11.4162	4.64788	4.36252	4.56086	3.4901	3.33832	3.65779
ASHGA5P040957	0.000894823	0.00526434	3.84379	up	noncoding	uc003jdf.3	BC034630	UCSC_knowngene	774	chr5	+	4773620	4774978		AGTGAACCATTCTGTTCGTTCCATGTATTAGATGGGAACAGCCAAATTAATTTGAAATCA	intergenic							21.4792	6.12909	4.471	2.52847	22.8196	21.7518	19.8663	8.38728	5	5	4.66436	4.45618	4.29246	2.90988	2.32202	2.35352
ASHGA5P053352	4.19581e-06	0.000269301	2.24593	up	noncoding	ENST00000487102	RP4-798C17.6	GENCODE	761	chr7	-	143951188	144052461		CCATAAGACAACTTTGCAAAGTCTTGGCTCATAACTATGTAAGCAATGAGATAACTTAGT	intron sense-overlapping	NM_001005328	OR2A7	olfactory receptor 2A7	-	143955788	143956721	67.1158	30.7877	6.07146	4.90415	63.0218	65.9298	72.3959	30.1426	33.6589	28.5616	6.07769	6.01339	6.12329	4.90211	4.88577	4.92456
ASHGA5P053352	4.19581e-06	0.000269301	2.24593	up	noncoding	ENST00000487102	RP4-798C17.6	GENCODE	761	chr7	-	143951188	144052461		CCATAAGACAACTTTGCAAAGTCTTGGCTCATAACTATGTAAGCAATGAGATAACTTAGT	intron sense-overlapping	NM_198495	CTAGE4	cutaneous T-cell lymphoma-associated antigen 4	-	143963766	143966392	67.1158	30.7877	6.07146	4.90415	63.0218	65.9298	72.3959	30.1426	33.6589	28.5616	6.07769	6.01339	6.12329	4.90211	4.88577	4.92456
ASHGA5P053352	4.19581e-06	0.000269301	2.24593	up	noncoding	ENST00000487102	RP4-798C17.6	GENCODE	761	chr7	-	143951188	144052461		CCATAAGACAACTTTGCAAAGTCTTGGCTCATAACTATGTAAGCAATGAGATAACTTAGT	intronic antisense	NM_001001802	OR2A42	olfactory receptor 2A1/2A42	+	144015217	144016150	67.1158	30.7877	6.07146	4.90415	63.0218	65.9298	72.3959	30.1426	33.6589	28.5616	6.07769	6.01339	6.12329	4.90211	4.88577	4.92456
ASHGA5P053352	4.19581e-06	0.000269301	2.24593	up	noncoding	ENST00000487102	RP4-798C17.6	GENCODE	761	chr7	-	143951188	144052461		CCATAAGACAACTTTGCAAAGTCTTGGCTCATAACTATGTAAGCAATGAGATAACTTAGT	intronic antisense	NM_001005287	OR2A1	olfactory receptor 2A1/2A42	+	144015217	144016150	67.1158	30.7877	6.07146	4.90415	63.0218	65.9298	72.3959	30.1426	33.6589	28.5616	6.07769	6.01339	6.12329	4.90211	4.88577	4.92456
ASHGA5P019516	0.00240716	0.0105491	3.88834	up	noncoding	NR_037902	LOC100507537	RefSeq	795	chr3	-	155008020	155011489		GCTGCATCATAATGATTTATGTTGTCTTCTCTTAGAAAGGCAAGAAGATATCAGATTGAC	intergenic							27.4911	7.33565	4.80762	2.84847	23.7418	26.3284	32.4032	10.2072	5	6.79975	4.71533	4.72394	4.98359	3.23797	2.32202	2.98541
ASHGA5P053410	1.22151e-06	0.000175216	3.88155	up	noncoding	ENST00000421068	GAS5	GENCODE	1060	chr1	-	173834955	173837125		CCTGGACCAGCTTAATGGTTCTGGTAAGTATTAATGAAAACAGTAGATAGACTTAATGAA	bidirectional	NM_001122770	ZBTB37	zinc finger and BTB domain-containing protein 37 isoform a	+	173837492	173855774	3174.64	831.123	11.663	9.70633	2959.75	3364.32	3199.86	801.564	828.02	863.784	11.6586	11.6974	11.6329	9.68838	9.6529	9.7777
ASHGA5P053410	1.22151e-06	0.000175216	3.88155	up	noncoding	ENST00000421068	GAS5	GENCODE	1060	chr1	-	173834955	173837125		CCTGGACCAGCTTAATGGTTCTGGTAAGTATTAATGAAAACAGTAGATAGACTTAATGAA	bidirectional	NM_032522	ZBTB37	zinc finger and BTB domain-containing protein 37 isoform b	+	173837492	173842778	3174.64	831.123	11.663	9.70633	2959.75	3364.32	3199.86	801.564	828.02	863.784	11.6586	11.6974	11.6329	9.68838	9.6529	9.7777
ASHGA5P057216	0.00025158	0.00232974	2.54998	up	noncoding	TCONS_00014706	XLOC_006804	LincRNAs identified by Cabili et al	418	chr8	+	57942968	57965702		AGAGAGACTAAGAGCATTTCCAGTGGCTAAAGATGAGTGCTTCAACGGATCATCCGAAGA	intergenic							25.4433	10.8722	4.70399	3.3535	25.7649	22.3794	28.1856	10.5413	12.9396	9.13553	4.82745	4.49646	4.78805	3.29089	3.40894	3.36067
ASHGA5P043646	1.55728e-05	0.00050126	2.20582	up	noncoding	uc010kyk.2	BC008049	UCSC_knowngene	1942	chr7	+	44808453	44810735		TTTCTTGTGAATGTGCCAAGTATTACATAAAAACCAAAAGGCTGACCAGACTTAACAGTG	exon sense-overlapping	NM_031449	ZMIZ2	zinc finger MIZ domain-containing protein 2 isoform 1	+	44788529	44809479	109.849	49.6099	6.75638	5.61506	105.87	113.24	110.439	48.8263	51.5468	48.4565	6.79586	6.76094	6.71232	5.62269	5.54397	5.67852
ASHGA5P043646	1.55728e-05	0.00050126	2.20582	up	noncoding	uc010kyk.2	BC008049	UCSC_knowngene	1942	chr7	+	44808453	44810735		TTTCTTGTGAATGTGCCAAGTATTACATAAAAACCAAAAGGCTGACCAGACTTAACAGTG	exon sense-overlapping	NM_174929	ZMIZ2	zinc finger MIZ domain-containing protein 2 isoform 2	+	44795786	44809479	109.849	49.6099	6.75638	5.61506	105.87	113.24	110.439	48.8263	51.5468	48.4565	6.79586	6.76094	6.71232	5.62269	5.54397	5.67852
ASHGA5P003351	2.73418e-05	0.000652933	2.52355	up	noncoding	ENST00000266746	GOLGA2B	pseudogene	2395	chr12	-	100550398	100566937		GCAGTTACAGGTTCACATTCAGAATGTAGAAATCCTTGTATCAGAGAAAGCTGAGTTACA								190.609	73.5125	7.53037	6.19491	184.992	201.003	185.832	71.8744	82.6956	65.9674	7.58127	7.56868	7.44115	6.19606	6.26845	6.12022
ASHGA5P049238	6.82722e-05	0.00107689	3.14182	up	noncoding	uc010ccl.3	MTE	UCSC_knowngene	172	chr16	+	56710967	56711676	uc010vhg.2, uc010vhh.2	TGCAAAGGGACACTGACAAGTGCAGCTGCTGCTCCTGATGTAGGGAAAGCTGTGTTCCCA	intergenic							574.922	173.199	9.1249	7.4733	511.08	564.479	649.206	179.203	168.818	171.576	9.04976	9.05455	9.2704	7.55587	7.34882	7.5152
ASHGA5P026674	7.87467e-06	0.000347738	2.39379	up	noncoding	ENST00000527030	RP11-452H21.2	GENCODE	365	chr11	+	78099106	78103451		GAAACCACTGTCCCATCACAAGGGACTAAATAAACTGTAACTCTTTTGATTGTTATCTAT	intronic antisense	NM_080491	GAB2	GRB2-associated-binding protein 2 isoform a	-	77926335	78128868	781.83	315.289	9.59646	8.33716	765.397	815.019	765.074	310.708	325.396	309.762	9.6582	9.61027	9.5209	8.34539	8.30928	8.35681
ASHGA5P039118	1.92009e-05	0.000539974	2.79852	up	noncoding	ENST00000474477	RP11-6F2.6	GENCODE	571	chr3	+	156807669	156817945		AAACATTATTTCAAGGCACAGGTCTTCCACCATTCTGAGAGGCAGGGGGATCTTTGAGTT	intergenic							572.275	193.981	9.12399	7.63932	570.143	579.911	566.772	201.345	196.829	183.769	9.21444	9.09413	9.0634	7.72258	7.57954	7.61585
ASHGA5P047317	0.015824	0.0421021	2.36432	up	noncoding	ENST00000456082	RP11-478H13.1	GENCODE	517	chr10	+	29032673	29033592		AAGGAGAAAAGAAAAGAACAAAATCCACCGGGAACCAGAGACTTCCAGGCTCCAAAGACA	intergenic							44.0778	19.7658	5.4385	4.19707	35.5194	36.2431	60.471	15.6758	28.4747	15.1469	5.27391	5.1755	5.86609	3.91375	4.63183	4.04564
ASHGA5P032793	7.08118e-07	0.000142779	3.35657	up	noncoding	uc021pjm.1	HM358976	UCSC_knowngene	309	chr1	-	224051997	224052306	NM_001099771	TTTGAGACCTTTAACACGGCAGCCATGTACGTGGCCATCCAGGCTCTGCTGTCCCTGTAC	intergenic							5496.38	1684.67	12.4637	10.7167	5119.99	5740.12	5629.04	1705.04	1702.18	1646.8	12.4535	12.4671	12.4704	10.7763	10.6668	10.7069
ASHGA5P027730	6.19564e-05	0.00102413	5.81244	up	noncoding	uc001qjg.1	AX746535	UCSC_knowngene	1149	chr12	+	1615335	1616484		GCGAAGTTTTGGGTACAGACTGTGGTCATGTTTCCACAACATCGTGAATGAGTTTAGTGC	intergenic							31.4602	6.1987	5.00833	2.46918	32.0167	30.7476	31.6165	5	8.59609	5	5.13227	4.94179	4.95092	2.32391	2.73011	2.35352
ASHGA5P016479	5.86496e-07	0.000126997	3.7159	up	noncoding	ENST00000430809	RP11-220I1.1	GENCODE	311	chr9	+	37079931	37086871		CAGTGAGTATATCTGGGCATAGGAACCAATCAGAAACAATCGCTTCAGCAATCAAGACCA	intergenic							175.198	46.5214	7.41176	5.51805	160.011	179.14	186.444	47.2772	49.4535	42.8333	7.37773	7.40975	7.4478	5.57065	5.48391	5.49958
ASHGA5P047078	0.000204252	0.00206155	2.74131	up	noncoding	ENST00000445730	RP11-525A16.1	GENCODE	497	chr10	-	112188597	112255954		GAAAGGGAGAATGTCTCACATACAGAAAATGCTTGATCAACATTGATGGAATCATAAATG	intergenic							73.8858	27.8309	6.20117	4.7463	66.5535	74.2137	80.8902	31.1129	29.7056	22.6742	6.15176	6.17791	6.27383	4.94869	4.69924	4.59097
ASHGA5P028524	0.024188	0.0580995	2.04233	up	noncoding	NR_046843	SMIM2-IT1	RefSeq	478	chr13	-	44720605	44732358		GAGAGCCTTCTCTGATTCATCCAGGCAAATTAACAGATAATAACTGTTTTAGCTACTAAA	intron sense-overlapping	ENST00000400419	C13orf44	chromosome 13 open reading frame 44 [Source:HGNC Symbol;Acc:28776]	-	44717678	44735393	40.1306	21.1092	5.3445	4.31428	40.3076	44.6971	35.3871	21.3276	16.7948	25.2053	5.44956	5.47044	5.11348	4.37722	3.82224	4.7434
ASHGA5P050897	0.000136595	0.00161395	2.09964	up	noncoding	NR_027700	NOP56	RefSeq	2245	chr20	+	2633177	2639039		ATCCAGCATCCACAGTGCAGATCCTTGGGGCTGAAAAGGCCCTGTTCAGGTACCAGTGAG	exon sense-overlapping	NM_006392	NOP56	nucleolar protein 56	+	2633177	2639039	1220.3	563.926	10.2404	9.17028	1135.59	1253.97	1271.33	584.932	533.304	573.542	10.2325	10.2286	10.2602	9.25618	9.02328	9.23139
ASHGA5P020373	0.0140755	0.0384602	2.94096	up	noncoding	NR_046335	FAM193A	RefSeq	4695	chr4	+	2627158	2734302		AACCAGAAGGAGGCCTCCAGCTGCACCAACAAGTAGAAATTATGCAGAAATGAGGGAAAA	exon sense-overlapping	NM_001256666	FAM193A	protein FAM193A isoform 2	+	2627158	2734302	23.516	8.78031	4.57007	3.01378	17.3005	24.1717	29.0758	12.6753	6.61934	7.04629	4.27545	4.60102	4.83373	3.58686	2.42116	3.03332
ASHGA5P020373	0.0140755	0.0384602	2.94096	up	noncoding	NR_046335	FAM193A	RefSeq	4695	chr4	+	2627158	2734302		AACCAGAAGGAGGCCTCCAGCTGCACCAACAAGTAGAAATTATGCAGAAATGAGGGAAAA	exon sense-overlapping	NM_001256667	FAM193A	protein FAM193A isoform 3	+	2627158	2734302	23.516	8.78031	4.57007	3.01378	17.3005	24.1717	29.0758	12.6753	6.61934	7.04629	4.27545	4.60102	4.83373	3.58686	2.42116	3.03332
ASHGA5P020373	0.0140755	0.0384602	2.94096	up	noncoding	NR_046335	FAM193A	RefSeq	4695	chr4	+	2627158	2734302		AACCAGAAGGAGGCCTCCAGCTGCACCAACAAGTAGAAATTATGCAGAAATGAGGGAAAA	exon sense-overlapping	NM_001256668	FAM193A	protein FAM193A isoform 4	+	2627158	2734302	23.516	8.78031	4.57007	3.01378	17.3005	24.1717	29.0758	12.6753	6.61934	7.04629	4.27545	4.60102	4.83373	3.58686	2.42116	3.03332
ASHGA5P020373	0.0140755	0.0384602	2.94096	up	noncoding	NR_046335	FAM193A	RefSeq	4695	chr4	+	2627158	2734302		AACCAGAAGGAGGCCTCCAGCTGCACCAACAAGTAGAAATTATGCAGAAATGAGGGAAAA	exon sense-overlapping	NM_003704	FAM193A	protein FAM193A isoform 1	+	2627158	2734302	23.516	8.78031	4.57007	3.01378	17.3005	24.1717	29.0758	12.6753	6.61934	7.04629	4.27545	4.60102	4.83373	3.58686	2.42116	3.03332
ASHGA5P058157	0.0269523	0.0631497	2.23184	up	noncoding	TCONS_00027142	XLOC_013178	LincRNAs identified by Cabili et al	693	chr19	+	58486501	58488209		CAGCAGGAAGGTGACCACTAATGTGTCAGGCCTTGAAAGGACTACAATCAAATGTTACAC	intergenic							25.4167	12.669	4.70184	3.54361	28.2794	25.8115	22.1591	16.7589	9.91725	11.3309	4.95827	4.69532	4.45193	4.01467	2.96905	3.6471
ASHGA5P041335	0.000927289	0.00539395	2.56201	up	noncoding	ENST00000506859	RP11-359P5.1	GENCODE	561	chr5	+	122371965	122390362		ATAGCTCTGCAGAGAGAGAGATCAGATCTTGCAAGTGCAGAGAACAAGACACCTGGATTT	natural antisense	NM_000943	PPIC	peptidyl-prolyl cis-trans isomerase C precursor	-	122359077	122372425	22.6064	9.8138	4.54294	3.18567	23.7278	21.1325	22.9589	10.4126	12.4805	6.54834	4.71505	4.41176	4.50202	3.27268	3.34646	2.93787
ASHGA5P031092	0.00428708	0.0159658	2.0053	up	noncoding	ENST00000563777	FBXL19-AS1	GENCODE	3951	chr16	-	30930639	30934590		TCCAGCTTCTCTTGAAAAGTCCTGAAATCTAGTCCAGGACCGTGGATTGTATTTAAAAAA	natural antisense	ENST00000471231	FBXL19	F-box and leucine-rich repeat protein 19 [Source:HGNC Symbol;Acc:25300]	+	30934391	30960097	72.0845	37.3419	6.17166	5.16784	69.2416	74.917	72.0949	28.7361	45.4342	37.8554	6.2088	6.1901	6.11607	4.82925	5.35338	5.32088
ASHGA5P031092	0.00428708	0.0159658	2.0053	up	noncoding	ENST00000563777	FBXL19-AS1	GENCODE	3951	chr16	-	30930639	30934590		TCCAGCTTCTCTTGAAAAGTCCTGAAATCTAGTCCAGGACCGTGGATTGTATTTAAAAAA	natural antisense	ENST00000562798	FBXL19	F-box and leucine-rich repeat protein 19 [Source:HGNC Symbol;Acc:25300]	+	30934375	30937252	72.0845	37.3419	6.17166	5.16784	69.2416	74.917	72.0949	28.7361	45.4342	37.8554	6.2088	6.1901	6.11607	4.82925	5.35338	5.32088
ASHGA5P000452	2.70544e-06	0.000222397	9.27807	up	noncoding	chr5:3618525-3632100+	chr5:3618525-3632100	LincRNAs identified by Khalil et al	13575	chr5	+	3565525	3579100		ACATCATGTCTTCCAGGGCTACCTACAAGAGGGTGACATTTTACCATAGAAACTCCATGG	intergenic							2037.93	216.762	11.0084	7.79462	1984.42	2105.85	2023.52	205.071	212.266	232.948	11.0576	11.0081	10.9596	7.74679	7.68916	7.94791
ASHGA5P055033	3.96264e-08	5.9726e-05	2.97232	up	noncoding	ENST00000534545	RP11-939C17.2	GENCODE	643	chr11	-	75282943	75283828		TGGTCTCACAGGTGAGAAGGTACCTGGCTATAAATATGAATACTGATTGAGGCAGGCTTG	natural antisense	NM_001207014	SERPINH1	serpin H1 precursor	+	75273100	75283849	3534.65	1210.41	11.8222	10.2506	3256.98	3679.8	3667.18	1170.99	1252.21	1208.04	11.7978	11.8328	11.8359	10.2416	10.2455	10.2648
ASHGA5P055033	3.96264e-08	5.9726e-05	2.97232	up	noncoding	ENST00000534545	RP11-939C17.2	GENCODE	643	chr11	-	75282943	75283828		TGGTCTCACAGGTGAGAAGGTACCTGGCTATAAATATGAATACTGATTGAGGCAGGCTTG	natural antisense	NM_001235	SERPINH1	serpin H1 precursor	+	75273100	75283849	3534.65	1210.41	11.8222	10.2506	3256.98	3679.8	3667.18	1170.99	1252.21	1208.04	11.7978	11.8328	11.8359	10.2416	10.2455	10.2648
ASHGA5P053179	0.000342302	0.00281602	2.29259	up	noncoding	ENST00000438275	RP11-280O1.2	GENCODE	2400	chr1	-	165458811	165551365		TCTTGTTCCCCTAGTAACCTCTGCGCATGGGGACAATGGAGAGCTAGGCCAGGATGATGG	intronic antisense	NM_001005214	LRRC52	leucine-rich repeat-containing protein 52 precursor	+	165513477	165533185	2457.9	1075.12	11.2722	10.0752	2118.54	2561.97	2693.19	1125.74	1005.25	1094.37	11.1522	11.2802	11.3842	10.1804	9.91536	10.1299
ASHGA5P015492	0.00591386	0.020295	3.06036	up	noncoding	ENST00000420762	RP11-95P13.1	GENCODE	451	chr1	-	219608493	219615984		TACACTAGAGGTGCTGTTAATTTTCTTGTGGAGAAGGAACTGTCTTTAGAAAAATATCTC	intergenic							33.0188	11.9765	5.06968	3.45598	28.4085	33.2494	37.3985	10.2868	10.5781	15.0644	4.9658	5.05213	5.1911	3.25329	3.07781	4.03683
ASHGA5P047406	1.04077e-05	0.000400798	2.21323	up	noncoding	ENST00000422966	RP11-523O18.1	GENCODE	474	chr10	+	50192608	50226942		GGCACACAGTGAAGAGGCCCATGCGCTCCAGTGTGTCTTCTGATGGCCAACACCTGTGCT	natural antisense	NM_001031746	VSTM4	V-set and transmembrane domain-containing protein 4 isoform 1 precursor	-	50222332	50323559	199.269	86.9568	7.596	6.44985	191.196	211.252	195.36	86.4489	93.4849	80.9365	7.62853	7.64233	7.51714	6.46979	6.45413	6.42563
ASHGA5P042751	0.000657144	0.00427875	2.27879	up	noncoding	ENST00000426839	XX-C2158C6.1	GENCODE	333	chr6	+	171044838	171045633	ENST00000424587, ENST00000441866, ENST00000448958, ENST00000568418, NR_024437, NR_029406, uc002fqw.3, uc010zpe.1, uc010zpf.1, uc010zpg.1	TAAGCAACAATGAAACAGAACAGAGTGAATCTGCTGTAGCTCAAGAGAGGACGTAGCTGC	intergenic							40.7196	18.8262	5.36559	4.17732	38.1782	45.6699	38.3108	18.7726	18.9568	18.7491	5.37058	5.50143	5.22475	4.18495	4.01001	4.33699
ASHGA5P014835	0.00990793	0.0297215	2.02159	up	noncoding	ENST00000413848	AC005037.3	GENCODE	485	chr2	+	201827985	201873825		CACCGGGGAGTGAATGTTTCCCTCTGAGGATGAAGATCACTATAAACAACTCTGATGAGA	natural antisense	NM_006190	ORC2	origin recognition complex subunit 2	-	201774893	201828424	158.47	75.081	7.24626	6.23076	163.803	191.703	119.905	76.979	75.8206	72.4434	7.41438	7.50313	6.82126	6.2998	6.13177	6.26072
ASHGA5P014835	0.00990793	0.0297215	2.02159	up	noncoding	ENST00000413848	AC005037.3	GENCODE	485	chr2	+	201827985	201873825		CACCGGGGAGTGAATGTTTCCCTCTGAGGATGAAGATCACTATAAACAACTCTGATGAGA	natural antisense	NM_173822	FAM126B	protein FAM126B	-	201838440	201936392	158.47	75.081	7.24626	6.23076	163.803	191.703	119.905	76.979	75.8206	72.4434	7.41438	7.50313	6.82126	6.2998	6.13177	6.26072
ASHGA5P017438	0.00966591	0.0291892	3.67805	up	noncoding	ENST00000441600	RP11-443P15.2	GENCODE	330	chr3	+	185693831	185697621		TCTATCCTTGATTACCCCGGAAGCTTTCGAGAAGCTGGGATTCCCTGCAGCAAAGGAAAT	intergenic							23.874	8.02843	4.61845	2.7395	20.7658	26.0425	24.8137	5	14.0853	5	4.53091	4.708	4.61644	2.32391	3.54108	2.35352
ASHGA5P019709	0.00769034	0.0246063	2.19094	up	noncoding	ENST00000501322	RP11-366H4.3	GENCODE	505	chr4	-	189061975	189064533		ATCTCGTTAGTACCACAGAGCCATCATAGAGGAAGCCACAGCGTTGTCTAGTTATGCAAA	intronic antisense	NM_178556	TRIML1	probable E3 ubiquitin-protein ligase TRIML1	+	189060597	189068649	18.4264	9.34046	4.23989	3.10834	15.1873	22.1375	17.9545	11.9835	9.64817	6.38975	4.08892	4.48126	4.1495	3.49354	2.92341	2.90807
ASHGA5P015984	0.00144278	0.00731069	2.19917	up	noncoding	ENST00000425438	MLLT4-AS1	GENCODE	311	chr6	-	168224789	168225454		GATGTCCAAAGACATGAAAATTTCCAGGCTGACAAATAATTTCGCTGTCATCGGTCAAGA	intergenic							48.3191	23.1725	5.60845	4.47149	46.8631	45.6221	52.4722	20.2559	24.1583	25.1033	5.65767	5.49911	5.66858	4.2987	4.37898	4.7368
ASHGA5P055964	0.0425796	0.0900152	2.02881	up	noncoding	ENST00000556355	RP11-85K15.2	GENCODE	603	chr14	-	35390063	35451658		AAATTATCATTGGTTTAACAAGGATAAGTGAAAAACATTAAAATTCTCCAACTGAACAAG	intronic antisense	ENST00000556994	SRP54	signal recognition particle 54kDa [Source:HGNC Symbol;Acc:11301]	+	35451162	35498773	22.246	11.7052	4.45449	3.43386	20.5651	14.9912	31.1818	11.1996	16.2631	7.65292	4.51733	3.91679	4.92936	3.39466	3.77318	3.13374
ASHGA5P028321	1.99128e-07	8.5119e-05	3.17075	up	noncoding	ENST00000539446	RP1-278C19.3	GENCODE	827	chr12	+	120639158	120649315		AGTCACAGAGCTGCTCCCAGTTCACCTGCTTGTGCTAAGAAACAATAAAATACAAATTGC	natural antisense	NM_001080855	PXN	paxillin isoform 2	-	120648241	120703574	1024.64	312.851	9.99179	8.32697	949.011	1067.22	1057.7	312.015	320.485	306.054	9.9711	10.0034	10.0009	8.35349	8.28791	8.33951
ASHGA5P028321	1.99128e-07	8.5119e-05	3.17075	up	noncoding	ENST00000539446	RP1-278C19.3	GENCODE	827	chr12	+	120639158	120649315		AGTCACAGAGCTGCTCCCAGTTCACCTGCTTGTGCTAAGAAACAATAAAATACAAATTGC	natural antisense	NM_001243756	PXN	paxillin isoform 3	-	120648241	120703574	1024.64	312.851	9.99179	8.32697	949.011	1067.22	1057.7	312.015	320.485	306.054	9.9711	10.0034	10.0009	8.35349	8.28791	8.33951
ASHGA5P028321	1.99128e-07	8.5119e-05	3.17075	up	noncoding	ENST00000539446	RP1-278C19.3	GENCODE	827	chr12	+	120639158	120649315		AGTCACAGAGCTGCTCCCAGTTCACCTGCTTGTGCTAAGAAACAATAAAATACAAATTGC	natural antisense	NM_002859	PXN	paxillin isoform 1	-	120648241	120703574	1024.64	312.851	9.99179	8.32697	949.011	1067.22	1057.7	312.015	320.485	306.054	9.9711	10.0034	10.0009	8.35349	8.28791	8.33951
ASHGA5P028321	1.99128e-07	8.5119e-05	3.17075	up	noncoding	ENST00000539446	RP1-278C19.3	GENCODE	827	chr12	+	120639158	120649315		AGTCACAGAGCTGCTCCCAGTTCACCTGCTTGTGCTAAGAAACAATAAAATACAAATTGC	natural antisense	NM_025157	PXN	paxillin isoform 4	-	120648241	120687964	1024.64	312.851	9.99179	8.32697	949.011	1067.22	1057.7	312.015	320.485	306.054	9.9711	10.0034	10.0009	8.35349	8.28791	8.33951
ASHGA5P033701	0.00181746	0.00862362	2.30879	up	noncoding	ENST00000584431	RP11-737O24.2	GENCODE	673	chr18	+	2948338	2960754		CAAAGGGGTGTCAATATCTTTAAAGAACTGATCTTCAGTAGGAATTGGTGAGGTGGCAAG	natural antisense	NM_014646	LPIN2	phosphatidate phosphatase LPIN2	-	2916991	3011945	38.5795	17.8208	5.28343	4.0763	33.3584	36.5606	45.8193	19.1563	21.5244	12.7816	5.1889	5.18653	5.47487	4.21946	4.19937	3.81007
ASHGA5P020456	0.000206948	0.00207292	2.41854	up	noncoding	uc003igw.1	BC041448	UCSC_knowngene	1748	chr4	+	130701164	130876523	ENST00000513875	TATACCAATAGGTTTTCTCTTCATAATACCTACGTCATCTAGTAGCATAACATAAGGCAG	intergenic							64.8287	27.803	6.02137	4.74723	66.3333	59.1427	69.0099	27.9086	31.9809	23.5195	6.14656	5.86236	6.05518	4.78571	4.81173	4.64424
ASHGA5P019060	5.35036e-08	5.9726e-05	2.11335	up	noncoding	NR_049742	SIKE1	RefSeq	5401	chr1	-	115312104	115323308		TCCGGACCAGAGCTATGGATTTCCTTGGAGGAACACCAGGATGCTTTGGAACTTATCATG	exon sense-overlapping	NM_001102396	SIKE1	suppressor of IKBKE 1 isoform 1	-	115312104	115323308	10623.9	5330.26	13.4201	12.3406	9909.45	11062.8	10899.3	5238.88	5504.16	5247.74	13.4229	13.4301	13.4073	12.3562	12.3361	12.3295
ASHGA5P019060	5.35036e-08	5.9726e-05	2.11335	up	noncoding	NR_049742	SIKE1	RefSeq	5401	chr1	-	115312104	115323308		TCCGGACCAGAGCTATGGATTTCCTTGGAGGAACACCAGGATGCTTTGGAACTTATCATG	exon sense-overlapping	NM_025073	SIKE1	suppressor of IKBKE 1 isoform 2	-	115312104	115323308	10623.9	5330.26	13.4201	12.3406	9909.45	11062.8	10899.3	5238.88	5504.16	5247.74	13.4229	13.4301	13.4073	12.3562	12.3361	12.3295
ASHGA5P043980	1.66187e-05	0.000509474	2.63878	up	noncoding	uc003wde.3	DQ786304	UCSC_knowngene	1485	chr7	+	143306174	143307659	NM_001206938, NM_001206941, NM_014719	GAAGAGGCTTCATAGGTACATTTCCTTTTCTATGGCACAGGCATGATGATATTGGGTGTG	intergenic							1220.11	445.771	10.24	8.84008	1157.86	1287.81	1214.66	424.054	447.644	465.615	10.256	10.2696	10.1943	8.80313	8.77366	8.94345
ASHGA5P030262	6.14491e-06	0.000307475	2.28391	up	noncoding	ENST00000561165	CTD-3094K11.2	GENCODE	266	chr15	-	91425706	91426688		CATTATCTCATGTCCATTAAATAGAACCAGCAATGCTGGGCCTGTTTAAATTACAAGAAA	natural antisense	NM_002569	FURIN	furin preproprotein	+	91411884	91426687	245.307	102.866	7.89672	6.70522	223.096	258.33	254.496	99.6947	106.906	101.998	7.85361	7.93547	7.90109	6.68507	6.66701	6.76357
ASHGA5P034334	0.000180451	0.00190643	2.23799	up	noncoding	TCONS_00003748	XLOC_001545	LincRNAs identified by Cabili et al	218	chr2	+	81928461	81929613		TTCAGAGCACGGCGAAGATTTAAAAGAGGGATGTTCTTTGCTGTAAAAATACATACACAT	intergenic							44.8778	21.1077	5.50161	4.33941	40.2127	49.3308	45.09	19.0826	23.7853	20.4551	5.44632	5.60833	5.45018	4.21399	4.35422	4.45
ASHGA5P010584	0.000103411	0.00137828	2.10978	up	noncoding	ENST00000533551	PRKY	pseudogene	1019	chrY	+	7142353	7239909	ENST00000528056	TTCCCCAGACATTTGGATTTCCATGTAAAAACGGGGCGAATGATGTGAAACACCATCGGT								67.6969	33.0176	6.0803	5.00321	60.1812	67.8376	75.0719	32.615	38.1463	28.2916	6.01305	6.05497	6.17288	5.0145	5.08525	4.90988
ASHGA5P017027	0.000142499	0.00166066	4.32031	up	noncoding	ENST00000436838	RP11-179H18.8	GENCODE	491	chr10	-	121430229	121484200		TTGGTCAAATACTCTTCGATCATCAGGTGTGAAGCTGAACAGATTCAGACGGAGCTGAGA	natural antisense	NM_004281	BAG3	BAG family molecular chaperone regulator 3	+	121410881	121437329	68.4556	16.6992	6.09529	3.98416	62.9698	65.8081	76.5887	19.2451	18.5864	12.2662	6.07626	6.01042	6.1992	4.22583	3.97843	3.74821
ASHGA5P023105	0.0043758	0.0161946	2.0961	up	noncoding	ENST00000570035	AC004158.2	GENCODE	831	chr16	-	72556036	72698908		GATCTCAGGGAGGGGAAGGTATAAAATTTTCAAATGGAGGAGTATACCTGAACCTAATCA	intergenic							24.3524	12.7006	4.64694	3.57924	21.2226	27.0185	24.816	13.9379	11.6551	12.5088	4.56357	4.76061	4.61664	3.73	3.23186	3.77586
ASHGA5P049942	5.64484e-07	0.000125674	2.66341	up	noncoding	uc002kmd.2	AX721193	UCSC_knowngene	402	chr18	+	3473959	3478974	ENST00000578664, ENST00000579007	CATACCTGAGGATTATGTGGTTTGTAAACTTGGCACTTAGAAGAACCAATAAAATCATGT	intergenic							3714.63	1423.12	11.891	10.4778	3557.96	3888.8	3697.13	1406.72	1462.85	1399.8	11.9168	11.9078	11.8485	10.5011	10.4587	10.4735
ASHGA5P036348	3.53726e-05	0.000746829	2.36312	up	noncoding	ENST00000568571	RP11-469M7.1	GENCODE	2666	chr2	+	201689395	201692061		CTTCTTGTCTGTACCCTTGAAATGGAATAAAATTTCATGAGACTCCTTGTTAATGTAGAG	intergenic							1332.95	544.901	10.3672	9.12645	1252.62	1474.98	1271.27	533.109	572.759	528.835	10.3694	10.4722	10.2599	9.13224	9.12694	9.12019
ASHGA5P028116	6.96154e-05	0.00108698	3.74691	up	noncoding	ENST00000545188	RP11-221N13.4	GENCODE	547	chr12	+	66038176	66041635		GTCAACCTTTAAATCAGAAAAGGAGCTGGAGGATGCAATTCATTGATGTATAGAAAGTTT	intergenic							55.3112	15.5375	5.79743	3.89173	49.0135	59.4904	57.4297	16.6272	15.3944	14.591	5.72479	5.87138	5.79611	4.00067	3.68473	3.98977
ASHGA5P047637	0.000922597	0.00537586	2.26525	up	noncoding	NR_026762	LINC00263	RefSeq	1003	chr10	+	102133332	102148111	ENST00000454935, uc001kra.4	CAAAAACGCCTCTTATGGAAAAGCCAGAGCGCCAGGAGTCAGCAAAACACACTAAAGATT	intergenic							93.3457	41.3967	6.51807	5.3384	77.3537	93.8008	108.883	36.0797	45.7107	42.3999	6.35618	6.50488	6.69316	5.16803	5.36273	5.48445
ASHGA5P044908	0.00729146	0.023702	2.08853	up	noncoding	ENST00000517368	CTA-392E5.1	GENCODE	517	chr8	+	86851933	86920842		AGGATCAAAAGCTTCTAGAGGCTATACTATGGAGTGCTTAATAAAAAGTTGAGTAAAGAG	intergenic							20.9143	10.9818	4.42021	3.35773	17.8449	19.4792	25.4187	10.5753	10.6361	11.734	4.31933	4.29343	4.64788	3.29696	3.08543	3.69078
ASHGA5P016835	0.000183891	0.00192756	2.03852	up	noncoding	ENST00000434790	AC096579.13	GENCODE	388	chr2	-	89117787	89124720		CTCTGTTCAGATATTTGGGTTCTGGGTCTGGATCCTGGTAGCCACCACCCAGGTAGCAAA	intergenic							182.572	86.9256	7.4718	6.44427	171.389	185.903	190.424	83.3444	101.878	75.5538	7.47551	7.45929	7.48058	6.42051	6.58775	6.32456
ASHGA5P058604	1.14864e-05	0.000423602	3.24674	up	noncoding	uc010vhg.2	MTE	UCSC_knowngene	243	chr16	+	56710043	56711676	NR_003669, uc010ccl.3	TGCTCCTGCTCCACTACTCCTGCAAATGCAGAGAGTGCAAATGCACCTCCTGCAAGACGA	intergenic							6283.99	2015.7	12.6591	10.9601	5746.49	6370.39	6735.09	1869.06	2242.7	1935.35	12.6078	12.6281	12.7413	10.9025	11.055	10.9228
ASHGA5P041372	1.22939e-05	0.00043431	3.24378	up	noncoding	ENST00000509051	CTB-49A3.2	GENCODE	466	chr5	+	132496129	132559995		GGGAATAGAACCCTTGGAGCGTGTAGATGGGATACCACGGTCTTCCAGCTCCTATTGCAG	natural antisense	NM_015082	FSTL4	follistatin-related protein 4 precursor	-	132532151	132948223	491.203	144.197	8.89904	7.20137	459.942	489.344	524.323	130.809	162.778	139.005	8.89666	8.85339	8.94708	7.09324	7.29375	7.21712
ASHGA5P025994	1.12188e-05	0.000420664	2.71847	up	noncoding	NR_049759	IFITM3	RefSeq	673	chr11	-	319672	320914	NM_006435, NM_021034	ATGAACCCCTGCTGCCTGGGCTTCATAGCATTCGCCTACTCCGTGAAGGGACAGGAAGAT	exon sense-overlapping	NM_021034	IFITM3	interferon-induced transmembrane protein 3	-	319672	320914	6410.98	2465.45	12.6895	11.2467	5837.75	6654.36	6740.84	2435.54	2417.54	2543.28	12.6302	12.6942	12.7442	11.2689	11.1654	11.306
ASHGA5P032481	4.97128e-06	0.000292463	2.12713	up	noncoding	uc010wkl.2	DQ597730	UCSC_knowngene	1552	chr17	-	45126237	45127789		AAATATATCTTTTGAAAACACGGCCATCTACTTGGAACATTCCATAGTGTGACATAGAGT	intergenic							281.784	125.572	8.09375	7.00485	263.095	295.245	287.013	127.606	132.779	116.332	8.08777	8.12142	8.07207	7.05879	6.99862	6.95714
ASHGA5P027147	0.000161392	0.00178959	2.35395	up	noncoding	ENST00000538920	RP11-582E3.2	GENCODE	351	chr12	-	27258083	27314326	DA719165	AAACAGTTCTGGGATATGTATACCTATAGGAAGACAGGAGTGAGCAACAGCTACTCATAG	intergenic							27.3149	12.5415	4.80234	3.56726	22.6589	29.0924	30.1934	11.7738	14.6287	11.222	4.65479	4.86751	4.88472	3.46736	3.60094	3.63347
ASHGA5P022772	3.72795e-06	0.000252944	2.01013	up	noncoding	ENST00000562549	RP11-46D6.1	GENCODE	1107	chr16	-	46656772	46658355		AACAGGGAGCATTCACAGGGTCTTGGGAACAAAGGCCTGGGCCTCCCCGATGTTTCAAAG	intergenic							107.344	53.205	6.72394	5.71665	102.942	109.841	109.249	53.1916	56.0601	50.3633	6.75561	6.7175	6.6987	5.74667	5.67183	5.73145
ASHGA5P042456	6.20987e-08	5.9726e-05	3.11662	up	noncoding	uc021zad.1	HM358993	UCSC_knowngene	310	chr6	+	46172959	46173269		AATAGGGAGAAGATGACTCAGATCATGTTTAAGACCTTCAACACCCAGGCCATGTACGTG	intergenic							15948.5	5366.22	13.9892	12.3492	14956	16541	16348.6	5311.88	5570.74	5216.04	13.994	13.994	13.9795	12.3724	12.3562	12.319
ASHGA5P026446	0.0463518	0.0960369	2.11898	up	noncoding	ENST00000534120	AP000640.2	GENCODE	630	chr11	+	59436784	59443268		AAGAATGGAAAGTTGCTGGTCTTCGAAAGGGGCGGACTTCGTCGCCACTTTCAGCGGCTC	bidirectional	NM_152716	PATL1	protein PAT1 homolog 1	-	59404191	59436511	18.2715	9.86642	4.24095	3.15758	19.1672	17.2599	18.3873	14.0673	7.13652	8.3954	4.41786	4.12002	4.18498	3.74414	2.47617	3.25244
ASHGA5P029551	8.54207e-07	0.00015342	2.23704	up	noncoding	ENST00000555689	RP11-589M4.1	GENCODE	528	chr14	+	53243069	53243858		CTCAAATTGTTCAGTGGTAAGAAAGGTAATAAAGCATTTAGTTGTGCCTTTAAGTAGGCT	natural antisense	NM_198066	GNPNAT1	glucosamine 6-phosphate N-acetyltransferase	-	53241910	53258386	53.0314	24.8264	5.7404	4.57881	48.9853	55.8749	54.234	24.3121	27.4087	22.7584	5.72322	5.78188	5.71609	4.57098	4.56931	4.59614
ASHGA5P019251	5.74224e-07	0.000126525	5.64252	up	noncoding	ENST00000475331	RPLP0P2	GENCODE	591	chr11	+	61396299	61403859		TGCTGAGAAGGAAAAAACGATCAACGAACCTTCATTTAAGAAAAAGCACAGCGTTCTCAT	intergenic							27.8216	5	4.82949	2.33315	25.2938	27.3099	30.861	5	5	5	4.79754	4.77682	4.91411	2.32391	2.32202	2.35352
ASHGA5P016195	1.80255e-05	0.000529931	2.129	up	noncoding	ENST00000427841	SDHAP1	GENCODE	2491	chr3	-	195686791	195717150		CGAAAGAATGGTAGAAAATTATGGCATGCCGTTTAGCAGAACTGAAGATGGGAAGATTTA	intergenic							541.905	240.496	9.03922	7.94904	497.137	579.554	549.025	241.621	241.233	238.633	9.0109	9.09298	9.01378	7.98691	7.8756	7.98461
ASHGA5P030787	0.000127306	0.00155428	2.47553	up	noncoding	ENST00000559321	CTD-2147F2.1	GENCODE	448	chr15	+	97954484	97975324		GGGGGGACAACAAGTGTCTATTACACAGAATAAACAGCCTCTGGCAAATGAATACATTTT	intergenic							71.8612	29.7389	6.16344	4.8557	68.4121	80.0927	67.0788	30.0619	31.0982	28.0566	6.1921	6.28302	6.0152	4.89814	4.77044	4.89852
ASHGA5P021602	0.00147646	0.00743666	2.43423	up	noncoding	ENST00000536034	RP11-266K4.9	GENCODE	451	chr12	+	8388525	8395160		GTCTTAAGATGTGTGAAAGCCTCAGCGCATGAGCCAATTCTGTGCAGTGCTCGACATACA	intergenic							34.1833	15.1965	5.12677	3.8433	33.2759	33.6874	35.5867	12.4869	17.0779	16.0247	5.18537	5.07259	5.12234	3.56188	3.8455	4.12253
ASHGA5P049926	0.000552374	0.00384933	12.059	up	noncoding	ENST00000573767	ROCK1P1	pseudogene	549	chr18	+	116841	118504	NM_005406, NR_033770	ATGATGTAACATCAGCAAGAGATATGCTGCTGTTAGCATGTTCTCAGGATGAACAAAAAA								78.8463	6.78335	6.2899	2.69786	69.3935	79.6609	87.4846	5	5.882	9.46804	6.21073	6.27576	6.3832	2.32391	2.36409	3.40558
ASHGA5P025896	0.0012804	0.00671063	2.27225	up	noncoding	NR_046072	NKX3-1	RefSeq	2484	chr8	-	23536205	23540434	NM_001256339, NM_006167	TCAGGCCAAGGTCAGGGAGCAAGAGGTGTGCACACCAAAGCTATTGGAGATTTGCGTGGA	exon sense-overlapping	NM_001256339	NKX3-1	homeobox protein Nkx-3.1 isoform 2	-	23536205	23540402	21.0956	10.2109	4.43509	3.25097	17.3808	20.8238	25.0821	9.38877	11.4575	9.78627	4.2816	4.39265	4.63103	3.09701	3.20577	3.45013
ASHGA5P025896	0.0012804	0.00671063	2.27225	up	noncoding	NR_046072	NKX3-1	RefSeq	2484	chr8	-	23536205	23540434	NM_001256339, NM_006167	TCAGGCCAAGGTCAGGGAGCAAGAGGTGTGCACACCAAAGCTATTGGAGATTTGCGTGGA	exon sense-overlapping	NM_006167	NKX3-1	homeobox protein Nkx-3.1 isoform 1	-	23536205	23540450	21.0956	10.2109	4.43509	3.25097	17.3808	20.8238	25.0821	9.38877	11.4575	9.78627	4.2816	4.39265	4.63103	3.09701	3.20577	3.45013
ASHGA5P056839	0.0152945	0.0410347	5.19754	up	noncoding	TCONS_00009372	XLOC_004320	LincRNAs identified by Cabili et al	1145	chr5	+	25083406	25162815		CCCTCCGAAAAATAACTTTCTAAAGCAGACAGAGAGCAAGAGCAAGAGAGAAAGAAAACC	intergenic							44.0345	8.51077	5.34321	2.96538	54.3227	57.1019	20.6788	5.02831	12.7091	7.79491	5.86735	5.81188	4.35041	2.36029	3.37857	3.1573
ASHGA5P046546	0.00280818	0.011757	2.05895	up	noncoding	uc004dsb.1	AY927613	UCSC_knowngene	329	chrX	+	53221897	53223882		CAGGAGCTGAGGTCTGAACAATACCTTGGAGTCAGAATACAAAAGTCAAGGGACTCAGGG	natural antisense	NM_001146702	KDM5C	lysine-specific demethylase 5C isoform 2	-	53220502	53254604	42.7382	21.8358	5.42872	4.38681	35.4903	44.2543	48.47	22.4468	20.5498	22.5109	5.27306	5.45563	5.55747	4.45108	4.12657	4.58279
ASHGA5P046546	0.00280818	0.011757	2.05895	up	noncoding	uc004dsb.1	AY927613	UCSC_knowngene	329	chrX	+	53221897	53223882		CAGGAGCTGAGGTCTGAACAATACCTTGGAGTCAGAATACAAAAGTCAAGGGACTCAGGG	natural antisense	NM_004187	KDM5C	lysine-specific demethylase 5C isoform 1	-	53220502	53254604	42.7382	21.8358	5.42872	4.38681	35.4903	44.2543	48.47	22.4468	20.5498	22.5109	5.27306	5.45563	5.55747	4.45108	4.12657	4.58279
ASHGA5P043861	0.0353201	0.0779128	2.39137	up	noncoding	TCONS_00018589	XLOC_008925	LincRNAs identified by Cabili et al	447	chr10	-	103461753	103464357		TTTCTCTGACCAGTGCTTGTTCTGCTAAAGGAAGAAGAGCTCAAGCTGCACTCCTTGTTT	intergenic							84.9712	38.8755	6.39059	5.13276	82.2576	98.4011	74.255	22.7535	60.9029	32.9699	6.44284	6.57065	6.15829	4.47322	5.80152	5.12354
ASHGA5P023085	0.000870831	0.00516669	3.16387	up	noncoding	ENST00000569384	TUG1	GENCODE	443	chr22	+	31369397	31371465		TCTCTTGATACATCAAGGCTTTGTGGCCATGAAGCCCTTTGAGTGAAAACTGTGCAGAAG	intergenic							105.011	33.796	6.69002	5.02833	96.0755	113.099	105.857	31.7094	30.5405	39.138	6.654	6.7592	6.65686	4.97544	4.7413	5.36825
ASHGA5P043788	0.000127743	0.00155551	2.23677	up	noncoding	ENST00000438538	AC003092.1	GENCODE	743	chr7	+	93690452	93695973		GTAAAAACTTAGATAATGCTGTCTGAAATACTTAACTCCTGGTCAAATGCAGCTGCTATT	intergenic							217.816	93.9165	7.72707	6.56565	208.135	235.087	210.226	89.118	96.1902	96.4413	7.75708	7.8011	7.62304	6.51703	6.4973	6.68264
ASHGA5P051166	1.5415e-06	0.000180916	3.41956	up	noncoding	uc010gqe.2	DKFZp586E1322	UCSC_knowngene	4364	chr21	+	47548398	47552762		TGACCTCGCAAGACCCTTAACTCACTCCCGTCTGCAGAGTCCTTCTTTGCTGCATCAGGT	exon sense-overlapping	NM_001849	COL6A2	collagen alpha-2(VI) chain isoform 2C2 precursor	+	47518032	47552763	9428.25	2917.69	13.2525	11.4787	8868.49	9744.61	9671.63	2925.21	2848.7	2979.15	13.2599	13.2576	13.2401	11.5152	11.3999	11.5212
ASHGA5P051166	1.5415e-06	0.000180916	3.41956	up	noncoding	uc010gqe.2	DKFZp586E1322	UCSC_knowngene	4364	chr21	+	47548398	47552762		TGACCTCGCAAGACCCTTAACTCACTCCCGTCTGCAGAGTCCTTCTTTGCTGCATCAGGT	exon sense-overlapping	NM_058174	COL6A2	collagen alpha-2(VI) chain isoform 2C2a precursor	+	47518032	47549719	9428.25	2917.69	13.2525	11.4787	8868.49	9744.61	9671.63	2925.21	2848.7	2979.15	13.2599	13.2576	13.2401	11.5152	11.3999	11.5212
ASHGA5P051166	1.5415e-06	0.000180916	3.41956	up	noncoding	uc010gqe.2	DKFZp586E1322	UCSC_knowngene	4364	chr21	+	47548398	47552762		TGACCTCGCAAGACCCTTAACTCACTCCCGTCTGCAGAGTCCTTCTTTGCTGCATCAGGT	exon sense-overlapping	NM_058175	COL6A2	collagen alpha-2(VI) chain isoform 2C2a' precursor	+	47518032	47549719	9428.25	2917.69	13.2525	11.4787	8868.49	9744.61	9671.63	2925.21	2848.7	2979.15	13.2599	13.2576	13.2401	11.5152	11.3999	11.5212
ASHGA5P032979	0.000223248	0.00218175	2.44619	up	noncoding	ENST00000585189	RP11-192H23.5	GENCODE	298	chr17	+	26900134	26901261		TATTTGCTGTATGGTATGTACTCAAGGCATGAGTCAGGGCTTCTGTACTACCCTCTGATC	natural antisense	NM_005165	ALDOC	fructose-bisphosphate aldolase C	-	26900132	26903951	127.945	51.8128	6.96781	5.67728	124.169	132.399	127.266	56.5795	50.2924	48.5665	7.02055	6.98139	6.9015	5.84082	5.50967	5.68135
ASHGA5P016948	2.68721e-07	9.6861e-05	2.17111	up	noncoding	ENST00000435947	SNHG5	GENCODE	696	chr6	-	86386799	86388370	ENST00000453754	AGATGCAAAGTGAGGGTCGCTGTCTGCCCATTGATAGAGGCCAGATTGTCTTGGAAGTTC	intergenic							110092	51519.2	16.7534	15.635	102675	113229	114371	51264.3	52034.7	51258.6	16.7567	16.7704	16.7333	15.6547	15.6128	15.6375
ASHGA5P039577	2.52971e-07	9.6861e-05	2.92093	up	noncoding	ENST00000554749	RP4-773N10.4	GENCODE	4216	chr1	+	110600961	110605177		CTGTGATGAATTCGTTGTTTGGTATATGTGCTGTGACTGTTACATTTAACTGTATTGGTA	natural antisense	NM_006492	ALX3	homeobox protein aristaless-like 3	-	110602996	110613322	804.832	265.646	9.63913	8.0927	751.888	826.872	835.737	268.084	274.788	254.065	9.62981	9.63374	9.65383	8.13424	8.06821	8.07565
ASHGA5P038088	3.68913e-06	0.00025207	2.20448	up	noncoding	ENST00000449158	GRM7-AS3	GENCODE	444	chr3	-	6763001	6832792		ATGAGCTCCCGTTCTCCATTACTTGATCAATGAATGGAATTTCTGCACTGTTTTGCCAAA	intronic antisense	ENST00000448328	GRM7	glutamate receptor, metabotropic 7 [Source:HGNC Symbol;Acc:4599]	+	6811755	7348296	425.094	182.959	8.69325	7.55281	408.511	436.202	430.57	174.499	200.365	174.012	8.72513	8.68994	8.66468	7.51703	7.60513	7.53627
ASHGA5P014855	4.46709e-07	0.000120505	2.03052	up	noncoding	ENST00000456812	GAS5	GENCODE	723	chr1	-	173833038	173836181	ENST00000414075	GAAGAAATGCAGGGTTTTTAATGACCACAACAAGCAAGCATGCAGCTTACTGCTTGAAAG	intergenic							92712.6	47099.4	16.5176	15.4957	87303.9	95711.7	95122.2	47128.2	46677.1	47492.9	16.5248	16.5296	16.4984	15.5234	15.4819	15.4819
ASHGA5P025787	0.0163479	0.0431575	4.58751	up	noncoding	NR_037675	PRR24	RefSeq	795	chr19	+	47777658	47778980		AGTAGAGCAGTCCGACAGCTGCCGTGCTGCTCGCCGTGTACTACGGTCTCATCTGGGTAC	exon sense-overlapping	NM_178511	PRR24	proline-rich protein 24	+	47778141	47778980	40.4232	9.12207	5.24015	3.04244	61.5151	37.623	22.1315	8.68503	7.6943	10.9869	6.04338	5.22672	4.45036	2.96617	2.55711	3.60405
ASHGA5P035635	0.00630133	0.0212695	5.21268	up	noncoding	uc002vyh.3	AF055024	UCSC_knowngene	1834	chr2	-	239359012	239360880		CAACCAACATTTTGTTTTGCAACCAAGAGCATTTCAAAAAGCAAAAATATTGCCCTCTAC	natural antisense	NM_001040445	ASB1	ankyrin repeat and SOCS box protein 1	+	239335625	239360891	37.22	8.11255	5.23092	2.84889	33.9392	33.1244	44.5964	5	7.30107	12.0366	5.20985	5.04651	5.4364	2.32391	2.50084	3.72193
ASHGA5P030202	2.97266e-06	0.0002327	2.39113	up	noncoding	ENST00000560958	RP11-752G15.9	GENCODE	1662	chr15	-	83394624	83407368	NR_036446	TGTATACATCTCATGCTAGCCTTAGGAAACTGGAATAAGCCTTTGAAAAGAAATTTGTCA	intergenic							54639.4	23349.2	15.7557	14.498	51802.9	56265.6	55849.6	23334.2	22936.1	23777.2	15.778	15.7473	15.7416	14.5439	14.4378	14.5121
ASHGA5P018556	0.0387431	0.0836168	2.37112	up	noncoding	ENST00000454957	RP11-3B12.5	GENCODE	600	chr7	-	124791379	124793665		AATTAACCAGATAAGAATTATGCTGAGACATAGCAGTACCTCAAAAAGTGGTGGAGGTAA	intergenic							19.6341	9.69953	4.32831	3.08275	22.6346	20.853	15.4147	6.41117	15.9289	6.75852	4.65274	4.39426	3.93793	2.52772	3.7405	2.98001
ASHGA5P039027	0.00121834	0.00651152	2.73169	up	noncoding	uc003erl.1	AX746877	UCSC_knowngene	1139	chr3	+	136734712	136735851		TTCCACTTGAACTTTCTGAGAACGGTTTAAAGGTGAAATAATCTGATACACTTCTCTGTC	intergenic							24.0154	9.6684	4.61534	3.16555	19.7363	23.9282	28.3817	10.983	11.7885	6.23372	4.45849	4.58901	4.79852	3.36547	3.25244	2.87873
ASHGA5P044280	0.00159901	0.00788549	3.05411	up	noncoding	TCONS_00001323	XLOC_000605	LincRNAs identified by Cabili et al	1464	chr1	+	230450245	230451789		GACTCTGTATTTTATCGTGTGTGTATGTGTGTGTATATTTACACACACATACACACAAGA	intergenic							126.692	40.7391	6.92324	5.31249	97.7779	118.698	163.599	35.2242	43.0446	43.9485	6.67981	6.82898	7.26093	5.12733	5.27263	5.53752
ASHGA5P036472	0.00427194	0.0159261	2.54248	up	noncoding	ENST00000416861	AC009502.4	GENCODE	496	chr2	+	220551708	220579408		GTGAATAGAGAGAGAGGGAACAGGGAAATATCTAGATCTGTGTGCTGATACCACTTTTTT	intergenic							61.787	25.506	5.9532	4.60697	56.692	66.8836	61.7855	29.5396	20.9605	26.0177	5.92768	6.03524	5.8967	4.87304	4.15652	4.79134
ASHGA5P031062	0.00387518	0.0148502	3.25204	up	noncoding	ENST00000569974	RP11-264B17.2	GENCODE	544	chr16	-	28968007	28978204		GCTCATTATATCACAAAAAGTGAAACTTGGATCTCATATATAAAGGTGTATTTCACTGAA	natural antisense	NM_032815	NFATC2IP	NFATC2-interacting protein	+	28962317	28977767	29.5886	9.84388	4.88561	3.18426	25.3409	39.5286	23.8965	11.5442	12.0018	5.9856	4.80125	5.29557	4.56001	3.44009	3.28279	2.8299
ASHGA5P035947	0.00385528	0.014796	2.90347	up	noncoding	NR_024606	LBX2-AS1	RefSeq	2449	chr2	+	74729743	74732192		ATGAGTGTGAGGCAGGAAGAATAAGGCAGAAGAGAGGTGCTTTTTAAAAGTTTTTATTTC	natural antisense	NM_001009812	LBX2	transcription factor LBX2	-	74724643	74730443	31.0498	11.9178	4.98544	3.44766	27.4497	33.5455	32.1542	13.6406	15.5388	6.57415	4.91584	5.06609	4.97439	3.69797	3.70142	2.94358
ASHGA5P035947	0.00385528	0.014796	2.90347	up	noncoding	NR_024606	LBX2-AS1	RefSeq	2449	chr2	+	74729743	74732192		ATGAGTGTGAGGCAGGAAGAATAAGGCAGAAGAGAGGTGCTTTTTAAAAGTTTTTATTTC	natural antisense	NM_032673	PCGF1	polycomb group RING finger protein 1	-	74732169	74734821	31.0498	11.9178	4.98544	3.44766	27.4497	33.5455	32.1542	13.6406	15.5388	6.57415	4.91584	5.06609	4.97439	3.69797	3.70142	2.94358
ASHGA5P028800	0.00374107	0.0144877	2.34762	up	noncoding	ENST00000426509	RP11-442J21.1	GENCODE	295	chr13	+	45225947	45275152		GTCACTTTAAGAAGGGAGACTGCCCAGTGAAAGCAGTGGAAAGAAAAAGAGCGTTAAAAG	intergenic							67.4116	29.6015	6.06231	4.83111	67.3507	79.6756	55.2084	24.7004	34.5781	29.5259	6.17134	6.27626	5.73933	4.59329	4.93047	4.96957
ASHGA5P025945	0.000104736	0.00139038	2.14897	up	noncoding	NR_047511	AIRN	RefSeq	1489	chr6	-	160424322	160428696		TGAAACCAAGCTGCCATGGCTCCCAGTTCGACATCATGTCACCGGAGCCTGCACAGATGA	intronic antisense	NM_000876	IGF2R	cation-independent mannose-6-phosphate receptor precursor	+	160390130	160527583	99.228	46.3435	6.61534	5.5117	95.6214	100.472	101.591	45.6847	46.4464	46.8994	6.64636	6.59877	6.6009	5.51944	5.38652	5.62913
ASHGA5P036432	1.11634e-05	0.000419326	2.00289	up	noncoding	NR_037701	PKI55	RefSeq	3353	chr2	+	217081611	217084915	TCONS_00004015	TGTGTCCTTTTATTCATGAATTCTTGCACATTATGAAGAAAGAGTCCATGTGGTCAGTGT	intergenic							119.932	58.9991	6.87252	5.87044	107.621	122.445	129.731	56.2627	64.8063	55.9281	6.8178	6.874	6.92576	5.8309	5.89654	5.88387
ASHGA5P054278	0.00106214	0.00592415	3.32662	up	noncoding	uc001hpx.3	BC032899	UCSC_knowngene	506	chr1	+	226271655	226277994		CTTTCTATGAGGTCCTAGGAATGAAGGAAAACAGGCAATAAGGCAAGAATCGCTGTCGAA	intergenic							41.2561	13.3511	5.38527	3.65121	38.5462	45.101	40.121	15.7453	11.9046	12.4033	5.38382	5.48297	5.28902	3.92064	3.26806	3.76494
ASHGA5P043157	5.29997e-06	0.000299243	2.72748	up	noncoding	ENST00000436677	AC005077.12	pseudogene	306	chr7	-	75728757	75730726		GGAATTCCATGACTTGAAAGGATCGTCCATGGGAGTAATAAAATCAAATTTGTTGGTAAA								2154.3	791.809	11.0883	9.6407	1969.58	2231.92	2261.4	804.893	779.564	790.969	11.0466	11.0874	11.1308	9.69372	9.56895	9.65944
ASHGA5P058768	0.00734336	0.0238236	2.09701	up	noncoding	uc.392+	uc.392	UCR	256	chr15	+	70392133	70392389		CCATGTGGTATAAAGGAGCCATGCATAAAAAAGTAAGCAGAGGCTAAATATCAATTTGAT	intergenic							21.2177	11.0238	4.43682	3.36849	16.6264	24.4669	22.5598	12.3572	10.1894	10.5249	4.21601	4.61863	4.47582	3.54517	3.0149	3.54539
ASHGA5P027843	0.0125727	0.0353695	2.04212	up	noncoding	ENST00000538670	HTR7P1	pseudogene	1336	chr12	+	13154432	13155768	NM_000872, NM_019860	TGCTGAGAGGCCAGAGAGACCTGAGTTTGTCCTACAAAACTCTGACTACTGTAGAAAAAA								53.4976	27.4533	5.7449	4.71483	45.8631	56.0512	58.5785	29.4942	22.4	30.4656	5.62667	5.78716	5.82087	4.87052	4.25934	5.01464
ASHGA5P053403	6.48403e-06	0.00031651	2.10685	up	noncoding	ENST00000455838	GAS5	GENCODE	632	chr1	-	173834092	173837127	ENST00000416952, ENST00000442067, uc001gjk.3	ACTACACTGTGTGGAGCAAGTTTTAAAGAAGCAAAGGTATAGCAGTTCCAAGTATTTTTT	bidirectional	NM_001122770	ZBTB37	zinc finger and BTB domain-containing protein 37 isoform a	+	173837492	173855774	45130.9	21865.1	15.4813	14.4063	43363.3	46660	45369.5	21908.9	21792.3	21894.2	15.5234	15.4911	15.4296	14.4465	14.3746	14.3977
ASHGA5P053403	6.48403e-06	0.00031651	2.10685	up	noncoding	ENST00000455838	GAS5	GENCODE	632	chr1	-	173834092	173837127	ENST00000416952, ENST00000442067, uc001gjk.3	ACTACACTGTGTGGAGCAAGTTTTAAAGAAGCAAAGGTATAGCAGTTCCAAGTATTTTTT	bidirectional	NM_032522	ZBTB37	zinc finger and BTB domain-containing protein 37 isoform b	+	173837492	173842778	45130.9	21865.1	15.4813	14.4063	43363.3	46660	45369.5	21908.9	21792.3	21894.2	15.5234	15.4911	15.4296	14.4465	14.3746	14.3977
ASHGA5P048969	0.00768143	0.0245918	2.58427	up	noncoding	TCONS_00025378	XLOC_012192	LincRNAs identified by Cabili et al	833	chr17	+	37721023	37723729		AAAGACTGCAGTACGTAGAGCATCAAGGGAAGCTGTGGAAATATATTTTCTTAAGTACAG	intergenic							31.133	13.2761	4.98939	3.61963	28.0506	33.9623	31.386	12.0046	11.5937	16.2299	4.94633	5.08444	4.93739	3.49559	3.22335	4.13996
ASHGA5P044640	0.000926462	0.00539395	2.21599	up	noncoding	ENST00000522661	CTD-3023L14.2	GENCODE	643	chr8	+	8418903	8427198		CAAAGAAGTGATTGCAGATGTTAAATGGAACATAGCTCTGGTCGTTTGATAAATATTCAG	intergenic							22.9794	11.3114	4.55454	3.40659	20.2775	21.0676	27.5931	10.8124	14.2651	8.85658	4.49771	4.40793	4.75798	3.33672	3.56204	3.32102
ASHGA5P042914	0.00272861	0.011524	2.36951	up	noncoding	ENST00000425322	AC006041.1	GENCODE	328	chr7	-	15880921	15881985		ATTTGATATTCAGCCTACAGCTTTCCAAAGCAGCAGTTGAACATGTTGTTGAGTTTATAC	intergenic							36.6552	16.4393	5.2155	3.97091	33.8108	42.1963	33.9585	15.4701	15.8804	17.9672	5.20475	5.38895	5.0528	3.89671	3.73566	4.28036
ASHGA5P037410	2.11403e-05	0.000566205	4.18717	up	noncoding	ENST00000434859	AP000477.3	GENCODE	847	chr21	+	25415571	25422601		ATCATAAAGCTGGTCTATCATGCCCAGTGCTTGGACAGAAGAAGAAGAGAGCAATGGAGA	intergenic							1671.2	389.344	10.7045	8.63855	1649.4	1756	1608.18	355.336	392.917	419.78	10.7714	10.7255	10.6166	8.54088	8.58391	8.79088
ASHGA5P032723	1.72955e-05	0.00051943	2.14289	up	noncoding	uc001bep.1	AK098438	UCSC_knowngene	2057	chr1	-	21749600	21754300	NM_001256416, NM_001256417, NM_032264, NR_046176	ATATCAATACTTAGGAAGACCACAGCTAGATGGACAAACAGCATTGAGAGGCCTTAGCCC	intergenic							1351.16	613.684	10.3898	9.2902	1264.55	1418.88	1370.06	628.821	606.413	605.818	10.3863	10.4117	10.3713	9.3586	9.20838	9.30362
ASHGA5P020840	5.8431e-06	0.000303719	2.3695	up	noncoding	NR_033819	IKBKB	RefSeq	4069	chr8	+	42128819	42190171		TTTGGGATCAGAGAACGAAGTGAAACTCCTGGTAGAACGGATGATGGCTCTGCAGACCGA	exon sense-overlapping	NM_001190720	IKBKB	inhibitor of nuclear factor kappa-B kinase subunit beta isoform 2	+	42128819	42190171	98.4754	41.758	6.60394	5.35936	93.5324	104.771	97.1228	41.2551	44.5653	39.4536	6.6187	6.65646	6.53667	5.37324	5.32586	5.37898
ASHGA5P020840	5.8431e-06	0.000303719	2.3695	up	noncoding	NR_033819	IKBKB	RefSeq	4069	chr8	+	42128819	42190171		TTTGGGATCAGAGAACGAAGTGAAACTCCTGGTAGAACGGATGATGGCTCTGCAGACCGA	exon sense-overlapping	NM_001242778	IKBKB	inhibitor of nuclear factor kappa-B kinase subunit beta isoform 5	+	42128819	42190171	98.4754	41.758	6.60394	5.35936	93.5324	104.771	97.1228	41.2551	44.5653	39.4536	6.6187	6.65646	6.53667	5.37324	5.32586	5.37898
ASHGA5P020840	5.8431e-06	0.000303719	2.3695	up	noncoding	NR_033819	IKBKB	RefSeq	4069	chr8	+	42128819	42190171		TTTGGGATCAGAGAACGAAGTGAAACTCCTGGTAGAACGGATGATGGCTCTGCAGACCGA	exon sense-overlapping	NM_001556	IKBKB	inhibitor of nuclear factor kappa-B kinase subunit beta isoform 1	+	42128819	42190171	98.4754	41.758	6.60394	5.35936	93.5324	104.771	97.1228	41.2551	44.5653	39.4536	6.6187	6.65646	6.53667	5.37324	5.32586	5.37898
ASHGA5P043026	1.04621e-06	0.000166032	3.22739	up	noncoding	TCONS_00019699	XLOC_009497	LincRNAs identified by Cabili et al	300	chr11	-	72239230	72246063		GTAAAAGGATGTTCTGTGATGTTGTTGCCTGAATTAGGCAGGGACAATAAATACATTTTT	intergenic							929.205	277.92	9.84908	8.15871	855.417	953.426	978.772	277.528	281.862	274.371	9.81885	9.83682	9.89157	8.18476	8.10518	8.18619
ASHGA5P029532	0.00116688	0.00632028	2.55618	up	noncoding	TCONS_00008252	XLOC_003686	LincRNAs identified by Cabili et al	324	chr4	+	129575029	129581852		ACCTGGAAACAGCATCAATCTTCTCAGAAGTTTCCAAGGACTCCAGATATGCAGGGAACT	intergenic							20.0356	8.61191	4.3523	2.99831	16.918	25.1209	18.0679	9.37533	10.0554	6.40498	4.24181	4.65811	4.15698	3.09383	2.99107	2.91003
ASHGA5P031209	0.0032526	0.0131165	2.29324	up	noncoding	ENST00000562304	RP11-700H13.1	GENCODE	505	chr16	-	58881710	58913940		CAACTCTGGAAAACAGTTTAAAACACCTAGAAAAGTGGAGGTTCTTGAAATTCCCACAGT	intergenic							21.2619	10.2894	4.45955	3.26216	20.2438	22.2145	21.3275	12.408	9.5803	8.87994	4.4952	4.4862	4.39724	3.55172	2.91074	3.32402
ASHGA5P022209	0.000478246	0.00351739	2.02506	up	noncoding	NR_027752	ALDH1L2	RefSeq	7507	chr12	-	105413561	105478341		TTGTGACAAGAGTGATCCACTGATCATGGGCCCCAAAATCATAAGGCTCATCTGGAAAAG	exon sense-overlapping	NM_001034173	ALDH1L2	mitochondrial 10-formyltetrahydrofolate dehydrogenase precursor	-	105413561	105478341	355.42	166.607	8.43175	7.41379	321.015	352.274	392.972	163.052	160.423	176.346	8.38017	8.37887	8.53622	7.41505	7.27027	7.55605
ASHGA5P035558	7.30649e-06	0.000338028	3.39787	up	noncoding	TCONS_00004316	XLOC_002176	LincRNAs identified by Cabili et al	451	chr2	-	79102284	79107703		TTTTAAGAGAGAGAGAGGTTCAGGAAACATCTGAAGGGGAATGGGCAAGTGATGCCTGAA	intergenic							239.105	68.892	7.86313	6.0985	237.586	238.419	241.309	71.3136	71.5388	63.8236	7.94436	7.82176	7.82329	6.18267	6.04719	6.06564
ASHGA5P020382	6.15e-05	0.0010192	4.46871	up	noncoding	ENST00000512573	CTC-347C20.2	GENCODE	594	chr5	-	71869946	71956496		TGCAAAATAGAAATTAGTTGATAACGTCTTCCAGGAGACCTACGGCCATCCTACTGATAT	intergenic							213.658	47.7249	7.69978	5.53993	206.701	217.932	216.341	48.2362	57.4029	37.5357	7.74781	7.68671	7.66482	5.60297	5.70955	5.30726
ASHGA5P037226	0.00432709	0.0160644	3.0941	up	noncoding	ENST00000441465	AP000474.1	GENCODE	680	chr21	-	25261113	25262857		CATTCAAGAAATATTGCTGATTGAAAGCAATGTGCTGAACCACTACTGATCATTGTTCAG	intergenic							24.4726	9.0141	4.64268	3.01316	20.3575	24.4113	28.6488	6.66728	13.5419	6.83313	4.50239	4.61437	4.81127	2.56609	3.48254	2.99085
ASHGA5P052263	0.000553392	0.0038515	2.04317	up	noncoding	ENST00000512882	CTD-2170G1.2	GENCODE	434	chr5	-	61030964	61031496		CTGCTCAGTGTTTTTTGGGTGAGTAAATATGATAGAATTTCAAGACTTCCATACTTCAGA	intergenic							115.795	56.2766	6.82555	5.79474	107.458	116.106	123.821	62.448	58.9993	47.3825	6.81622	6.79652	6.86391	5.98614	5.75331	5.64476
ASHGA5P057143	5.14297e-05	0.000916006	2.25977	up	noncoding	TCONS_00013730	XLOC_006378	LincRNAs identified by Cabili et al	371	chr7	-	24510870	24520115		TGTGGGTCAAAGAACAAATGGGAGGTGGAGCTGCAAAATATGTGAAGCAAAAACTGCAAA	intergenic							67.2374	30.5993	6.07337	4.8972	64.2311	64.8852	72.5959	30.8205	31.7652	29.2121	6.10286	5.99057	6.12669	4.93508	4.80138	4.95513
ASHGA5P017371	0.000347835	0.00284512	2.14832	up	noncoding	ENST00000440774	HERC2P3	GENCODE	551	chr15	-	20649555	20658654		ATTGGAACAAGGGTCATGAGAGGATAGGCCTCCTCCAGGCCTAGGCCGAGTGATTGGTGA	intergenic							45.2039	22.087	5.51072	4.40751	38.8792	47.1094	49.6232	23.9184	22.6695	19.673	5.39771	5.54522	5.58922	4.54901	4.27808	4.39543
ASHGA5P057377	0.0010339	0.00581857	2.08167	up	noncoding	TCONS_00016481	XLOC_007860	LincRNAs identified by Cabili et al	653	chr9	-	131097665	131100554		TATGCACACCAGGATTCATTCAAGGAGCTCAGAACAAGGTTTCCCTCCTGAAAAGTCCAT	intergenic							1343.36	626.435	10.3791	9.3214	1370.93	1497.1	1162.05	596.313	656.766	626.227	10.5076	10.495	10.1349	9.28144	9.33185	9.35089
ASHGA5P031525	0.00302247	0.0124125	2.20859	up	noncoding	ENST00000570290	RP11-77H9.6	GENCODE	498	chr16	+	8963107	8963889		CCTATTGGGGCCACTGGGGAAAAGGCCCAGCAGCGAAACCAACTAGTCCAAGCCAGGCAA	bidirectional	NM_001042476	CARHSP1	calcium-regulated heat stable protein 1	-	8946801	8962248	52.6985	25.322	5.72441	4.58128	46.8554	50.6495	60.5906	21.4541	34.0129	20.4991	5.65748	5.64682	5.86892	4.38576	4.90419	4.45388
ASHGA5P031525	0.00302247	0.0124125	2.20859	up	noncoding	ENST00000570290	RP11-77H9.6	GENCODE	498	chr16	+	8963107	8963889		CCTATTGGGGCCACTGGGGAAAAGGCCCAGCAGCGAAACCAACTAGTCCAAGCCAGGCAA	bidirectional	NM_014316	CARHSP1	calcium-regulated heat stable protein 1	-	8946801	8962863	52.6985	25.322	5.72441	4.58128	46.8554	50.6495	60.5906	21.4541	34.0129	20.4991	5.65748	5.64682	5.86892	4.38576	4.90419	4.45388
ASHGA5P016852	9.4701e-06	0.00037922	3.29204	up	noncoding	ENST00000435028	RP11-160E2.17	GENCODE	428	chr17	+	18981095	18991191	ENST00000442355, ENST00000460772, ENST00000495691	GATCAGCCAGATGCAACGCCAGGAGCAGCATCAGCCACGCTGTAAACAAGGGGGAAACGC	intergenic							550.596	158.057	9.05961	7.34063	485.786	556.398	609.605	151.674	168.47	154.028	8.97263	9.0332	9.173	7.31339	7.34602	7.36247
ASHGA5P018286	0.000137768	0.00162422	3.57707	up	noncoding	ENST00000451595	RP11-244N9.6	GENCODE	503	chr9	-	100275318	100278620		CAGAGTGAAGTGTCTTCCAATCCATTGAAATTTCTAGTCCCGGGGTCTCGAGGACACTAG	intronic antisense	NM_001166116	TMOD1	tropomodulin-1	+	100263461	100364025	84.4473	24.3555	6.38936	4.55059	80.7077	89.345	83.2891	24.3975	23.3807	25.2883	6.41724	6.43569	6.31516	4.57644	4.32629	4.74903
ASHGA5P018286	0.000137768	0.00162422	3.57707	up	noncoding	ENST00000451595	RP11-244N9.6	GENCODE	503	chr9	-	100275318	100278620		CAGAGTGAAGTGTCTTCCAATCCATTGAAATTTCTAGTCCCGGGGTCTCGAGGACACTAG	intronic antisense	NM_003275	TMOD1	tropomodulin-1	+	100263920	100364025	84.4473	24.3555	6.38936	4.55059	80.7077	89.345	83.2891	24.3975	23.3807	25.2883	6.41724	6.43569	6.31516	4.57644	4.32629	4.74903
ASHGA5P039686	5.95194e-08	5.9726e-05	3.25775	up	noncoding	ENST00000325407	HSP90AA6P	GENCODE	306	chr4	-	171502620	171526135	ENST00000438353, ENST00000506634, ENST00000506915, NM_001017963, NM_005348	CATAAAGCTTGGAATACATGAAGACTCTCAAAATCAGAAGAAGCTTTCAGAGCTGTTAAG	intergenic							5110.47	1606.18	12.3545	10.6506	4873.81	5333.7	5123.89	1577.22	1665.92	1575.39	12.3707	12.3688	12.3241	10.6656	10.6413	10.645
ASHGA5P048196	0.00299086	0.0123238	4.03424	up	noncoding	DA413705		LincRNAs identified by Khalil et al	543	chr3	+	52056668	52057211		AGAGAGACTAGCACTCAAATGAGGAGAGAGAAACTGTAGAGGATTTGAGCTCCAGGGTTT	intergenic							30.5175	8.10546	4.96171	2.94942	30.6647	32.9129	27.9751	10.2662	5.69085	8.3593	5.07246	5.03655	4.77612	3.24827	2.35305	3.24693
ASHGA5P023223	0.000371922	0.00297073	2.33375	up	noncoding	ENST00000574411	RP11-874J12.2	GENCODE	408	chr18	+	3594124	3597370		AAGCACTCTCAGGAACCTGGCAACAGACTGAGAGAAAGGAATGAAAGGATGGAAGAATTA	intronic antisense	NM_001003809	DLGAP1	disks large-associated protein 1 isoform 2	-	3496029	3845358	97.6188	42.2346	6.59068	5.36803	90.4587	105.44	96.9576	47.4143	42.8485	36.4411	6.57381	6.66366	6.53457	5.5742	5.26502	5.26488
ASHGA5P023223	0.000371922	0.00297073	2.33375	up	noncoding	ENST00000574411	RP11-874J12.2	GENCODE	408	chr18	+	3594124	3597370		AAGCACTCTCAGGAACCTGGCAACAGACTGAGAGAAAGGAATGAAAGGATGGAAGAATTA	intronic antisense	NM_001242761	DLGAP1	disks large-associated protein 1 isoform 3	-	3502142	4455266	97.6188	42.2346	6.59068	5.36803	90.4587	105.44	96.9576	47.4143	42.8485	36.4411	6.57381	6.66366	6.53457	5.5742	5.26502	5.26488
ASHGA5P023223	0.000371922	0.00297073	2.33375	up	noncoding	ENST00000574411	RP11-874J12.2	GENCODE	408	chr18	+	3594124	3597370		AAGCACTCTCAGGAACCTGGCAACAGACTGAGAGAAAGGAATGAAAGGATGGAAGAATTA	intronic antisense	NM_001242762	DLGAP1	disks large-associated protein 1 isoform 4	-	3496029	3874767	97.6188	42.2346	6.59068	5.36803	90.4587	105.44	96.9576	47.4143	42.8485	36.4411	6.57381	6.66366	6.53457	5.5742	5.26502	5.26488
ASHGA5P023223	0.000371922	0.00297073	2.33375	up	noncoding	ENST00000574411	RP11-874J12.2	GENCODE	408	chr18	+	3594124	3597370		AAGCACTCTCAGGAACCTGGCAACAGACTGAGAGAAAGGAATGAAAGGATGGAAGAATTA	intronic antisense	NM_001242763	DLGAP1	disks large-associated protein 1 isoform 5	-	3496029	3874767	97.6188	42.2346	6.59068	5.36803	90.4587	105.44	96.9576	47.4143	42.8485	36.4411	6.57381	6.66366	6.53457	5.5742	5.26502	5.26488
ASHGA5P023223	0.000371922	0.00297073	2.33375	up	noncoding	ENST00000574411	RP11-874J12.2	GENCODE	408	chr18	+	3594124	3597370		AAGCACTCTCAGGAACCTGGCAACAGACTGAGAGAAAGGAATGAAAGGATGGAAGAATTA	intronic antisense	NM_001242764	DLGAP1	disks large-associated protein 1 isoform 6	-	3496029	3874253	97.6188	42.2346	6.59068	5.36803	90.4587	105.44	96.9576	47.4143	42.8485	36.4411	6.57381	6.66366	6.53457	5.5742	5.26502	5.26488
ASHGA5P023223	0.000371922	0.00297073	2.33375	up	noncoding	ENST00000574411	RP11-874J12.2	GENCODE	408	chr18	+	3594124	3597370		AAGCACTCTCAGGAACCTGGCAACAGACTGAGAGAAAGGAATGAAAGGATGGAAGAATTA	intronic antisense	NM_001242765	DLGAP1	disks large-associated protein 1 isoform 7	-	3502142	3845358	97.6188	42.2346	6.59068	5.36803	90.4587	105.44	96.9576	47.4143	42.8485	36.4411	6.57381	6.66366	6.53457	5.5742	5.26502	5.26488
ASHGA5P023223	0.000371922	0.00297073	2.33375	up	noncoding	ENST00000574411	RP11-874J12.2	GENCODE	408	chr18	+	3594124	3597370		AAGCACTCTCAGGAACCTGGCAACAGACTGAGAGAAAGGAATGAAAGGATGGAAGAATTA	intronic antisense	NM_001242766	DLGAP1	disks large-associated protein 1 isoform 8	-	3496029	3845358	97.6188	42.2346	6.59068	5.36803	90.4587	105.44	96.9576	47.4143	42.8485	36.4411	6.57381	6.66366	6.53457	5.5742	5.26502	5.26488
ASHGA5P023223	0.000371922	0.00297073	2.33375	up	noncoding	ENST00000574411	RP11-874J12.2	GENCODE	408	chr18	+	3594124	3597370		AAGCACTCTCAGGAACCTGGCAACAGACTGAGAGAAAGGAATGAAAGGATGGAAGAATTA	intronic antisense	NM_004746	DLGAP1	disks large-associated protein 1 isoform 1	-	3496029	4455266	97.6188	42.2346	6.59068	5.36803	90.4587	105.44	96.9576	47.4143	42.8485	36.4411	6.57381	6.66366	6.53457	5.5742	5.26502	5.26488
ASHGA5P033041	9.20356e-07	0.000158635	3.32715	up	noncoding	ENST00000584688	RP11-40A13.1	GENCODE	557	chr17	+	31438875	31458761		TTTTGTAAACACCTGAAGGAGAGAAGAGAGAGAGAGAGAGAAGCACATGGGTAACTTCAG	natural antisense	NM_001094	ASIC2	acid-sensing ion channel 2 isoform MDEG1	-	31340105	32483825	1341.49	389.819	10.3773	8.643	1223.6	1370.97	1429.91	386.515	409.241	373.701	10.3337	10.3604	10.4377	8.66652	8.64556	8.61692
ASHGA5P033041	9.20356e-07	0.000158635	3.32715	up	noncoding	ENST00000584688	RP11-40A13.1	GENCODE	557	chr17	+	31438875	31458761		TTTTGTAAACACCTGAAGGAGAGAAGAGAGAGAGAGAGAGAAGCACATGGGTAACTTCAG	natural antisense	NM_183377	ASIC2	acid-sensing ion channel 2 isoform MDEG2	-	31340105	31620006	1341.49	389.819	10.3773	8.643	1223.6	1370.97	1429.91	386.515	409.241	373.701	10.3337	10.3604	10.4377	8.66652	8.64556	8.61692
ASHGA5P016351	0.000240552	0.00227492	2.87743	up	noncoding	NR_038366	HOTAIRM1	RefSeq	1052	chr7	+	27135712	27139877		ATGAAAGATGAACTGGCGAGAGGACGAATCGCATCCAGGAGCTGCGCAGCCCTGGCCGCT	natural antisense	ENST00000222718	HOXA2	homeobox A2 [Source:HGNC Symbol;Acc:5103]	-	27139720	27142430	50.532	18.4628	5.66326	4.13848	43.9859	58.179	49.4311	20.2361	20.4459	14.7066	5.57027	5.83697	5.58254	4.29772	4.1174	4.00032
ASHGA5P031879	1.84055e-05	0.000531595	2.02058	up	noncoding	ENST00000575838	CTD-2033A16.3	GENCODE	592	chr16	+	69760915	69776466		TCGCTCTTCACCTTTTCTTCACAAACTTCTTTCTGGAAGCGTTGGGATTTAAGCGTCTCC	natural antisense	NM_014062	NOB1	RNA-binding protein NOB1	-	69775773	69788829	585.335	273.897	9.15377	8.139	526.933	595.531	633.539	268.46	289.998	263.232	9.09461	9.13129	9.2354	8.13622	8.15052	8.13026
ASHGA5P030363	0.000194496	0.00199374	2.2458	up	noncoding	uc021pbg.1	BC005081	UCSC_knowngene	1971	chr1	-	156611456	156613427		GTGGATGAAGGGAGAATGGGGGCTTTGCTCCTGAAAAGAGACACCCTTTCTAATAAAAAA	natural antisense	NM_021948	BCAN	brevican core protein isoform 1 precursor	+	156611739	156629324	143.747	62.8927	7.13176	5.96453	131.261	145.208	154.773	62.9238	60.9263	64.828	7.10004	7.11533	7.17993	5.99919	5.80221	6.09219
ASHGA5P030363	0.000194496	0.00199374	2.2458	up	noncoding	uc021pbg.1	BC005081	UCSC_knowngene	1971	chr1	-	156611456	156613427		GTGGATGAAGGGAGAATGGGGGCTTTGCTCCTGAAAAGAGACACCCTTTCTAATAAAAAA	natural antisense	NM_198427	BCAN	brevican core protein isoform 2 precursor	+	156611739	156623264	143.747	62.8927	7.13176	5.96453	131.261	145.208	154.773	62.9238	60.9263	64.828	7.10004	7.11533	7.17993	5.99919	5.80221	6.09219
ASHGA5P035547	0.0126047	0.0354288	3.40388	up	noncoding	ENST00000426870	AC079610.1	GENCODE	717	chr2	-	214020529	214032436		ATCCCGCTTAAAAAGAGAACACTACTTCAAAGACAAGAACAACATCACCTGACAAAAATA	intergenic							27.0363	9.77894	4.78186	3.01467	25.2988	32.1521	23.6581	8.81284	15.524	5	4.7979	5.00187	4.54579	2.99072	3.69978	2.35352
ASHGA5P058457	7.01522e-05	0.00109124	4.5424	up	noncoding	uc003tcy.3	AK057321	UCSC_knowngene	1766	chr7	+	32768503	32794385		GCGCATGTTTGGAGACTATATCATCATGTACATAGAAAAATCCAAAGGATTCTGCAAAAA	intron sense-overlapping	ENST00000404479	AVL9	AVL9 homolog (S. cerevisiase) [Source:HGNC Symbol;Acc:28994]	+	32535321	33078516	22.3342	5	4.51661	2.33315	22.2848	19.0613	25.6566	5	5	5	4.6311	4.26105	4.65766	2.32391	2.32202	2.35352
ASHGA5P029480	0.000290011	0.00253513	2.80605	up	noncoding	ENST00000552826	NOVA1-AS1	GENCODE	449	chr14	+	27106446	27275587		TGAAAATTACTGAGGAAGCCTCTTAGCCTATGTGCTCTGAGAGTAGTGACACCTAGCAGT	intergenic							120.206	42.608	6.87911	5.39056	123.475	132.348	104.796	42.6075	43.9364	41.2801	7.01288	6.9808	6.64364	5.41979	5.30648	5.44542
ASHGA5P021403	3.18381e-05	0.000700799	3.46094	up	noncoding	ENST00000531886	RP11-110I1.6	GENCODE	667	chr11	+	118914898	118916205		AGAGAGGAGGAGAACAGTTTCCATTTTTAACCACAGAGGTACTGCAGAAGGAACCAGTGA	natural antisense	NM_001130991	HYOU1	hypoxia up-regulated protein 1 precursor	-	118914895	118927925	97.3929	28.6857	6.58405	4.79289	94.5731	106.586	91.02	28.1907	33.3227	24.5437	6.63219	6.67782	6.44214	4.8018	4.87003	4.70683
ASHGA5P021403	3.18381e-05	0.000700799	3.46094	up	noncoding	ENST00000531886	RP11-110I1.6	GENCODE	667	chr11	+	118914898	118916205		AGAGAGGAGGAGAACAGTTTCCATTTTTAACCACAGAGGTACTGCAGAAGGAACCAGTGA	natural antisense	NM_006389	HYOU1	hypoxia up-regulated protein 1 precursor	-	118914895	118927916	97.3929	28.6857	6.58405	4.79289	94.5731	106.586	91.02	28.1907	33.3227	24.5437	6.63219	6.67782	6.44214	4.8018	4.87003	4.70683
ASHGA5P031842	0.000861018	0.00513034	2.12929	up	noncoding	ENST00000568560	RP11-403P17.3	GENCODE	511	chr16	+	66543339	66543951		AGAAAATGTATATGTGCAACAAAAAAGTCAGCGAGAGGTAGAGCAGCTGAGCAGCTCTGC	natural antisense	NM_001172643	TK2	thymidine kinase 2, mitochondrial isoform 2 precursor	-	66541905	66584194	259.555	116.403	7.9753	6.88493	232.071	271.532	275.062	115.181	107.341	126.687	7.9102	8.00511	8.01059	6.90487	6.67244	7.07747
ASHGA5P031842	0.000861018	0.00513034	2.12929	up	noncoding	ENST00000568560	RP11-403P17.3	GENCODE	511	chr16	+	66543339	66543951		AGAAAATGTATATGTGCAACAAAAAAGTCAGCGAGAGGTAGAGCAGCTGAGCAGCTCTGC	natural antisense	NM_001172644	TK2	thymidine kinase 2, mitochondrial isoform 3 precursor	-	66541905	66584315	259.555	116.403	7.9753	6.88493	232.071	271.532	275.062	115.181	107.341	126.687	7.9102	8.00511	8.01059	6.90487	6.67244	7.07747
ASHGA5P031842	0.000861018	0.00513034	2.12929	up	noncoding	ENST00000568560	RP11-403P17.3	GENCODE	511	chr16	+	66543339	66543951		AGAAAATGTATATGTGCAACAAAAAAGTCAGCGAGAGGTAGAGCAGCTGAGCAGCTCTGC	natural antisense	NM_001172645	TK2	thymidine kinase 2, mitochondrial isoform 4 precursor	-	66541905	66584315	259.555	116.403	7.9753	6.88493	232.071	271.532	275.062	115.181	107.341	126.687	7.9102	8.00511	8.01059	6.90487	6.67244	7.07747
ASHGA5P031842	0.000861018	0.00513034	2.12929	up	noncoding	ENST00000568560	RP11-403P17.3	GENCODE	511	chr16	+	66543339	66543951		AGAAAATGTATATGTGCAACAAAAAAGTCAGCGAGAGGTAGAGCAGCTGAGCAGCTCTGC	natural antisense	NM_004614	TK2	thymidine kinase 2, mitochondrial isoform 1 precursor	-	66541905	66584315	259.555	116.403	7.9753	6.88493	232.071	271.532	275.062	115.181	107.341	126.687	7.9102	8.00511	8.01059	6.90487	6.67244	7.07747
ASHGA5P021293	0.000280632	0.00248465	2.36727	up	noncoding	ENST00000529667	AC005152.2	GENCODE	340	chr17	-	70067182	70115634		TCAGACACAGGTGAAAACCATCCATTTCTTGGAGAAGTGCCACGGTGGGGTTGCAAGTCC	intergenic							118.737	49.9586	6.86245	5.61923	115.084	129.55	111.577	44.4599	54.5053	50.9106	6.91114	6.951	6.72522	5.48029	5.62997	5.74743
ASHGA5P032010	0.000205802	0.00206701	2.0295	up	noncoding	NR_036480	LOC100128881	RefSeq	1753	chr16	+	89778263	89784573		TGGTCACAGTCGGCTCTACCACTGTTACTTACTGCTGAGATAAAATGAGGCAACGGAAAA	natural antisense	NM_004913	C16orf7	uncharacterized protein C16orf7	-	89773540	89787394	89.6214	44.481	6.47207	5.45095	80.4636	93.6026	94.798	39.9206	48.4488	45.0736	6.41315	6.5018	6.50126	5.32244	5.45442	5.57598
ASHGA5P029119	0.00394578	0.0150195	2.04622	up	noncoding	ENST00000555403	RP11-247L20.4	GENCODE	446	chr14	-	50793243	50794627		ATTCTGAGTAAGTCTGTATGCTATCAAGAACACAAGAATGCAGGATCATGGGAAATGCAC	intronic antisense	ENST00000358473	ATP5S	ATP synthase, H+ transporting, mitochondrial Fo complex, subunit s (factor B) [Source:HGNC Symbol;Acc:18799]	+	50785951	50802276	83.8049	41.3982	6.37035	5.33739	68.886	85.3506	97.1782	46.1544	37.522	40.5182	6.20152	6.37232	6.53723	5.53559	5.05922	5.41736
ASHGA5P029119	0.00394578	0.0150195	2.04622	up	noncoding	ENST00000555403	RP11-247L20.4	GENCODE	446	chr14	-	50793243	50794627		ATTCTGAGTAAGTCTGTATGCTATCAAGAACACAAGAATGCAGGATCATGGGAAATGCAC	intronic antisense	ENST00000553905	RP11-247L20.2	ATP synthase coupling factor B-like 1; ATP synthase subunit s, mitochondrial; Uncharacterized protein [Source:UniProtKB/TrEMBL;Acc:Q8WXQ4]	+	50785951	50802276	83.8049	41.3982	6.37035	5.33739	68.886	85.3506	97.1782	46.1544	37.522	40.5182	6.20152	6.37232	6.53723	5.53559	5.05922	5.41736
ASHGA5P019712	0.000330749	0.00275276	2.8955	up	noncoding	uc001oou.3	BC064339	UCSC_knowngene	892	chr11	-	68857483	68858409		TAAAATCGGAGACAGAGAGAGAGATGGAAGTACGTGCACATATCCTCTAGCTCTGTCCAC	natural antisense	NM_139075	TPCN2	two pore calcium channel protein 2	+	68816349	68858072	88.7297	31.5009	6.45767	4.92386	81.9712	93.6818	90.536	26.0651	35.2452	33.1923	6.43674	6.50307	6.4332	4.67936	4.96042	5.1318
ASHGA5P043787	3.62452e-06	0.00025207	3.03561	up	noncoding	ENST00000415536	AC003092.1	GENCODE	639	chr7	+	93652144	93694035		GATAAGGACTTTCAGGTCAACAGCTGTAACTGCTAAATGAAGTTAATACTCTGGAAAAAA	intergenic							362.831	114.46	8.46433	6.86234	338.595	382.381	367.518	107.612	127.126	108.643	8.45749	8.50094	8.43455	6.79626	6.93523	6.85553
ASHGA5P027686	0.00311447	0.0127009	2.20291	up	noncoding	ENST00000545739	RP11-955H22.3	GENCODE	852	chr12	-	127808699	127824617		ACATTGAAAAGTTTATCCTCACCCTATCTACTTCCAGCAATTTCCTTCCAATTCTATCTG	intergenic							814.739	363.11	9.65344	8.51403	759.365	789.745	895.109	288.742	464.631	335.959	9.64423	9.55835	9.75774	8.24556	8.82693	8.46959
ASHGA5P018638	4.38659e-06	0.000271334	2.41737	up	noncoding	ENST00000455909	FKBP9L	GENCODE	2451	chr7	-	55748766	55756994		TTCCTCCCAGGTGGAATTTAGGCAAAACTTACAGTATTGTTCTGGGATCTGGGCAAGTTG	intergenic							439.314	172.371	8.73975	7.46631	411.179	457.971	448.792	173.972	174.71	168.432	8.73424	8.76011	8.72488	7.51428	7.39636	7.48829
ASHGA5P035056	1.22109e-05	0.000433736	2.16828	up	noncoding	ENST00000422740	AC016747.3	GENCODE	595	chr2	-	61370702	61372026	ENST00000417691, NR_036496, TCONS_00004269	AACATCTCGTGTGTCTGGTATCTGGTTATATTGTGGCCTGACAGAGAAGTTTCTTTCGGG	bidirectional	NM_001143960	C2orf74	uncharacterized protein C2orf74 isoform 2	+	61372242	61391964	13151.1	6427.29	13.7237	12.6071	12513.4	13712	13227.8	6428.52	6269.65	6583.72	13.7399	13.7269	13.7042	12.6447	12.5253	12.6514
ASHGA5P034764	0.00042766	0.00326093	2.50086	up	noncoding	ENST00000447961	RP5-886K2.3	GENCODE	459	chr1	-	24098100	24098887		GTTACTTTTGAATGCTTCTTTGTGGCGAACTGAGGGCATAGTAATACTGTAGCAGCTAAC	intergenic							31.4608	13.6399	5.00736	3.68493	29.8984	31.6494	32.8346	11.5584	16.359	13.0022	5.03655	4.98107	5.00446	3.44217	3.78188	3.83075
ASHGA5P038950	0.0102688	0.0304489	2.02042	up	noncoding	ENST00000472323	ZBTB20-AS4	GENCODE	675	chr3	+	114819269	114821908		GAATCAAAAGGAATATAAAGGACCATGAAGGCTCTTTTCTAAAAAACAACCTGAGAGCTA	intronic antisense	NM_015642	ZBTB20	zinc finger and BTB domain-containing protein 20 isoform 2	-	114056946	114866127	16.6587	9.23404	4.10268	3.08803	19.2807	15.5547	15.1408	9.92759	11.9878	5.78674	4.42436	3.97214	3.91153	3.19567	3.28065	2.78776
ASHGA5P028861	0.00775079	0.0247263	2.27969	up	noncoding	ENST00000414504	ATXN8OS	GENCODE	953	chr13	+	70681344	70704974	NR_002717	TTTTCGCCCAGAGCCTGACATGCTTTACGCACAGAAGGCAAAAGGCTGGCAGCTCACGCA	natural antisense	NM_020866	KLHL1	kelch-like protein 1	-	70274724	70682625	19.2932	9.45524	4.31379	3.12495	17.0882	18.8466	21.9448	12.2971	8.62585	7.44275	4.25744	4.24506	4.43887	3.53683	2.73487	3.10316
ASHGA5P020215	0.000674621	0.0043561	2.41605	up	noncoding	ENST00000509733	AC004507.1	pseudogene	342	chr5	-	126387464	126394689	ENST00000296662	TTATGAAAACTTCATTTTACAGGAGGTGAACATCACACTTCCAGAAAACTCTGTCTGGTA								101.557	42.7625	6.64557	5.37291	96.0645	101.52	107.087	40.8345	53.831	33.622	6.65378	6.61145	6.67147	5.35668	5.60963	5.15243
ASHGA5P022654	0.000362291	0.00291648	2.26406	up	noncoding	ENST00000560401	CTD-2071L7.1	pseudogene	1798	chr15	+	84748919	84795356		GGGGCTTTGGGCCAAAGGAAAGAAACTTTTATTTGTACAGTTGATCCTGGAAAATCTATG								62.7601	28.7101	5.97671	4.79779	59.6374	67.0572	61.5858	26.4251	29.8184	29.8869	5.99977	6.03822	5.89213	4.69897	4.70508	4.98933
ASHGA5P021624	0.000396001	0.00309967	2.25507	up	noncoding	ENST00000536492	RP11-434C1.2	GENCODE	188	chr12	-	11694328	11708772		TTTTCAAGAAAACAGGTTTTTGGCACTGTGGTGAGGATGCAAAGAGAAAGTGGCTGCCTG	intergenic							33.3528	15.8902	5.08627	3.9131	30.7973	37.2499	32.0113	14.3781	19.6309	13.6615	5.07871	5.21254	4.96756	3.78025	4.05822	3.90083
ASHGA5P038691	1.29857e-06	0.000177334	2.43092	up	noncoding	ENST00000430621	AC034193.5	GENCODE	683	chr3	+	10045951	10048674		GAGCCTGCAGCACTTTCCTGCAAAGCTCTATTTTATCTTTTTAAATAAAAATGGTTACTG	natural antisense	NM_001008737	LOC401052	uncharacterized protein LOC401052	-	10048101	10052779	2579.73	1068.87	11.3512	10.0697	2428.54	2693.33	2617.32	1079.72	1094.61	1032.27	11.3485	11.3667	11.3383	10.1224	10.0452	10.0414
ASHGA5P032228	0.000274418	0.00245719	2.50033	up	noncoding	TCONS_00029778	XLOC_014177	LincRNAs identified by Cabili et al	276	chr22	+	24002051	24026054		TTGATCCAGACCCAGATGGTACTGCTCTAGCAGACTTTTCTGGTAGTCTTCACTGAACAT	intergenic							195.426	76.1452	7.56682	6.2447	188.556	208.951	188.771	65.1735	87.8585	75.4036	7.60916	7.62616	7.46514	6.05132	6.36157	6.32122
ASHGA5P006125	3.94585e-05	0.000796729	2.10045	up	noncoding	NR_051953	MEIS2	RefSeq	3275	chr15	-	37183221	37392341		GCATCTCACAGTTTATTAATGCCAGAAGAAGAATAGTACAGCCCATGATTGACCAGTCAA	exon sense-overlapping	NM_001220482	MEIS2	homeobox protein Meis2 isoform d	-	37183221	37393500	82.859	39.9911	6.36396	5.29327	80.1068	86.1173	82.353	41.4059	42.8269	35.7405	6.40616	6.38625	6.29948	5.37886	5.264	5.23694
ASHGA5P006125	3.94585e-05	0.000796729	2.10045	up	noncoding	NR_051953	MEIS2	RefSeq	3275	chr15	-	37183221	37392341		GCATCTCACAGTTTATTAATGCCAGAAGAAGAATAGTACAGCCCATGATTGACCAGTCAA	exon sense-overlapping	NM_002399	MEIS2	homeobox protein Meis2 isoform f	-	37183221	37393500	82.859	39.9911	6.36396	5.29327	80.1068	86.1173	82.353	41.4059	42.8269	35.7405	6.40616	6.38625	6.29948	5.37886	5.264	5.23694
ASHGA5P006125	3.94585e-05	0.000796729	2.10045	up	noncoding	NR_051953	MEIS2	RefSeq	3275	chr15	-	37183221	37392341		GCATCTCACAGTTTATTAATGCCAGAAGAAGAATAGTACAGCCCATGATTGACCAGTCAA	exon sense-overlapping	NM_170674	MEIS2	homeobox protein Meis2 isoform b	-	37183221	37392341	82.859	39.9911	6.36396	5.29327	80.1068	86.1173	82.353	41.4059	42.8269	35.7405	6.40616	6.38625	6.29948	5.37886	5.264	5.23694
ASHGA5P006125	3.94585e-05	0.000796729	2.10045	up	noncoding	NR_051953	MEIS2	RefSeq	3275	chr15	-	37183221	37392341		GCATCTCACAGTTTATTAATGCCAGAAGAAGAATAGTACAGCCCATGATTGACCAGTCAA	exon sense-overlapping	NM_170675	MEIS2	homeobox protein Meis2 isoform c	-	37183221	37392341	82.859	39.9911	6.36396	5.29327	80.1068	86.1173	82.353	41.4059	42.8269	35.7405	6.40616	6.38625	6.29948	5.37886	5.264	5.23694
ASHGA5P006125	3.94585e-05	0.000796729	2.10045	up	noncoding	NR_051953	MEIS2	RefSeq	3275	chr15	-	37183221	37392341		GCATCTCACAGTTTATTAATGCCAGAAGAAGAATAGTACAGCCCATGATTGACCAGTCAA	exon sense-overlapping	NM_170676	MEIS2	homeobox protein Meis2 isoform d	-	37183221	37392341	82.859	39.9911	6.36396	5.29327	80.1068	86.1173	82.353	41.4059	42.8269	35.7405	6.40616	6.38625	6.29948	5.37886	5.264	5.23694
ASHGA5P006125	3.94585e-05	0.000796729	2.10045	up	noncoding	NR_051953	MEIS2	RefSeq	3275	chr15	-	37183221	37392341		GCATCTCACAGTTTATTAATGCCAGAAGAAGAATAGTACAGCCCATGATTGACCAGTCAA	exon sense-overlapping	NM_170677	MEIS2	homeobox protein Meis2 isoform a	-	37183221	37392341	82.859	39.9911	6.36396	5.29327	80.1068	86.1173	82.353	41.4059	42.8269	35.7405	6.40616	6.38625	6.29948	5.37886	5.264	5.23694
ASHGA5P006125	3.94585e-05	0.000796729	2.10045	up	noncoding	NR_051953	MEIS2	RefSeq	3275	chr15	-	37183221	37392341		GCATCTCACAGTTTATTAATGCCAGAAGAAGAATAGTACAGCCCATGATTGACCAGTCAA	exon sense-overlapping	NM_172315	MEIS2	homeobox protein Meis2 isoform g	-	37183221	37390562	82.859	39.9911	6.36396	5.29327	80.1068	86.1173	82.353	41.4059	42.8269	35.7405	6.40616	6.38625	6.29948	5.37886	5.264	5.23694
ASHGA5P006125	3.94585e-05	0.000796729	2.10045	up	noncoding	NR_051953	MEIS2	RefSeq	3275	chr15	-	37183221	37392341		GCATCTCACAGTTTATTAATGCCAGAAGAAGAATAGTACAGCCCATGATTGACCAGTCAA	exon sense-overlapping	NM_172316	MEIS2	homeobox protein Meis2 isoform h	-	37183221	37391597	82.859	39.9911	6.36396	5.29327	80.1068	86.1173	82.353	41.4059	42.8269	35.7405	6.40616	6.38625	6.29948	5.37886	5.264	5.23694
ASHGA5P034092	0.0265186	0.0623727	2.14101	up	noncoding	TCONS_00003851	XLOC_001659	LincRNAs identified by Cabili et al	523	chr2	+	127475776	127511762		GCAAACTTACACCATTCGATGACTTTAAAAATATTCAAGAGCAAGCAAAGCACTGTAATC	intergenic							128.697	60.9518	6.97358	5.8753	129.672	143.246	113.174	76.5634	43.6576	62.6344	7.08223	7.0939	6.74462	6.29184	5.29557	6.03847
ASHGA5P046684	1.09422e-07	6.5749e-05	11.663	up	noncoding	uc004fbf.1	AK054921	UCSC_knowngene	3294	chrX	+	139863223	139866517		ACGTCTTCCAACAAAGGTATGTCTTCCAACAAAGGTACGTCTTCCAGAAAATCCACGTCT	natural antisense	NM_004065	CDR1	cerebellar degeneration-related antigen 1	-	139865424	139866723	11021.6	976.018	13.4806	9.93678	10450.6	11403.5	11210.6	979.826	966.936	981.293	13.5156	13.4788	13.4475	9.98145	9.86512	9.96376
ASHGA5P038134	0.000302281	0.00260196	2.50443	up	noncoding	ENST00000426702	UBE2E1-AS1	GENCODE	778	chr3	-	23845514	23848396		CTTAAGTGTTTGGTTTCAGGAGTCCTGGTAGAGTATATAAAAATGATGACATTCTTTGCT	intronic antisense	NM_003341	UBE2E1	ubiquitin-conjugating enzyme E2 E1 isoform 1	+	23847383	23933131	54.6786	22.8806	5.78327	4.45879	57.6667	55.6009	50.7682	24.4393	24.561	19.6415	5.9538	5.77301	5.62301	4.57874	4.40459	4.39305
ASHGA5P038134	0.000302281	0.00260196	2.50443	up	noncoding	ENST00000426702	UBE2E1-AS1	GENCODE	778	chr3	-	23845514	23848396		CTTAAGTGTTTGGTTTCAGGAGTCCTGGTAGAGTATATAAAAATGATGACATTCTTTGCT	intronic antisense	NM_182666	UBE2E1	ubiquitin-conjugating enzyme E2 E1 isoform 2	+	23847383	23933131	54.6786	22.8806	5.78327	4.45879	57.6667	55.6009	50.7682	24.4393	24.561	19.6415	5.9538	5.77301	5.62301	4.57874	4.40459	4.39305
ASHGA5P030297	0.000236606	0.00225557	2.44605	up	noncoding	ENST00000560242	RP11-522B15.4	GENCODE	389	chr15	-	96936402	96939415		TTGTTTTCAAAGTAATGACCAGCACTCCAAGCCTGGATAGCCTTGCTGGAGAACTTTCCA	intergenic							229.882	90.5436	7.80137	6.51091	229.758	250.98	208.908	91.5063	91.7043	88.4201	7.89616	7.89498	7.61296	6.55186	6.42593	6.55494
ASHGA5P029174	2.77877e-06	0.000224964	4.46182	up	noncoding	NR_045406	HIF1A-AS2	RefSeq	2051	chr14	-	62213756	62215807		GAAATTAAGAAAAAGCTCAGTTAACTTGATCCAAAGCTCTGAGTAATTCTTCACCCTGCA	natural antisense	NM_001243084	HIF1A	hypoxia-inducible factor 1-alpha isoform 3	+	62164339	62214977	1095.21	236.889	10.0841	7.92647	1009.79	1124.86	1150.98	248.443	237.173	225.051	10.0553	10.0776	10.1193	8.02889	7.8507	7.89982
ASHGA5P029174	2.77877e-06	0.000224964	4.46182	up	noncoding	NR_045406	HIF1A-AS2	RefSeq	2051	chr14	-	62213756	62215807		GAAATTAAGAAAAAGCTCAGTTAACTTGATCCAAAGCTCTGAGTAATTCTTCACCCTGCA	natural antisense	NM_001530	HIF1A	hypoxia-inducible factor 1-alpha isoform 1	+	62162118	62214977	1095.21	236.889	10.0841	7.92647	1009.79	1124.86	1150.98	248.443	237.173	225.051	10.0553	10.0776	10.1193	8.02889	7.8507	7.89982
ASHGA5P029174	2.77877e-06	0.000224964	4.46182	up	noncoding	NR_045406	HIF1A-AS2	RefSeq	2051	chr14	-	62213756	62215807		GAAATTAAGAAAAAGCTCAGTTAACTTGATCCAAAGCTCTGAGTAATTCTTCACCCTGCA	natural antisense	NM_181054	HIF1A	hypoxia-inducible factor 1-alpha isoform 2	+	62162118	62214977	1095.21	236.889	10.0841	7.92647	1009.79	1124.86	1150.98	248.443	237.173	225.051	10.0553	10.0776	10.1193	8.02889	7.8507	7.89982
ASHGA5P019447	6.17301e-06	0.000307542	2.16983	up	noncoding	ENST00000485041	TUBA4B	GENCODE	1131	chr2	+	220117964	220136733	ENST00000473885	CCCTGTCCAGGCAGCATGAGCAGCTCATCACAGGCAAGGAAGATGCTGCCAATAACTATG	intronic antisense	NM_006000	TUBA4A	tubulin alpha-4A chain	-	220115000	220118638	8892.09	4315.21	13.1609	12.0433	8415.07	9385.92	8875.27	4318.96	4321.33	4305.34	13.1776	13.1873	13.1179	12.0917	11.9937	12.0445
ASHGA5P056713	0.000897813	0.00527826	2.10105	up	noncoding	TCONS_00007999	XLOC_003463	LincRNAs identified by Cabili et al	1107	chr4	+	13990449	14003319		AGAGCTGTGGGGACAGTGGTTCTTTCAACTGCTCCTTATGTGAAGAATTTCTCCAGGATT	intergenic							109.177	51.8777	6.7487	5.67759	105.682	112.546	109.303	55.0423	48.104	52.4866	6.79357	6.75329	6.69923	5.79885	5.44198	5.79193
ASHGA5P027512	7.48777e-05	0.00113986	3.93283	up	noncoding	ENST00000556476	SLC9A7P1	pseudogene	2239	chr12	-	98848654	98850893		AGGTGTACGATAACCAAGAGCCACTGAGAGAGGGAAACTCTGATTTTATTCTGACTGAAG								127.391	32.5412	6.95737	4.98181	116.937	128.56	136.676	35.5733	30.8526	31.1978	6.93252	6.93866	7.00094	5.14268	4.75642	5.04633
ASHGA5P022182	0.000318768	0.00268652	4.22365	up	noncoding	ENST00000551565	CTD-2311B13.1	GENCODE	573	chr14	+	19505870	19515575		TCGGACACTGCAGGTCTTCCAGAGTGGTAGACGTGCCGTTGGGTAGGCTTTTCTGGCTTT	intergenic							125.757	30.2737	6.94488	4.86639	126.454	127.409	123.409	36.0852	27.5072	27.2286	7.0468	6.92716	6.86068	5.16842	4.57573	4.85501
ASHGA5P012462	0.00547562	0.0191257	4.22672	up	noncoding	NR_045839	ANKRD11	RefSeq	2046	chr16	-	89353065	89556969		TGGGAAAAAGATTTTTCCAAAAGAATCGTGATCTCAGTGACATATACGTGGAAGATGGAA	exon sense-overlapping	NM_001256182	ANKRD11	ankyrin repeat domain-containing protein 11	-	89334028	89556969	39.0692	10.0023	5.25791	3.17837	27.8147	34.3519	55.041	13.9502	10.5126	5.54407	4.93555	5.10306	5.73512	3.73221	3.06744	2.73546
ASHGA5P012462	0.00547562	0.0191257	4.22672	up	noncoding	NR_045839	ANKRD11	RefSeq	2046	chr16	-	89353065	89556969		TGGGAAAAAGATTTTTCCAAAAGAATCGTGATCTCAGTGACATATACGTGGAAGATGGAA	exon sense-overlapping	NM_001256183	ANKRD11	ankyrin repeat domain-containing protein 11	-	89334028	89556969	39.0692	10.0023	5.25791	3.17837	27.8147	34.3519	55.041	13.9502	10.5126	5.54407	4.93555	5.10306	5.73512	3.73221	3.06744	2.73546
ASHGA5P012462	0.00547562	0.0191257	4.22672	up	noncoding	NR_045839	ANKRD11	RefSeq	2046	chr16	-	89353065	89556969		TGGGAAAAAGATTTTTCCAAAAGAATCGTGATCTCAGTGACATATACGTGGAAGATGGAA	exon sense-overlapping	NM_013275	ANKRD11	ankyrin repeat domain-containing protein 11	-	89334028	89556969	39.0692	10.0023	5.25791	3.17837	27.8147	34.3519	55.041	13.9502	10.5126	5.54407	4.93555	5.10306	5.73512	3.73221	3.06744	2.73546
ASHGA5P012462	0.00547562	0.0191257	4.22672	up	noncoding	NR_045839	ANKRD11	RefSeq	2046	chr16	-	89353065	89556969		TGGGAAAAAGATTTTTCCAAAAGAATCGTGATCTCAGTGACATATACGTGGAAGATGGAA	intronic antisense	NM_001242885	LOC100287036	uncharacterized protein LOC100287036	+	89387540	89391518	39.0692	10.0023	5.25791	3.17837	27.8147	34.3519	55.041	13.9502	10.5126	5.54407	4.93555	5.10306	5.73512	3.73221	3.06744	2.73546
ASHGA5P037832	3.54471e-06	0.000250583	2.88984	up	noncoding	uc002zwm.3	BCR	UCSC_knowngene	1500	chr22	+	22979652	22981152	ENST00000398241, NM_004327, NM_021574, NR_037566, uc002zuo.1, uc021wmd.1	TGTGTGCTGTCTAATGATGGGATGACCACACTTTTCCATGTTCTAAAAGTGCTCCTCTCC	intergenic							533.727	174.752	9.01816	7.48717	497.968	554.055	549.158	180.63	182.845	160.782	9.01409	9.02587	9.01453	7.56709	7.47139	7.42304
ASHGA5P014973	2.62768e-06	0.00021959	2.64122	up	noncoding	ENST00000415277	AC006014.7	pseudogene	523	chr7	-	75103972	75115385		GTTTCCTTGGATATGATATCACCAAGCCAAACGTCATCATTAAGTTGGAGCAGGGAGAGG								564.885	202.706	9.10184	7.70063	513.523	590.213	590.919	204.388	206.363	197.367	9.05847	9.11749	9.12956	7.74273	7.64596	7.71321
ASHGA5P047383	0.0024993	0.0108244	2.06625	up	noncoding	ENST00000451929	RP11-168P8.7	GENCODE	2126	chr10	+	44434450	44439914		TGGATTTAGTAAGGATGATAACAGATAGTTCTCTTTTTAAGCAAGGTCACATGGTAGTGC	intergenic							21.1668	11.1037	4.43404	3.38703	17.3233	20.2823	25.8948	11.5312	11.4175	10.3624	4.27719	4.35301	4.67192	3.43772	3.19985	3.52351
ASHGA5P049070	0.0159717	0.042379	2.02199	up	noncoding	ENST00000575137	CTD-2135D7.2	GENCODE	4934	chr16	-	14024533	14029467		TTGCTCTCAGAGATTCCAGAAGATTAAGAAATGTGACACAATCATACTGAGAGAGATACT	natural antisense	NM_005236	ERCC4	DNA repair endonuclease XPF	+	14014013	14046205	29.4845	16.0506	4.91521	3.89943	27.4714	30.9583	30.0237	21.723	15.2481	11.1808	4.9169	4.95109	4.87762	4.40352	3.66705	3.62773
ASHGA5P019721	2.44631e-05	0.00060726	2.23747	up	noncoding	NR_039993	TMEM161B-AS1	RefSeq	739	chr5	+	87564698	87732491	NR_039994	CGAACAGCGTGACAATTAAAAGAAGATCTGGGAATCATCCAATGTGATAATTTATGTGAA	bidirectional	NM_153354	TMEM161B	transmembrane protein 161B	-	87491022	87564665	920.026	398.258	9.83804	8.67616	893.321	958.669	908.09	409.112	396.238	389.423	9.88443	9.84558	9.78411	8.74924	8.59877	8.68049
ASHGA5P040385	0.00928504	0.0283418	2.55544	up	noncoding	ENST00000507251	CTD-2203K17.1	GENCODE	537	chr5	-	33424130	33440725		GCCAGTGTTTGGAATCGACTGGGCTTTTTTATGTTAGTAGGCAATTTAAAACAATTACTT	bidirectional	NM_001258437	TARS	threonine--tRNA ligase, cytoplasmic isoform 1	+	33440801	33468196	32.5866	13.927	5.05067	3.6971	28.7113	36.758	32.2903	17.4833	11.1035	13.1942	4.97955	5.19332	4.97914	4.0845	3.15606	3.85073
ASHGA5P040385	0.00928504	0.0283418	2.55544	up	noncoding	ENST00000507251	CTD-2203K17.1	GENCODE	537	chr5	-	33424130	33440725		GCCAGTGTTTGGAATCGACTGGGCTTTTTTATGTTAGTAGGCAATTTAAAACAATTACTT	bidirectional	NM_001258438	TARS	threonine--tRNA ligase, cytoplasmic isoform 2	+	33440881	33468196	32.5866	13.927	5.05067	3.6971	28.7113	36.758	32.2903	17.4833	11.1035	13.1942	4.97955	5.19332	4.97914	4.0845	3.15606	3.85073
ASHGA5P040385	0.00928504	0.0283418	2.55544	up	noncoding	ENST00000507251	CTD-2203K17.1	GENCODE	537	chr5	-	33424130	33440725		GCCAGTGTTTGGAATCGACTGGGCTTTTTTATGTTAGTAGGCAATTTAAAACAATTACTT	bidirectional	NM_152295	TARS	threonine--tRNA ligase, cytoplasmic isoform 1	+	33440881	33468196	32.5866	13.927	5.05067	3.6971	28.7113	36.758	32.2903	17.4833	11.1035	13.1942	4.97955	5.19332	4.97914	4.0845	3.15606	3.85073
ASHGA5P021354	0.000268822	0.00242223	2.26239	up	noncoding	ENST00000530690	AP000487.5	GENCODE	554	chr11	-	70218351	70244468		AGCCTAGAAGTTCTTTCCGGTCATAATTTAACCTTCTCAGGCACATAATTCCACACTGGA	natural antisense	NM_003626	PPFIA1	liprin-alpha-1 isoform b	+	70116805	70230607	177.352	76.3718	7.42697	6.24913	160.639	190.333	181.085	82.8769	81.2421	64.9964	7.3822	7.49285	7.40587	6.41228	6.23921	6.0959
ASHGA5P021354	0.000268822	0.00242223	2.26239	up	noncoding	ENST00000530690	AP000487.5	GENCODE	554	chr11	-	70218351	70244468		AGCCTAGAAGTTCTTTCCGGTCATAATTTAACCTTCTCAGGCACATAATTCCACACTGGA	natural antisense	NM_177423	PPFIA1	liprin-alpha-1 isoform a	+	70116805	70224598	177.352	76.3718	7.42697	6.24913	160.639	190.333	181.085	82.8769	81.2421	64.9964	7.3822	7.49285	7.40587	6.41228	6.23921	6.0959
ASHGA5P038639	0.0148712	0.040167	2.67508	up	noncoding	uc011bsy.2	BC044310	UCSC_knowngene	834	chr3	-	195370803	195371637	uc021xjv.1	CATGAAATTCAGCAGTCAAGAAATCTGCAGCGGAAGTAAATGAATAAACGTTTTGTTTTC	intronic antisense	ENST00000381954	MUC20	mucin 20, cell surface associated [Source:HGNC Symbol;Acc:23282]	+	195343315	195460421	52.5898	21.7164	5.72886	4.30927	49.2741	55.1298	53.3655	13.3731	24.641	27.1353	5.73245	5.76053	5.69359	3.66577	4.41146	4.85058
ASHGA5P022656	0.00304821	0.0124975	2.99333	up	noncoding	ENST00000560408	AC103965.1	pseudogene	745	chr15	-	84872617	84874071	ENST00000559481	GAGCAGGGTGATCTTTGTGAGGTGAGCCTCACTGATAGCGTGGAGGCTGCACCAGGAGAG								60.2207	21.2863	5.91534	4.33359	53.3039	60.0178	67.3405	27.7442	18.2423	17.8723	5.84141	5.88404	6.02058	4.77735	3.94928	4.27415
ASHGA5P020515	0.000463763	0.00344803	2.42944	up	noncoding	ENST00000515045	RP11-1277A3.2	GENCODE	853	chr5	-	177059075	177099210	NR_026921	CCGGACCGTGGACTTCATTGACTTAACTAGAGAGATCAGACCAAGGACAAAAGATCGCAG	intergenic							89.6597	37.2799	6.468	5.18737	78.4523	99.4232	91.1036	38.252	35.646	37.9417	6.37612	6.58491	6.44296	5.25735	4.98058	5.32419
ASHGA5P012682	1.07791e-06	0.000166032	2.56202	up	noncoding	NR_027878	ADAM9	RefSeq	4005	chr8	+	38854504	38962779		TGGACATGGGAAATGAATACTGCATTGAGGGACGGACTTCTGGTCTTCTTCTTCCTAATT	exon sense-overlapping	NM_003816	ADAM9	disintegrin and metalloproteinase domain-containing protein 9 precursor	+	38854504	38962779	4537	1815.95	12.1739	10.8167	4236.67	4648.33	4726.01	1789.87	1924.19	1733.78	12.1612	12.1559	12.2047	10.8348	10.8448	10.7704
ASHGA5P028632	0.00018218	0.00191467	4.01372	up	noncoding	ENST00000436329	GPC6-AS1	GENCODE	650	chr13	-	94806446	94840245		GATATTTCTTACTGGCCTAAAAACAACACTAAAATAATCCTGAAGAGCAGAGTAGCTGTA	intronic antisense	NM_005708	GPC6	glypican-6 precursor	+	93879077	95060273	31.9229	8.89181	5.02794	3.023	30.2807	34.132	31.3561	8.02609	12.173	6.47635	5.05443	5.09345	4.93594	2.84144	3.30415	2.92341
ASHGA5P036724	0.000406683	0.00315387	2.02033	up	noncoding	TCONS_00026523	XLOC_012847	LincRNAs identified by Cabili et al	599	chr18	-	52558107	52565201		TAGGTTTGATTGGAAAAAATCTATACGACGAGGAAACAGCCTGTCAAAAAATCATATGCT	natural antisense	NM_004163	RAB27B	ras-related protein Rab-27B	+	52495707	52562747	111.897	55.2542	6.78145	5.76686	107.416	115.565	112.708	47.7449	62.5146	55.503	6.81492	6.79015	6.73928	5.58647	5.84126	5.87284
ASHGA5P049233	0.00102179	0.00577436	2.13902	up	noncoding	TCONS_00014161	XLOC_006144	LincRNAs identified by Cabili et al	579	chr7	+	73668831	73669533		TTTTCCAGATTGCTCTGAATGTCCTAGTGAGCTGCTCCCGTTGGGTAGGCTCCTGCGCCT	intergenic							585.667	258.759	9.15064	8.05369	601.676	642.662	512.664	250.454	287.699	238.123	9.29016	9.24931	8.91244	8.04189	8.13813	7.98104
ASHGA5P040711	0.0051491	0.0182749	2.52872	up	noncoding	TCONS_00022111	XLOC_010719	LincRNAs identified by Cabili et al	2187	chr13	-	110687618	110698421	TCONS_00022310, TCONS_00022311	TCAAAGTGTATAGAGAGCAGTCAAAAGATCGCCACAGTTGCTCTGTGTTTTCGTGAGCCA	intergenic							34.4982	14.6141	5.1262	3.7878	39.9762	33.1174	30.4009	13.0288	14.5451	16.2684	5.43792	5.04601	4.89469	3.62632	3.59255	4.14452
ASHGA5P027256	0.000916254	0.00534954	2.04301	up	noncoding	ENST00000553259	RP11-161H23.9	GENCODE	4166	chr12	-	49686413	49718359		AGATGACATTTTGCTGGAGGAAAGGGAGATCTTCTAAGAGCAAAGAGCTTTCCAGGAGCT	intronic antisense	NM_005480	TROAP	tastin isoform 1	+	49716970	49725514	37.7865	19.5657	5.26103	4.23033	33.203	38.4544	41.7021	19.3074	19.4305	19.9592	5.18238	5.25787	5.34284	4.23037	4.04423	4.41639
ASHGA5P027256	0.000916254	0.00534954	2.04301	up	noncoding	ENST00000553259	RP11-161H23.9	GENCODE	4166	chr12	-	49686413	49718359		AGATGACATTTTGCTGGAGGAAAGGGAGATCTTCTAAGAGCAAAGAGCTTTCCAGGAGCT	natural antisense	NM_001100620	TROAP	tastin isoform 2	+	49716970	49718171	37.7865	19.5657	5.26103	4.23033	33.203	38.4544	41.7021	19.3074	19.4305	19.9592	5.18238	5.25787	5.34284	4.23037	4.04423	4.41639
ASHGA5P027256	0.000916254	0.00534954	2.04301	up	noncoding	ENST00000553259	RP11-161H23.9	GENCODE	4166	chr12	-	49686413	49718359		AGATGACATTTTGCTGGAGGAAAGGGAGATCTTCTAAGAGCAAAGAGCTTTCCAGGAGCT	natural antisense	NM_006262	PRPH	peripherin	+	49688908	49692481	37.7865	19.5657	5.26103	4.23033	33.203	38.4544	41.7021	19.3074	19.4305	19.9592	5.18238	5.25787	5.34284	4.23037	4.04423	4.41639
ASHGA5P040409	2.46039e-06	0.000213764	2.15529	up	noncoding	ENST00000506463	RP11-122C5.1	GENCODE	800	chr5	-	38710468	38720375		AAGATGTGGTGCTGACTTTCCGACTCAGAATATGATCACATGTTTTTCTCATTAAAACTA	intergenic							1059.74	474.135	10.0386	8.93069	1007.04	1120.02	1052.16	460.186	490.199	472.02	10.0506	10.0714	9.99373	8.92137	8.90924	8.96147
ASHGA5P019576	5.28711e-06	0.000299243	2.04634	up	noncoding	ENST00000493248	RP4-545C24.1	GENCODE	531	chr7	+	143892611	143947598	ENST00000496968	CCCTGGAGGGTGGAGATATTTGCTGGTCAAAGATATTAAAGTAATTGTGAAATAAAAGAA	intronic antisense	NM_001001802	OR2A42	olfactory receptor 2A1/2A42	-	143929003	143929936	3349.52	1684.01	11.7478	10.7147	3192.52	3478.71	3377.31	1654.92	1692.1	1705	11.7676	11.7539	11.7219	10.732	10.6588	10.7534
ASHGA5P019576	5.28711e-06	0.000299243	2.04634	up	noncoding	ENST00000493248	RP4-545C24.1	GENCODE	531	chr7	+	143892611	143947598	ENST00000496968	CCCTGGAGGGTGGAGATATTTGCTGGTCAAAGATATTAAAGTAATTGTGAAATAAAAGAA	intronic antisense	NM_001005287	OR2A1	olfactory receptor 2A1/2A42	-	143929003	143929936	3349.52	1684.01	11.7478	10.7147	3192.52	3478.71	3377.31	1654.92	1692.1	1705	11.7676	11.7539	11.7219	10.732	10.6588	10.7534
ASHGA5P019576	5.28711e-06	0.000299243	2.04634	up	noncoding	ENST00000493248	RP4-545C24.1	GENCODE	531	chr7	+	143892611	143947598	ENST00000496968	CCCTGGAGGGTGGAGATATTTGCTGGTCAAAGATATTAAAGTAATTGTGAAATAAAAGAA	natural antisense	NM_001003702	ARHGEF35	rho guanine nucleotide exchange factor 35	-	143883175	143892791	3349.52	1684.01	11.7478	10.7147	3192.52	3478.71	3377.31	1654.92	1692.1	1705	11.7676	11.7539	11.7219	10.732	10.6588	10.7534
ASHGA5P027225	0.0316586	0.0715794	2.01813	up	noncoding	TCONS_00011703	XLOC_005182	LincRNAs identified by Cabili et al	1536	chr6	+	14513057	14514697		TGGAAAACTTCATGCTGTGGTTTTGGGGAACAAATAGCCCAGTGTTTCACTGCTTTGGGT	intergenic							29.2145	15.7179	4.88982	3.8768	24.7488	27.5755	35.3191	18.2174	12.0753	16.861	4.77097	4.78813	5.11036	4.14513	3.2925	4.19278
ASHGA5P047540	1.62756e-05	0.000506215	6.179	up	noncoding	ENST00000518000	RP11-182L21.2	GENCODE	2251	chr10	+	81586636	81600751	ENST00000431300	TGAGTGCTCTTTCCTATCATTTTGATACTAATAAACGGACAGTGATTCTCAGTGTGGAAA	intergenic							3889.47	632.695	11.9546	9.32722	3796.76	4127.26	3744.41	678.37	575.62	644.094	12.0018	11.9886	11.8734	9.46176	9.13453	9.38537
ASHGA5P042006	1.10746e-07	6.5749e-05	6.54941	up	noncoding	uc003pyw.1	BC022047	UCSC_knowngene	2435	chr6	-	122757933	122760368		GGGGGAAATTTTTAATTACTGAAACTATTTAGGAGCTGTGGGATTACATGTCTATCTTCA	intergenic							1545.72	228.976	10.5881	7.87678	1425.89	1614.46	1596.81	232.504	240.342	214.082	10.5605	10.6004	10.6035	7.92958	7.86862	7.83213
ASHGA5P023144	0.000502889	0.00363608	2.45412	up	noncoding	ENST00000571138	AC012146.7	GENCODE	462	chr17	+	5014762	5017674		ACGTGACGCGACGCAACGCAGATGAGAAAACTCAAGACTCAGAAACAATAAAGGTTACAG	intronic antisense	NM_014519	ZNF232	zinc finger protein 232	-	5009030	5026397	216.518	85.8364	7.71977	6.42456	208.044	223.476	218.033	98.5864	82.4671	76.4558	7.75611	7.72486	7.67833	6.66774	6.26252	6.34342
ASHGA5P041416	4.04635e-06	0.000264473	2.59122	up	noncoding	NR_026705	VTRNA1-3	RefSeq	88	chr5	+	140105743	140105831		TTTAGCTCAGCGGTTACTTCGCGTGTCATCAAACCACCTCTCTGGGTTGTTCGAGACCCG	intergenic							472.824	172.882	8.84189	7.46826	440.501	497.155	480.816	161.799	190.617	166.229	8.83598	8.87158	8.8181	7.40598	7.53119	7.4676
ASHGA5P036389	5.58188e-06	0.000299793	2.5988	up	noncoding	ENST00000438824	AC007879.6	GENCODE	523	chr2	+	208125168	208135414		CCATATGAGCACACAGGAAGAAGACTGCCATCTGCAAATCAGGAAGACAATCATCATCAA	intergenic							55.5978	22.3741	5.80739	4.42955	52.8002	58.4638	55.5293	22.6038	23.9721	20.5463	5.82872	5.8452	5.74825	4.46275	4.36831	4.45758
ASHGA5P051173	1.44064e-06	0.000180916	3.0653	up	noncoding	uc002zlf.2	P704P	UCSC_knowngene	4260	chr22	-	16251235	16255495	NM_001083538, NM_001099771, NM_001145442, NR_004845, uc021vps.1	CAAATGCTTCTAGGTGGACGCTGACTTAGTTGCATTACACCCTTTCTTGACAAAACCAAA	intergenic							13301.9	4549.39	13.7358	12.1198	12440.1	13867.2	13598.4	4614	4554.45	4479.71	13.7252	13.746	13.7363	12.1895	12.0756	12.0942
ASHGA5P035474	0.0084533	0.026391	2.49633	up	noncoding	ENST00000427269	AC007966.1	GENCODE	719	chr2	-	186584938	186605206		AAGAATGTACTAAACCTCCTTCAGCATTGACTACTTAGTCAAAGGCTGGGGAGGTTTGGG	intronic antisense	NM_173651	FSIP2	fibrous sheath-interacting protein 2	+	186603354	186698016	16.4281	7.92529	4.08709	2.76728	15.5536	16.0354	17.6952	10.4386	8.33723	5	4.12123	4.0104	4.12964	3.27591	2.67241	2.35352
ASHGA5P052793	6.63549e-07	0.000138572	2.85	up	noncoding	ENST00000425170	SNHG5	GENCODE	489	chr6	-	86387186	86387977		TTTTTGTTAGATACACGAAAAAACTTCCAGAACATCTGGGAGAATATTTAATGGAAAATC	intergenic							33593.9	12222.3	15.0295	13.5185	31876.5	34700.2	34204.8	12240.2	12245	12181.6	15.0604	15.0247	15.0034	13.5624	13.4948	13.4984
ASHGA5P019898	4.87295e-07	0.000120505	2.85898	up	noncoding	NR_039995	TMEM161B-AS1	RefSeq	617	chr5	+	87564698	87732491		TGACAATTAAAAGAAGATCTGGGAATCGAATACCCATCTCGAGTTCTGGATATGTGCTCT	bidirectional	NM_153354	TMEM161B	transmembrane protein 161B	-	87491022	87564665	883.293	299.372	9.77911	8.26361	830.19	912.813	906.875	298.698	303.915	295.501	9.77993	9.77557	9.78184	8.29137	8.21262	8.28683
ASHGA5P018790	0.000206402	0.0020711	2.56834	up	noncoding	ENST00000457670	RP4-625H18.2	GENCODE	372	chr6	-	19803837	19804973		GGGCGCCCGGATTTCTTGCTTCAAAACAGCTGCATTTTTGGAAGAAAGTCCACAACTGAC	intergenic							101.387	39.4314	6.63334	5.2725	93.2227	91.5996	119.34	38.1687	41.8211	38.3044	6.61377	6.47086	6.81539	5.25455	5.22645	5.33652
ASHGA5P055352	0.00817628	0.0257366	2.67432	up	noncoding	ENST00000505338	AC121336.2	GENCODE	436	chr12	-	40223926	40229562		CATTTTTCAGTTACTGTAATGAATGTATGTTGGATCCAGACTGCGGTTTCTGCTACAAGA	exon sense-overlapping	NM_052885	SLC2A13	proton myo-inositol cotransporter	-	40148822	40499661	53.6952	21.6105	5.75062	4.33144	52.8912	46.4353	61.759	28.1011	23.3846	13.3457	5.8314	5.52457	5.89589	4.79698	4.32691	3.87044
ASHGA5P023049	3.09204e-07	0.00010326	2.6297	up	noncoding	ENST00000569157	RP11-1166P10.1	GENCODE	439	chr16	+	31993190	31997709	ENST00000562773, ENST00000568570, NM_001199417	CGAGGGCGAGGACCCCGGCTGTGCCAACCAAGCTCTGATCAGCAAGAAGCTTAATGATTA	intergenic							645.228	234.084	9.3028	7.9079	613.757	663.916	658.01	224.435	245.615	232.202	9.3195	9.29976	9.28913	7.87748	7.90324	7.94298
ASHGA5P045579	1.54501e-07	8.054e-05	2.07537	up	noncoding	TCONS_00001799	XLOC_001188	LincRNAs identified by Cabili et al	367	chr1	-	210463786	210466574		CCCGCCGGCTGGCCAGGACAGACCTGGATGCCCTCCACCCTCCAGCCAAACTTATTTTTT	intergenic							2329.6	1126.56	11.2004	10.147	2197.77	2407.65	2383.37	1115.74	1157.31	1106.64	11.2056	11.1928	11.2029	10.1697	10.1255	10.1459
ASHGA5P046074	4.49713e-07	0.000120505	2.48375	up	noncoding	uc004cov.4	STRF6	UCSC_knowngene	1666	chrM	+	10472	12138		TGTGCTAGTAACCACGTTCTCCTGATCAAATATCACTCTCCTACTTACAGGACTCAACAT	intergenic							46600.1	19418.8	15.5284	14.2158	43468.9	47147.3	49184.3	19052.3	20171.6	19032.6	15.5272	15.5107	15.5472	14.2194	14.2468	14.1813
ASHGA5P017409	0.00159511	0.00786989	2.12405	up	noncoding	ENST00000441142	RP11-322C8.2	GENCODE	663	chr10	+	62732874	62786178		AAATATAAAGGTCCTGATGTCAGCTGAAGAGAGAAATGGTGCCTCATAGAGTGTCCTCGG	intronic antisense	ENST00000357917	RHOBTB1	Rho-related BTB domain containing 1 [Source:HGNC Symbol;Acc:18738]	-	62629195	62761198	95.1667	45.269	6.55249	5.46567	92.7039	103.471	89.3251	50.5515	49.3681	35.8874	6.60645	6.63851	6.41251	5.6719	5.48187	5.24325
ASHGA5P032953	1.2754e-08	3.9906e-05	2.65898	up	noncoding	ENST00000580962	RP11-746M1.1	GENCODE	504	chr17	+	20903059	20903636		TCCTGAACCCAACGCGTAAATATTTTGTTCTGACAAAGTAAATTCACAAGAACACATCAA	natural antisense	NM_015276	USP22	ubiquitin carboxyl-terminal hydrolase 22	-	20902905	20946352	1594.92	584.573	10.6343	9.22345	1502.27	1666.11	1616.36	567.303	611.299	575.115	10.6308	10.6478	10.6243	9.21498	9.21906	9.23632
ASHGA5P023036	5.56876e-05	0.000959075	2.45926	up	noncoding	ENST00000568208	RP11-1166P10.1	pseudogene	1670	chr16	+	31987123	32015049		GCAGGATGAGATCCGGGATCTCCCAGGACACTACTTTGAAACGCTCAAATTCCTTGTGGG								195.928	77.2901	7.57203	6.27381	183.605	193.632	210.546	81.1096	76.9862	73.7745	7.5728	7.51724	7.62606	6.37849	6.15527	6.28768
ASHGA5P017494	8.32941e-05	0.00121254	2.54599	up	noncoding	ENST00000442355	RP11-160E2.17	GENCODE	440	chr17	+	18981087	18991191	ENST00000495691	GATCAGCCAGGCAGATGCAACGCCAGGAGCAGCATCAGCCACGCTGTAAACAAGGGGGAA	intergenic							322.21	120.836	8.29069	6.94246	299.468	321.532	345.631	112.349	121.602	128.557	8.27866	8.24823	8.34516	6.86456	6.86494	7.09788
ASHGA5P033398	0.000234724	0.00224706	2.07858	up	noncoding	ENST00000570512	RP11-353N14.1	GENCODE	605	chr17	+	77774396	77776326		TCCTTGTGAATTTCAGCTCCTCCAAGGCTTGAGGAAAGAATTCAAGAAAGGTCCAGTGGA	intronic antisense	ENST00000427800	CBX8	chromobox homolog 8 [Source:HGNC Symbol;Acc:15962]	-	77769002	77775332	59.423	29.5345	5.89889	4.84329	58.9559	55.6353	63.678	31.2064	31.1279	26.2693	5.98169	5.77409	5.94089	4.95281	4.77242	4.80464
ASHGA5P032502	0.000190431	0.0019694	2.04659	up	noncoding	ENST00000583349	RP5-890E16.4	GENCODE	192	chr17	-	46137744	46138031		GGGAGATGGAGTGGCAAGGCAGTGAATGACATGCGTGATGTTGGGGCTGTTGCAACATGG	natural antisense	NM_003204	NFE2L1	nuclear factor erythroid 2-related factor 1	+	46125685	46138907	547.976	253.169	9.05669	8.02347	510.288	580.934	552.707	262.545	240.779	256.183	9.0474	9.09623	9.02644	8.10873	7.87289	8.08879
ASHGA5P032491	4.37619e-06	0.000271334	3.14494	up	noncoding	ENST00000578482	RP11-138C9.1	GENCODE	267	chr17	-	45759782	45760049		ATTCAGCATCCGTGCACACTCCTCACTTCCAGGTTTTTCAAAAGATGGGAGATTTCCAGT	natural antisense	NM_002265	KPNB1	importin subunit beta-1	+	45727274	45761004	1575.88	486.435	10.6171	8.96404	1414.63	1622.33	1690.68	460.414	525.359	473.531	10.5507	10.6046	10.6959	8.92208	9.00257	8.96747
ASHGA5P025995	0.000338091	0.00279212	2.02003	up	noncoding	NR_049781	VRK2	RefSeq	1916	chr2	+	58273776	58387055		TCCCCACAAATAAACCAGAGAAAGATGCAAGACATGTAGTAAAAGTGTCAAAAAGTGGAT	exon sense-overlapping	NM_001130480	VRK2	serine/threonine-protein kinase VRK2 isoform 1	+	58273776	58387055	167.272	80.4761	7.34952	6.33515	163.78	166.265	171.771	80.5467	78.0973	82.7843	7.41373	7.30319	7.33165	6.36828	6.17841	6.45875
ASHGA5P025995	0.000338091	0.00279212	2.02003	up	noncoding	NR_049781	VRK2	RefSeq	1916	chr2	+	58273776	58387055		TCCCCACAAATAAACCAGAGAAAGATGCAAGACATGTAGTAAAAGTGTCAAAAAGTGGAT	exon sense-overlapping	NM_001130481	VRK2	serine/threonine-protein kinase VRK2 isoform 1	+	58273846	58387055	167.272	80.4761	7.34952	6.33515	163.78	166.265	171.771	80.5467	78.0973	82.7843	7.41373	7.30319	7.33165	6.36828	6.17841	6.45875
ASHGA5P025995	0.000338091	0.00279212	2.02003	up	noncoding	NR_049781	VRK2	RefSeq	1916	chr2	+	58273776	58387055		TCCCCACAAATAAACCAGAGAAAGATGCAAGACATGTAGTAAAAGTGTCAAAAAGTGGAT	exon sense-overlapping	NM_001130482	VRK2	serine/threonine-protein kinase VRK2 isoform 2	+	58273776	58387055	167.272	80.4761	7.34952	6.33515	163.78	166.265	171.771	80.5467	78.0973	82.7843	7.41373	7.30319	7.33165	6.36828	6.17841	6.45875
ASHGA5P025995	0.000338091	0.00279212	2.02003	up	noncoding	NR_049781	VRK2	RefSeq	1916	chr2	+	58273776	58387055		TCCCCACAAATAAACCAGAGAAAGATGCAAGACATGTAGTAAAAGTGTCAAAAAGTGGAT	exon sense-overlapping	NM_001130483	VRK2	serine/threonine-protein kinase VRK2 isoform 3	+	58273776	58387055	167.272	80.4761	7.34952	6.33515	163.78	166.265	171.771	80.5467	78.0973	82.7843	7.41373	7.30319	7.33165	6.36828	6.17841	6.45875
ASHGA5P025995	0.000338091	0.00279212	2.02003	up	noncoding	NR_049781	VRK2	RefSeq	1916	chr2	+	58273776	58387055		TCCCCACAAATAAACCAGAGAAAGATGCAAGACATGTAGTAAAAGTGTCAAAAAGTGGAT	exon sense-overlapping	NM_006296	VRK2	serine/threonine-protein kinase VRK2 isoform 1	+	58273776	58387055	167.272	80.4761	7.34952	6.33515	163.78	166.265	171.771	80.5467	78.0973	82.7843	7.41373	7.30319	7.33165	6.36828	6.17841	6.45875
ASHGA5P025995	0.000338091	0.00279212	2.02003	up	noncoding	NR_049781	VRK2	RefSeq	1916	chr2	+	58273776	58387055		TCCCCACAAATAAACCAGAGAAAGATGCAAGACATGTAGTAAAAGTGTCAAAAAGTGGAT	natural antisense	NM_001114636	FANCL	E3 ubiquitin-protein ligase FANCL isoform 1	-	58386377	58468515	167.272	80.4761	7.34952	6.33515	163.78	166.265	171.771	80.5467	78.0973	82.7843	7.41373	7.30319	7.33165	6.36828	6.17841	6.45875
ASHGA5P025995	0.000338091	0.00279212	2.02003	up	noncoding	NR_049781	VRK2	RefSeq	1916	chr2	+	58273776	58387055		TCCCCACAAATAAACCAGAGAAAGATGCAAGACATGTAGTAAAAGTGTCAAAAAGTGGAT	natural antisense	NM_018062	FANCL	E3 ubiquitin-protein ligase FANCL isoform 2	-	58386377	58468515	167.272	80.4761	7.34952	6.33515	163.78	166.265	171.771	80.5467	78.0973	82.7843	7.41373	7.30319	7.33165	6.36828	6.17841	6.45875
[truncated: 72 more rows]

## Sheet: down_L_P_vs_L_D
# Fold Change cut-off: 2 # P-value cut-off: 0.05 # Condition pairs: L_P_vs_L_Q # Column A: ProbeName it represents probe name. # Column B: P-value, P-value calculated from unpaired t-test. # Column C: FDR, FDR is calculated from Benjamini Hochberg FDR. # Column D: Fold Change, the absolute ratio (no log scale) of normalized intensities between two conditions. # Column E: Regulation, it depicts wh…
[truncated: 1,551 more rows]
