# Supplementary material for: Expression and Functional Analysis of lncRNAs Involved in Platelet-Derived Growth Factor-BB-Induced Proliferation of Human Aortic Smooth Muscle Cells
Source: Front Cardiovasc Med. 2021 Sep 7;8:702718. doi: 10.3389/fcvm.2021.702718 (PMC8452921; doi:10.3389/fcvm.2021.702718)
Supplement: Supplementary Table 3 — Differentially expressed coding genes. [file Table_2.XLS]

## Sheet: up_L_P_vs_L_D
# Fold Change cut-off: 2 # P-value cut-off: 0.05 # Condition pairs: L_P_vs_L_Q # Column A: ProbeName it represents probe name. # Column B: P-value, P-value calculated from unpaired t-test. # Column C: FDR, FDR is calculated from Benjamini Hochberg FDR. # Column D: Fold Change, the absolute ratio (no log scale) of normalized intensities between two conditions. # Column E: Regulation, it depicts wh…
L_P_vs_L_Q 2 fold up regulated mRNAs
	P-value and FDR		Fold change and Regulation		Annotations																Group--Raw Intensity		Group--Normalized Intensity		Raw Intensity						Normalized Intensity
ProbeName	P-value	FDR	Fold Change	Regulation	type	seqname	ccdsID	GeneSymbol	source	RNAlength	chrom	strand	txStart	txEnd	Xhyb	Sequence	EntrezID	Unigene	GO	product	group-L_P(raw)	group-L_Q(raw)	group-L_P(normalized)	group-L_Q(normalized)	[L_P1, L_P](raw)	[L_P2, L_P](raw)	[L_P3, L_P](raw)	[L_Q1, L_Q](raw)	[L_Q2, L_Q](raw)	[L_Q3, L_Q](raw)	[L_P1, L_P](normalized)	[L_P2, L_P](normalized)	[L_P3, L_P](normalized)	[L_Q1, L_Q](normalized)	[L_Q2, L_Q](normalized)	[L_Q3, L_Q](normalized)
ASHGA5P007773	4.62188e-06	8.6014e-05	2.48154	up	protein_coding	NM_005065	CCDS9876.1	SEL1L	RefSeq	7943	chr14	-	81937890	82000205		TTACCAGTTCCTAGCTGAAAAAGGTGATGTACAAGCACAGGTTGGTCTTGGACAACTGCA	6400	Hs.181300	GO:0005515|GO:0005789|GO:0007219|GO:0016021|GO:0034976	protein sel-1 homolog 1 isoform 1 precursor	775.088	300.618	9.58164	8.27041	763.604	780.227	781.434	299.774	312.577	289.502	9.6546	9.53994	9.55038	8.29648	8.25401	8.26073
ASHGA5P008172	4.1189e-05	0.000292415	2.029	up	protein_coding	NM_152743	CCDS5334.1	BRAT1	RefSeq	3013	chr7	-	2577443	2595392		CAGCCCCACGGTTCTGAAGAAGGCCTTCCAGGCCACGCTCAGGTGGCTCCTGAGCTCACC	221927	Hs.520623	GO:0005515|GO:0005634|GO:0010212	BRCA1-associated ATM activator 1	209.135	99.1623	7.6697	6.64893	207.683	206.785	212.936	96.1763	103.324	97.9863	7.75369	7.61186	7.64356	6.62857	6.61003	6.7082
ASHGA5P011329	0.000407471	0.00145442	2.61582	up	protein_coding	NM_145284	CCDS14643.1	FAM122B	RefSeq	3480	chrX	-	133903595	133930385	NM_001166599	AATAGTACAACAATTATGAGCCGTCACAGCCTGGAAGAAGGCCTGGATATGGTGAACAGA	159090	Hs.404706		protein FAM122B isoform 1	97.7159	37.943	6.59272	5.20546	91.8757	102.016	99.2558	43.0822	40.6667	30.0799	6.59429	6.61751	6.56637	5.43599	5.18189	4.99851
ASHGA5P039175	2.81023e-06	7.0717e-05	3.34507	up	protein_coding	NM_001013439	CCDS33894.1	FXR1	RefSeq	8911	chr3	+	180630233	180700539	NM_005087	TCTCAGAGCAGACAAAGAAACCTCCCAAGGGAAACTTTGGCTAAAAACAAGAAAGAAATG	8087	Hs.478407	GO:0003723|GO:0005730|GO:0005737|GO:0005844|GO:0006915|GO:0007517|GO:0030154	fragile X mental retardation syndrome-related protein 1 isoform c	1800.15	526.808	10.8201	9.07807	1755.64	1796.14	1848.67	532.567	530.39	517.466	10.8675	10.7629	10.8299	9.13073	9.01483	9.08863
ASHGA5P052221	2.39744e-06	6.655e-05	4.44982	up	protein_coding	ENST00000502536	CCDS54847.1	OSMR	GENCODE	1740	chr5	+	38845959	38886759		AGTGTCAATATCCTTTTTAACCTGACTCATCGAGGTGAGACTAGAGTTGTCACAGCCCAC	9180	Hs.120658	GO:0008284|GO:0008283|GO:0034097|GO:0007166|GO:0002675|GO:0038165|GO:0005900|GO:0005515|GO:0019838|GO:0004924	oncostatin M receptor [Source:HGNC Symbol;Acc:8507]	2571.92	572.881	11.3486	9.19484	2518.65	2623.26	2573.84	582.186	565.369	571.089	11.4108	11.3207	11.3143	9.25107	9.10728	9.22618
ASHGA5P003291	6.14223e-06	9.8544e-05	2.1994	up	protein_coding	NM_012207	CCDS7278.1	HNRNPH3	RefSeq	2427	chr10	+	70091767	70102953		TATGATGGTGGTTATGGAGGTTTTGATGACTATGGTGGCTATAATAATTACGGCTATGGG	3189	Hs.643472	GO:0000166|GO:0000398|GO:0003723|GO:0005634|GO:0005730|GO:0006396|GO:0008380|GO:0030529	heterogeneous nuclear ribonucleoprotein H3 isoform a	2765.87	1272.91	11.4623	10.3252	2600.54	2902.36	2794.71	1281.89	1262.64	1274.21	11.4625	11.4814	11.443	10.3752	10.259	10.3413
ASHGA5P009279	1.35529e-06	5.4525e-05	2.54908	up	protein_coding	NM_023085	CCDS33420.1	CAPN10	RefSeq	2197	chr2	+	241526132	241538526		CCTCTGGAAGGTCCCAGAGGGTGGAAGGAGCCAGGACGCACCCCCACTGCTGCTGCAGGA	11132	Hs.728234	GO:0000149|GO:0004198|GO:0005623|GO:0005829|GO:0005886|GO:0006508|GO:0008092|GO:0031532|GO:0032024|GO:0032388|GO:0032869|GO:0043065|GO:0046326	calpain-10 isoform c	3889.86	1556.69	11.959	10.609	3773.13	3966.29	3930.17	1552.23	1571.83	1546.01	11.9932	11.935	11.9486	10.6468	10.5655	10.6147
ASHGA5P016776	2.84254e-08	1.6539e-05	3.99678	up	protein_coding	NM_201595	CCDS9874.1	GTF2A1	RefSeq	5956	chr14	-	81641795	81687575	NM_015859	ACTAAAAACTTTATGGGAAAACAAACTAATGCAGTCCAGGGCAGTAGATGGATTTCATTC	2957	Hs.592334	GO:0003677|GO:0003713|GO:0005515|GO:0005654|GO:0005672|GO:0006355|GO:0006366|GO:0006366|GO:0006367|GO:0006368|GO:0008134|GO:0010467|GO:0016032|GO:0017025|GO:0046982	transcription initiation factor IIA subunit 1 isoform 2	563.442	134.201	9.09818	7.09934	535.269	579.22	575.836	131.962	140.094	130.546	9.11749	9.09197	9.08507	7.10601	7.07364	7.11837
ASHGA5P033808	0.000121715	0.000606769	2.09677	up	protein_coding	NM_001943	CCDS42423.1	DSG2	RefSeq	5677	chr18	+	29078026	29128814		TCTCCGTCATTGACAAACCACCTGGCATGGCAGAAAAATGGAAAATAGCACGCCAAGAAA	1829	Hs.412597	GO:0005509|GO:0005886|GO:0005886|GO:0005911|GO:0006915|GO:0006915|GO:0006921|GO:0007155|GO:0007156|GO:0016021|GO:0030057|GO:0086005|GO:0086069|GO:0086091|GO:0097194	desmoglein-2 preproprotein	108.11	51.3081	6.73074	5.66257	100.596	104.974	118.76	49.4565	52.6923	51.7756	6.72276	6.6588	6.81065	5.6394	5.57701	5.77129
ASHGA5P008459	0.00139861	0.00378281	2.10054	up	protein_coding	NM_006852	CCDS11633.1	TLK2	RefSeq	5455	chr17	+	60556385	60692841	NM_001112707	AACAGCGGAAAAGCAAGACCAATGGAGCTGAAAATGAAACGTTAACGTTAGCAGAATACC	11011	Hs.445078	GO:0001672|GO:0004674|GO:0005524|GO:0005634|GO:0005882|GO:0006468|GO:0006974|GO:0007049|GO:0007059|GO:0010507|GO:0016568|GO:0018105|GO:0032435|GO:0035556|GO:0048471|GO:0071480	serine/threonine-protein kinase tousled-like 2 isoform A	293.871	132.942	8.1567	7.08594	299.316	300.705	281.592	134.244	121.318	143.264	8.27771	8.14767	8.04471	7.13525	6.86162	7.26093
ASHGA5P002603	0.000466463	0.00161277	2.75251	up	protein_coding	NM_018230	CCDS1579.1	NUP133	RefSeq	4170	chr1	-	229577043	229644088		AGAAAAGATCAGATCTCTTATCTCCTCTTCTTTCACTAGGCCAGTACCTGTGGGCTGCTT	55746	Hs.12457	GO:0000087|GO:0000236|GO:0000278|GO:0000777|GO:0000940|GO:0005487|GO:0005515|GO:0005635|GO:0005643|GO:0005829|GO:0005975|GO:0006406|GO:0006999|GO:0008645|GO:0010827|GO:0015031|GO:0015758|GO:0016032|GO:0019221|GO:0031080|GO:0031080|GO:0044281|GO:0048339|GO:0055085	nuclear pore complex protein Nup133	503.811	174.498	8.93358	7.47283	483.408	508.031	519.994	204.855	163.535	155.104	8.96581	8.8991	8.93583	7.7456	7.30138	7.37151
ASHGA5P001956	0.000117228	0.000589859	2.08894	up	protein_coding	ENST00000250241	CCDS12247.1	ILF3	GENCODE	3728	chr19	+	10764936	10796443	ENST00000407004	AGCAGGCTACAGTGACTTTTTCACAGACTGCTACGGCTATCATGATTTTGGGTCTTCCTA	3609	Hs.465885	GO:0006351|GO:0045893|GO:0045892|GO:0000279|GO:0005634|GO:0005622|GO:0005739|GO:0005730|GO:0030529|GO:0003723|GO:0003677|GO:0005515|GO:0003725	interleukin enhancer binding factor 3, 90kDa [Source:HGNC Symbol;Acc:6038]	588.562	267.268	9.16252	8.09974	548.256	600.319	617.111	287.396	264.996	249.412	9.15339	9.14316	9.191	8.23779	8.01416	8.04728
ASHGA5P054494	0.000620537	0.00199501	2.04876	up	protein_coding	NM_012330	CCDS7345.1	KAT6B	RefSeq	8509	chr10	+	76586170	76792380		AGTCATGCACTTCTCATGTGTTGGCTACAGGTACCACACAAAAGCTAAAACCTCCACCTT	23522	Hs.35758	GO:0000786|GO:0003677|GO:0004402|GO:0005515|GO:0005634|GO:0005634|GO:0006334|GO:0006351|GO:0006355|GO:0008134|GO:0008270|GO:0016407|GO:0016573|GO:0043966|GO:0045892|GO:0045893|GO:0070776	histone acetyltransferase KAT6B isoform 1	63.9007	32.1799	5.99985	4.9651	57.8334	63.1185	70.7502	35.7366	32.3906	28.4124	5.95746	5.95279	6.0893	5.15066	4.82785	4.91677
ASHGA5P008080	0.00157169	0.00415699	4.64515	up	protein_coding	NM_173454	CCDS10337.1	PDE8A	RefSeq	3793	chr15	+	85525204	85682372		CCGTTTTATACAGGAGTGGCAAGGAATTTACTATGCCAAAAAGAAAAACGGAGATAATAT	5151	Hs.9333	GO:0000156|GO:0004114|GO:0004115|GO:0005575|GO:0005829|GO:0006198|GO:0006355|GO:0009187|GO:0046872	high affinity cAMP-specific and IBMX-insensitive 3',5'-cyclic phosphodiesterase 8A isoform 2	32.7288	7.3497	5.06203	2.84631	30.2517	32.6946	35.2401	10.7121	5	6.33697	5.05328	5.0255	5.10732	3.31826	2.32202	2.89865
ASHGA5P020003	3.64994e-06	7.9159e-05	4.9504	up	protein_coding	NM_139281	CCDS4102.1	WDR36	RefSeq	6611	chr5	+	110427869	110466200		TCCCCAGCAGTCTAAAGTGGTAAATCTTGGAGTTTTGGCTCAAAAATCAGATTTCTGCTT	134430	Hs.533237	GO:0003674|GO:0005575|GO:0005730|GO:0006364|GO:0007601|GO:0008150|GO:0032040|GO:0050896	WD repeat-containing protein 36	329.396	65.103	8.3238	6.01625	322.13	348.502	317.556	66.3082	66.8966	62.104	8.38431	8.36586	8.22122	6.07696	5.94405	6.02775
ASHGA5P006112	9.70283e-07	4.9343e-05	2.11318	up	protein_coding	NM_001893	CCDS11805.1	CSNK1D	RefSeq	3714	chr17	-	80200536	80231594		ATACCTCTCGCATGTCCACCTCACAGATTCCTGGTCGGGTGGCTTCCAGTGGTCTTCAGT	1453	Hs.631725	GO:0000086|GO:0000278|GO:0001934|GO:0004672|GO:0004672|GO:0004672|GO:0004674|GO:0005515|GO:0005524|GO:0005634|GO:0005794|GO:0005813|GO:0005819|GO:0005829|GO:0005876|GO:0005886|GO:0006281|GO:0006468|GO:0007165|GO:0016055|GO:0032436|GO:0032922|GO:0042752|GO:0048471|GO:0050321|GO:0051225|GO:0090263	casein kinase I isoform delta isoform 1	1873.82	887.133	10.8801	9.80064	1806.21	1908.11	1907.15	868.485	904.989	887.923	10.9135	10.8522	10.8745	9.80499	9.7777	9.81922
ASHGA5P009943	4.27446e-05	0.000298858	3.26451	up	protein_coding	NM_005852	CCDS32555.1	CHD3	RefSeq	7241	chr17	+	7792168	7816075		GAGAAGTCAGAAGATGTAAAAGGTGACCGGGAGCTTCGACCAGGGCCTCGAGATGAGCCA	1107	Hs.25601	GO:0003677|GO:0004003|GO:0004386|GO:0005515|GO:0005524|GO:0005634|GO:0005634|GO:0005730|GO:0005737|GO:0005813|GO:0006351|GO:0006355|GO:0006357|GO:0007051|GO:0008270|GO:0016568|GO:0016581|GO:0045111|GO:0051297	chromodomain-helicase-DNA-binding protein 3 isoform 2	197.788	59.419	7.58554	5.87867	188.661	203.815	200.887	61.2597	57.2476	59.7496	7.6101	7.58986	7.55665	5.95697	5.70457	5.97447
ASHGA5P013652	5.35512e-05	0.000344063	2.21001	up	protein_coding	NM_198880	CCDS2787.1	QRICH1	RefSeq	3271	chr3	-	49067141	49131504		ACGTCGCCGGGAACCCTAAGGACTCTGCAATATGAATAATTCCCTAGAGAACACCATCTC	54870	Hs.297389	GO:0003674|GO:0005575|GO:0008150	glutamine-rich protein 1	587.842	252.089	9.16185	8.0178	558.635	596.174	608.718	258.588	244.493	253.185	9.18259	9.13298	9.16999	8.08623	7.896	8.07118
ASHGA5P049173	1.91151e-06	6.0373e-05	3.26774	up	protein_coding	NM_014771	CCDS10691.1	RNF40	RefSeq	6022	chr16	+	30772932	30787628	NM_001207033	AGAGCTGGAGAAACTGCAGGCCGAACTTCAGGGGGCTGTGCGGACCAATGAGCGCCTCAA	9810	Hs.65238	GO:0000151|GO:0004842|GO:0005515|GO:0005634|GO:0005730|GO:0005737|GO:0005886|GO:0006511|GO:0008270|GO:0010390|GO:0017075|GO:0031625|GO:0032403|GO:0033503|GO:0033523|GO:0042803|GO:0043005	E3 ubiquitin-protein ligase BRE1B isoform 1	502.994	145.761	8.93183	7.22354	477.723	510.901	520.359	143.519	147.787	145.976	8.95105	8.90617	8.93828	7.23145	7.15349	7.28568
ASHGA5P007030	1.09571e-05	0.000132464	2.75644	up	protein_coding	ENST00000327134	CCDS3321.1	PAK2	GENCODE	6139	chr3	+	196466727	196559518		CTTGCCCGGGGCCATTTCATAATTCTGAATCATGTCTGATAACGGAGAACTGGAAGATAA	5062	Hs.518530	GO:0007411|GO:0006915|GO:0042981|GO:0043066|GO:0007165|GO:0016032|GO:0040008|GO:0006468|GO:0006461|GO:0006469|GO:0018105|GO:0046777|GO:0050731|GO:0050852|GO:0031295|GO:0008154|GO:0044419|GO:0006921|GO:0016310|GO:0061098|GO:2001238|GO:0050690|GO:2001271|GO:0005634|GO:0005886|GO:0005829|GO:0048471|GO:0015629|GO:0005515|GO:0005524|GO:0004674|GO:0004672|GO:0004713|GO:0019901|GO:0016772|GO:0042802|GO:…	p21 protein (Cdc42/Rac)-activated kinase 2 [Source:HGNC Symbol;Acc:8591]	901.645	316.763	9.80642	8.34361	862.63	942.704	899.6	328.622	332.899	288.768	9.8311	9.82098	9.76717	8.43045	8.34351	8.25687
ASHGA5P041703	2.32633e-05	0.000205247	5.72454	up	protein_coding	ENST00000357905	CCDS4575.1	HIST1H2BB	GENCODE	431	chr6	-	26043454	26043885		CTCTAAATAAGTGCTTATGTAAGCACTTCCAAACCCAAAGGCTCTTTTCAGAGCCACCTA	3018	Hs.553494	GO:0006334|GO:0005634|GO:0005622|GO:0000786|GO:0003677|GO:0043565	histone cluster 1, H2bb [Source:HGNC Symbol;Acc:4751]	52.1183	9.87452	5.71742	3.20026	54.0173	49.7454	52.5922	9.59533	12.6306	7.39765	5.85964	5.62041	5.67221	3.1359	3.3693	3.09559
ASHGA5P009377	3.68318e-05	0.000272843	2.79994	up	protein_coding	NM_021644	CCDS7279.1	HNRNPH3	RefSeq	2382	chr10	+	70091767	70102953		TTATGGAGCTGGGCGTGGAAGTTATGGAGGTTTTGATGACTATGGTGGCTATAATAATTA	3189	Hs.643472	GO:0000166|GO:0000398|GO:0003723|GO:0005634|GO:0005730|GO:0006396|GO:0008380|GO:0030529	heterogeneous nuclear ribonucleoprotein H3 isoform b	2024.64	720.756	10.9976	9.51216	2034.69	2136.26	1902.97	734.038	752.624	675.607	11.0943	11.0258	10.8726	9.56895	9.51894	9.44861
ASHGA5P010952	0.000123131	0.000612328	2.21858	up	protein_coding	NM_001044392	CCDS41408.1	MUC1	RefSeq	878	chr1	-	155158299	155162706	NM_001044391, NM_001204297	TTCTGAAATGGCTGTCTGTCAGTGCCGCCGAAAGAACTACGGGCAGCTGGACATCTTTCC	4582	Hs.89603	GO:0000790|GO:0000978|GO:0002039|GO:0003712|GO:0005515|GO:0005576|GO:0005737|GO:0005796|GO:0005887|GO:0006977|GO:0006978|GO:0009986|GO:0010944|GO:0016266|GO:0016324|GO:0036003|GO:0043618|GO:0043687|GO:0044267|GO:0090240	mucin-1 isoform 7 precursor	131.098	58.3549	7.00139	5.85175	128.599	138.764	125.931	59.6915	64.4023	50.9708	7.06906	7.04835	6.88676	5.92076	5.88583	5.74866
ASHGA5P002548	0.00030612	0.00117806	2.67699	up	protein_coding	NM_015268	CCDS33857.1	DNAJC13	RefSeq	7551	chr3	+	132136552	132257876		TCAGAAAAGTGAAGAAACAAACCAGCAGGAGGTAGCAAACAGCCTTGCCAAACTGAGTGT	23317	Hs.12707	GO:0031072	dnaJ homolog subfamily C member 13	170.685	62.9653	7.37894	5.95833	168.275	167.8	175.98	70.497	66.6974	51.7014	7.45329	7.31707	7.36645	6.16585	5.93967	5.76946
ASHGA5P000650	8.76626e-05	0.000483209	2.52088	up	protein_coding	ENST00000011619	CCDS4529.1	RANBP9	GENCODE	3113	chr6	-	13621729	13711796		CACTACAAAGGTCATGGCAAAACCCCAAAAGATGCCGCGTCAGTTCGAGCCACGCATCCA	10048	Hs.708182	GO:0007411|GO:0006461|GO:0007020|GO:0005634|GO:0005737|GO:0005829|GO:0005875|GO:0005515|GO:0019899|GO:0008536	RAN binding protein 9 [Source:HGNC Symbol;Acc:13727]	514.392	193.203	8.96372	7.62979	491.551	516.302	535.323	207.29	184.329	187.989	8.99333	8.92156	8.97626	7.75954	7.48346	7.64636
ASHGA5P010029	3.95724e-06	8.115e-05	2.97245	up	protein_coding	NM_014639	CCDS4072.1	TTC37	RefSeq	5704	chr5	-	94799598	94890709		ATTCAAACGCAAAATGGGGGCAAGAGAGACACGGCGTCTTTTGGAAAGAGTGGTATATCA	9652	Hs.482868	GO:0005515|GO:0005634|GO:0005737|GO:0035327|GO:0055087	tetratricopeptide repeat protein 37	2485.98	840.132	11.2947	9.72302	2304.63	2610.06	2543.25	866.948	827.749	825.699	11.2731	11.3142	11.2968	9.80148	9.65229	9.7153
ASHGA5P051042	7.82232e-07	4.6262e-05	4.1662	up	protein_coding	NM_000516	CCDS13472.1	GNAS	RefSeq	1926	chr20	+	57466425	57486250	NM_001077488, NM_001077489, NM_080426	TAAGACCGAGGACCAGCGCAACGAGGAGAAGGCGCAGCGTGAGGCCAACAAAAAGATCGA	2778	Hs.125898	GO:0001726|GO:0003674|GO:0003924|GO:0003924|GO:0004016|GO:0004871|GO:0004871|GO:0005525|GO:0005576|GO:0005737|GO:0005829|GO:0005834|GO:0005834|GO:0005834|GO:0005886|GO:0005886|GO:0006112|GO:0006171|GO:0006184|GO:0006184|GO:0006833|GO:0007190|GO:0007191|GO:0007191|GO:0007565|GO:0007596|GO:0007606|GO:0007608|GO:0009306|GO:0016020|GO:0030133|GO:0031224|GO:0031234|GO:0031683|GO:0031852|GO:0032588|GO:…	protein ALEX GNASL	1467.79	342.658	10.5165	8.45772	1378.04	1519.04	1506.3	344.596	340.969	342.409	10.5158	10.5158	10.5179	8.49794	8.37946	8.49577
ASHGA5P012142	3.16167e-05	0.000247126	3.12358	up	protein_coding	NM_001185074	CCDS55323.1	ZCCHC6	RefSeq	4988	chr9	-	88902647	88969402		CAAAGGCAAGGGATTGGACTGTGTCAGAACTATTGAAGAATTAGCAAGAGTCCTCAGAAA	79670	Hs.597057	GO:0003676|GO:0008270|GO:0031123|GO:0050265|GO:0071044	terminal uridylyltransferase 7 isoform 2	546.875	166.171	9.05532	7.41212	543.568	568.23	528.827	162.124	164.611	171.777	9.1396	9.06605	8.96031	7.40826	7.31107	7.51703
ASHGA5P003059	1.34376e-08	1.1522e-05	4.99321	up	protein_coding	NM_001077208	CCDS47088.1	SEC31A	RefSeq	4224	chr4	-	83739813	83812412	NM_001077206, NM_001077207, NM_001191049, NM_014933, NM_016211	GGAACAACAGGTCCTCAGAATGGTTGGAATGACCCTCCAGCTTTGAACAGAGTACCCAAA	22872	Hs.370024	GO:0002474|GO:0005515|GO:0005737|GO:0005783|GO:0005789|GO:0005829|GO:0006888|GO:0006888|GO:0006987|GO:0012507|GO:0015031|GO:0016044|GO:0018279|GO:0019886|GO:0030127|GO:0030134|GO:0030968|GO:0043231|GO:0043687|GO:0044267|GO:0048208|GO:0048306|GO:0048471|GO:0051592	protein transport protein Sec31A isoform 3	3487.73	704.025	11.8028	9.48284	3330.26	3542.34	3590.59	695.903	721.73	694.443	11.8244	11.7802	11.8038	9.49639	9.46435	9.48776
ASHGA5P003511	0.00370147	0.00833992	3.02611	up	protein_coding	NM_014984	CCDS45808.1	AZI1	RefSeq	3630	chr17	-	79163392	79196751		CTCGGCAGCGGTTCCAGCAGCACCTGGAGCAGGAGCAGTGGGCGCTGCAGCAGCAACGGC	22994	Hs.514578	GO:0000086|GO:0000278|GO:0003674|GO:0005813|GO:0005813|GO:0005829|GO:0007275|GO:0007283|GO:0008150|GO:0015630|GO:0030154|GO:0043231	5-azacytidine-induced protein 1 isoform a	52.6752	18.8137	5.73026	4.13279	49.0253	54.1317	54.8687	14.457	18.389	23.595	5.72537	5.73497	5.73044	3.78739	3.96243	4.64856
ASHGA5P033861	2.77581e-07	3.5116e-05	2.56934	up	protein_coding	NM_004163	CCDS11958.1	RAB27B	RefSeq	7003	chr18	+	52495707	52562747		AATGGATCTTCAGGGAAAGCATTTAAAGTGCATCTTCAGCTTTGGGACACTGCGGGACAA	5874	Hs.25318	GO:0003924|GO:0005525|GO:0005795|GO:0007264|GO:0015031|GO:0016324|GO:0019904|GO:0030140|GO:0032585|GO:0042589|GO:0045921|GO:0071985	ras-related protein Rab-27B	3312.02	1313.89	11.7288	10.3674	3174.02	3417.78	3344.26	1296.97	1363.85	1280.86	11.7585	11.7245	11.7033	10.3905	10.3605	10.3511
ASHGA5P009809	0.0149374	0.0268137	2.0779	up	protein_coding	NM_015186	CCDS6656.1	VPS13A	RefSeq	10103	chr9	+	79792360	80000106		AATGTTACAGAAAATTCAATTCTACAGGGAGTGGATTATGACTCACAGTAGCAGTAGTGA	23230	Hs.459790	GO:0005515|GO:0005622|GO:0006895|GO:0008104|GO:0015031	vacuolar protein sorting-associated protein 13A isoform B	64.0755	32.0588	5.98924	4.93411	69.202	72.9926	50.0318	27.8512	43.0702	25.255	6.20797	6.15655	5.60321	4.78242	5.27391	4.746
ASHGA5P055262	3.81229e-05	0.00027876	3.49227	up	protein_coding	NM_001065	CCDS8542.1	TNFRSF1A	RefSeq	2258	chr12	-	6437922	6451283		CATGCTGGCGACCTGGAGGCGGCGCACGCCGCGGCGCGAGGCCACGCTGGAGCTGCTGGG	7132	Hs.279594	GO:0001666|GO:0002020|GO:0005031|GO:0005515|GO:0005576|GO:0005615|GO:0005634|GO:0005886|GO:0005887|GO:0006693|GO:0006915|GO:0006954|GO:0008624|GO:0009812|GO:0009986|GO:0010629|GO:0016101|GO:0019048|GO:0019221|GO:0030424|GO:0032496|GO:0032715|GO:0032760|GO:0033013|GO:0033160|GO:0042511|GO:0042742|GO:0043120|GO:0043123|GO:0043200|GO:0043234|GO:0043279|GO:0045121|GO:0045471|GO:0045766|GO:0045944|GO:…	tumor necrosis factor receptor superfamily member 1A precursor	669.899	182.885	9.35483	7.55067	620.213	683.489	705.996	190.604	171.845	186.207	9.3348	9.33747	9.39223	7.64636	7.37281	7.63284
ASHGA5P046677	6.47656e-05	0.000390953	3.49348	up	protein_coding	NM_001163280	CCDS14657.1	HTATSF1	RefSeq	3037	chrX	+	135579237	135594503	NM_014500	TGATTATTGTATTCAGACTCTCGATGGAAGATGGTTTGGTGGCCGTCAAATCACTGCCCA	27336	Hs.204475	GO:0000166|GO:0003723|GO:0005634|GO:0005730|GO:0006351|GO:0006357|GO:0019079|GO:0032784	HIV Tat-specific factor 1	786.177	217.545	9.60394	7.79928	752.113	824.391	782.026	243.582	213.376	195.678	9.63045	9.62981	9.55158	8.0006	7.69684	7.70041
ASHGA5P030755	0.000113729	0.000576892	2.22431	up	protein_coding	NM_006122	CCDS32332.1	MAN2A2	RefSeq	6279	chr15	+	91447419	91465815		ACCTTTGACAAGTACTACACAGAGCAGACCCAACACATCCTCAATAGCATGGTGTCTAAG	4122	Hs.116459	GO:0000139|GO:0000139|GO:0004572|GO:0005975|GO:0006013|GO:0008270|GO:0016021|GO:0018279|GO:0030246|GO:0043687|GO:0044267	alpha-mannosidase 2x	413.54	176.589	8.65456	7.5012	408.92	418.795	412.905	182.221	171.092	176.455	8.72633	8.62747	8.60989	7.57967	7.36672	7.55722
ASHGA5P000811	5.87231e-05	0.000366639	2.20592	up	protein_coding	ENST00000521271	CCDS6243.1	CPNE3	GENCODE	4864	chr8	+	87526655	87573726		TTCAGACAGTTCCAGAATGCTCCAAAAGAAGCACTTGCTCAGTGTGTCTTGGCAGAGATT	8895	Hs.191219	GO:0006629|GO:0016192|GO:0005737|GO:0005829|GO:0005515|GO:0005215|GO:0004674|GO:0005544	copine III [Source:HGNC Symbol;Acc:2316]	620.928	267.982	9.24669	8.10531	590.256	636.21	636.319	273.79	258.333	271.822	9.26534	9.23432	9.24042	8.16342	7.97852	8.174
ASHGA5P010055	0.000159079	0.000734656	2.06137	up	protein_coding	NM_006094	CCDS5990.1	DLC1	RefSeq	6044	chr8	-	12940871	12990809		AGAAAGAAGCCGGACACCATGATCCTAACACAAATTGAAGCCAAGGAAGCTTGTGATTGG	10395	Hs.134296	GO:0001725|GO:0001843|GO:0003007|GO:0005100|GO:0005100|GO:0005515|GO:0005634|GO:0005737|GO:0005829|GO:0005884|GO:0005901|GO:0005925|GO:0006917|GO:0006919|GO:0007202|GO:0007264|GO:0008285|GO:0008285|GO:0008360|GO:0017166|GO:0021575|GO:0030036|GO:0030336|GO:0030336|GO:0030675|GO:0030900|GO:0032869|GO:0032956|GO:0035024|GO:0035307|GO:0042169|GO:0043274|GO:0048041|GO:0051056|GO:0051497	rho GTPase-activating protein 7 isoform 2	436.887	201.004	8.73201	7.68841	411.809	450.821	448.032	185.041	203.07	214.903	8.73749	8.73688	8.72167	7.60236	7.62427	7.83859
ASHGA5P003710	2.61633e-06	6.8596e-05	2.18487	up	protein_coding	ENST00000274457	CCDS4118.1	FEM1C	GENCODE	5813	chr5	-	114856607	114880591		AGTGTCAAAGGTAATACTGCATTGCATGATTGTGCAGAATCTGGAAGTTTGGACATCATG	56929	Hs.47367	GO:0016567|GO:0005737|GO:0005515	fem-1 homolog c (C. elegans) [Source:HGNC Symbol;Acc:16933]	522.313	226.208	8.98661	7.85906	489.202	555.264	522.472	219.224	236.559	222.84	8.98525	9.03044	8.94414	7.84245	7.84607	7.88867
ASHGA5P003246	4.03769e-07	3.7845e-05	3.7225	up	protein_coding	NM_080426	CCDS46624.1	GNAS	RefSeq	1884	chr20	+	57466425	57486250	NM_000516, NM_001077488, NM_001077489, NM_001077490, NM_016592, NR_003259	TGAGTTTCTGAGGATCAGCACTGCCAGTGGAGATGGGCGTCACTACTGCTACCCTCATTT	2778	Hs.125898	GO:0001726|GO:0003674|GO:0003924|GO:0003924|GO:0004016|GO:0004871|GO:0004871|GO:0005525|GO:0005576|GO:0005737|GO:0005829|GO:0005834|GO:0005834|GO:0005834|GO:0005886|GO:0005886|GO:0006112|GO:0006171|GO:0006184|GO:0006184|GO:0006833|GO:0007190|GO:0007191|GO:0007191|GO:0007565|GO:0007596|GO:0007606|GO:0007608|GO:0009306|GO:0016020|GO:0030133|GO:0031224|GO:0031234|GO:0031683|GO:0031852|GO:0032588|GO:…	protein ALEX GNASS	20931.2	5821.77	14.3657	12.4694	19702.8	21436.5	21654.3	5789.28	5768.65	5907.37	14.3673	14.3513	14.3785	12.4968	12.4105	12.5011
ASHGA5P045009	1.15467e-07	2.7277e-05	5.00137	up	protein_coding	NM_003129	CCDS47918.1	SQLE	RefSeq	2989	chr8	+	126010719	126034525		TATTTTTATAAGAAGTTCGGGGACTTCATCACTTTGGCCAACAGGGAGGTCCTGTTGTGC	6713	Hs.71465	GO:0004506|GO:0004506|GO:0005789|GO:0006695|GO:0006725|GO:0010033|GO:0016021|GO:0016126|GO:0043231|GO:0044281|GO:0050660	squalene monooxygenase	371.899	72.6665	8.5019	6.17958	358.28	382.069	375.347	72.4474	78.3612	67.1908	8.54029	8.49901	8.4664	6.20667	6.18401	6.14804
ASHGA5P008694	1.50281e-05	0.000156703	2.20001	up	protein_coding	NM_023010	CCDS14587.1	UPF3B	RefSeq	2365	chrX	-	118967988	118986991		TTCCAGAAAGGGACAAATTAAAGGATGAACCAAAGATTAAGCTGCTCAAGAAGCCAGAAA	65109	Hs.103832	GO:0000166|GO:0000184|GO:0000184|GO:0000184|GO:0000184|GO:0000398|GO:0003729|GO:0005487|GO:0005515|GO:0005634|GO:0005654|GO:0005737|GO:0005737|GO:0005829|GO:0006366|GO:0006369|GO:0006406|GO:0008380|GO:0010467|GO:0016070|GO:0016071|GO:0031124|GO:0035145|GO:0035145|GO:0045727	regulator of nonsense transcripts 3B isoform 2	689.881	299.701	9.4027	8.2652	662.067	676.831	730.747	301.235	315.44	282.427	9.43683	9.32392	9.44736	8.30337	8.26613	8.2261
ASHGA5P008510	8.22331e-05	0.00046141	2.77335	up	protein_coding	NM_001130996	CCDS47234.1	HMGCR	RefSeq	4430	chr5	+	74632992	74657926		TTCTTCTCTCCAGTACCTACCTTACAGGGATTATAATTACTCCTTGCTTGGTGGAGGTGC	3156	Hs.628096	GO:0004420|GO:0005778|GO:0005783|GO:0005789|GO:0006695|GO:0007568|GO:0007584|GO:0008299|GO:0008542|GO:0009790|GO:0015936|GO:0016021|GO:0042282|GO:0042803|GO:0043407|GO:0044255|GO:0044281|GO:0048643|GO:0050662|GO:0051262|GO:0070402	3-hydroxy-3-methylglutaryl-Coenzyme A reductase isoform 2	494.14	168.972	8.90504	7.43342	466.815	507.699	507.905	146.288	183.779	176.849	8.91846	8.8979	8.89877	7.25981	7.48004	7.5604
ASHGA5P013164	6.19853e-06	9.8922e-05	3.32553	up	protein_coding	NM_002290	CCDS34514.1	LAMA4	RefSeq	7355	chr6	-	112429133	112575917	NM_001105207	TTGAACCCCCTACAGGCTGTGATAAGTGCGTCTGGGACCTGACTGATGCACTGCGGTTAG	3910	Hs.654572	GO:0001568|GO:0005102|GO:0005201|GO:0005604|GO:0005605|GO:0005606|GO:0007155|GO:0030155|GO:0030334|GO:0031012|GO:0045995|GO:0050873	laminin subunit alpha-4 isoform 2 precursor	2929.11	891.975	11.5446	9.81099	2771.58	2979.29	3036.48	927.929	869.177	878.821	11.5541	11.5145	11.5652	9.90498	9.72088	9.80712
ASHGA5P054723	7.83285e-05	0.000446977	2.01825	up	protein_coding	NM_001146216	CCDS55224.1	TACC1	RefSeq	7748	chr8	+	38585703	38710546	ENST00000317827	ATACAAAAAGATGGCATCAGTAAGTCAGCAGGTTTAGAACAGCCTACAGACCCAGTGGCA	6867	Hs.279245	GO:0000226|GO:0005515|GO:0005634|GO:0005737|GO:0005815|GO:0007049|GO:0015630|GO:0019904|GO:0021987|GO:0022008|GO:0022027|GO:0032886|GO:0045111|GO:0051301	transforming acidic coiled-coil-containing protein 1 isoform 3	842.885	403.434	9.70878	8.69568	828.129	858.377	842.149	410.888	395.078	404.336	9.77709	9.68371	9.66554	8.75566	8.59511	8.73626
ASHGA5P002601	0.000457025	0.00158844	3.37112	up	protein_coding	NM_022166	CCDS10569.1	XYLT1	RefSeq	9336	chr16	-	17196180	17564738		ATACCGAGATATGAATTTCTTGAAGTCACACGGCCGGGACAATGCAAGGTTCATTCGGAA	64131	Hs.22907	GO:0000139|GO:0005576|GO:0005789|GO:0006024|GO:0008375|GO:0016021|GO:0030158|GO:0030166|GO:0034605|GO:0048681|GO:0070555	xylosyltransferase 1 precursor	66.2593	20.6003	6.05452	4.30129	66.266	63.5283	68.9836	21.3099	18.8122	21.6789	6.14509	5.96371	6.05474	4.3759	3.99849	4.52947
ASHGA5P027482	0.00383108	0.00857519	2.02569	up	protein_coding	NM_003566	CCDS31874.1	EEA1	RefSeq	8019	chr12	-	93166284	93323107		TAGAATTGCAAAGAAAGCTGGATAATACAACTGCAGCAGTGCAGGAGCTGGGCAGAGAAA	8411	Hs.567367	GO:0005515|GO:0005516|GO:0005545|GO:0005737|GO:0005769|GO:0005829|GO:0005886|GO:0005969|GO:0006897|GO:0006906|GO:0008270|GO:0016020|GO:0016189|GO:0019897|GO:0030742|GO:0031901|GO:0042803|GO:0045022	early endosome antigen 1	73.216	37.1911	6.19186	5.17345	70.4777	79.4265	69.7437	33.0887	35.9913	42.4934	6.23333	6.27131	6.07095	5.03636	4.99626	5.48772
ASHGA5P013951	0.0031835	0.00738341	3.64195	up	protein_coding	NM_020854	CCDS11979.2	KIAA1468	RefSeq	5459	chr18	+	59854523	59974355		TACTGCTGCTAGAATGTTTGAGCTGACTCTTCGAGGCATGAGTGAAGCGTTAGTTGACAA	57614	Hs.465323		lisH domain and HEAT repeat-containing protein KIAA1468	35.5074	10.7707	5.16149	3.29678	38.4853	39.2775	28.7593	7.94994	13.5876	10.7745	5.38128	5.28697	4.81621	2.82557	3.48796	3.5768
ASHGA5P003700	0.00326247	0.0075266	2.99208	up	protein_coding	NM_004934	CCDS3889.1	CDH18	RefSeq	3102	chr5	-	19473154	19988353		GACAATGAAGATAACACAGCCAGCATTCTGACAAGGCGGAGGAGATTTAGTCGAACTGTT	1016	Hs.317632	GO:0005509|GO:0005886|GO:0007156|GO:0016021|GO:0034329|GO:0034332|GO:0045216	cadherin-18 isoform 1 preproprotein	50.9401	18.1754	5.68312	4.10197	52.8812	52.8744	47.0645	22.8115	15.2902	16.4244	5.83075	5.70351	5.51509	4.47675	3.67175	4.15741
ASHGA5P015684	6.79927e-06	0.000103017	2.91989	up	protein_coding	NM_016205	CCDS3795.1	PDGFC	RefSeq	3018	chr4	-	157682762	157892546		GAACAGAACGGAGTACAAGATCCTCAGCATGAGAGAATTATTACTGTGTCTACTAATGGA	56034	Hs.570855	GO:0000139|GO:0005161|GO:0005576|GO:0005615|GO:0005634|GO:0005788|GO:0007171|GO:0007417|GO:0008083|GO:0009887|GO:0042803|GO:0043498|GO:0045740|GO:0048008|GO:0048010|GO:0048146|GO:0050730|GO:0051781|GO:0071230	platelet-derived growth factor C precursor	626.327	204.273	9.25758	7.71167	592.56	628.053	658.366	209.979	203.273	199.568	9.27009	9.21315	9.28951	7.77959	7.62648	7.72894
ASHGA5P048289	3.20928e-05	0.000249826	4.71355	up	protein_coding	NM_001360	CCDS8200.1	DHCR7	RefSeq	2665	chr11	-	71145456	71159477	NM_001163817	TCTTCTAAGGGCACGCCCTAGGGAGAAGCCCTGTGGGGCTGTCAAGAGCGTGTTCTGCCA	1717	Hs.503134	GO:0001568|GO:0005640|GO:0005783|GO:0005789|GO:0006695|GO:0006695|GO:0006695|GO:0009791|GO:0016021|GO:0030154|GO:0030324|GO:0035264|GO:0042127|GO:0044281|GO:0045540|GO:0047598	7-dehydrocholesterol reductase	180.753	38.2346	7.45646	5.21964	173.697	187.209	181.353	34.7851	39.0851	40.8336	7.49374	7.46777	7.40787	5.10795	5.12159	5.4294
ASHGA5P052412	0.000124548	0.000617167	6.34509	up	protein_coding	NM_005733	CCDS4199.1	KIF20A	RefSeq	3471	chr5	+	137514416	137523404		ACAAGTTGTGGAAGCCATGAAGACACTGCTTTTGAAGGAACGACAGGAAAAGCTACAGCT	10112	Hs.718626	GO:0000087|GO:0000278|GO:0000910|GO:0000910|GO:0001578|GO:0003777|GO:0005215|GO:0005524|GO:0005654|GO:0005794|GO:0005819|GO:0005874|GO:0007018|GO:0015031|GO:0016192|GO:0019901	kinesin-like protein KIF20A	263.041	41.1448	7.99298	5.32733	266.711	288.474	233.937	46.8851	37.3981	39.1513	8.10759	8.09034	7.781	5.55897	5.05467	5.36837
ASHGA5P001778	3.38867e-06	7.6745e-05	3.25162	up	protein_coding	NM_002080	CCDS10801.1	GOT2	RefSeq	2473	chr16	-	58741034	58768246		GCCTGAACAGGTGGAGCGGCTGATCAAGGAGTTCTCCATCTACATGACAAAAGATGGCCG	2806	Hs.599470	GO:0004069|GO:0004069|GO:0004069|GO:0005739|GO:0005739|GO:0005743|GO:0005759|GO:0005886|GO:0005975|GO:0006006|GO:0006094|GO:0006103|GO:0006107|GO:0006531|GO:0006532|GO:0006533|GO:0006536|GO:0008652|GO:0015908|GO:0016212|GO:0019470|GO:0019550|GO:0019551|GO:0030170|GO:0034641|GO:0044281|GO:0045471|GO:0080130	aspartate aminotransferase, mitochondrial precursor	1183.5	352.601	10.1978	8.49665	1150.11	1184.2	1216.19	356.154	351.942	349.706	10.2473	10.1487	10.1974	8.54335	8.42352	8.52307
ASHGA5P051822	0.000156898	0.000727923	2.09989	up	protein_coding	NM_134470	CCDS46982.1	IL1RAP	RefSeq	2114	chr3	+	190231839	190348073	NM_001167930	AAGCAGAAAGGTAATAGATGCGGTCAGTGATGAATCTCTCAGCTCCAAATTAACATTGTG	3556	Hs.478673	GO:0004871|GO:0004908|GO:0005576|GO:0005622|GO:0005886|GO:0005887|GO:0006461|GO:0006954|GO:0006955|GO:0042094|GO:0045087	interleukin-1 receptor accessory protein isoform 2 precursor	91.1344	43.6632	6.49317	5.42286	95.0194	90.6246	87.7592	43.6314	47.0095	40.3487	6.63946	6.45321	6.38684	5.45377	5.40424	5.41056
ASHGA5P001459	0.0012082	0.00337164	2.26827	up	protein_coding	NM_018098	CCDS3220.1	ECT2	RefSeq	4099	chr3	+	172468474	172539264	NM_001258315	CTCCTAGGGCTTTTTTGAGAGTGCTGATTTAGAAGAATACAAATCATGGCTGAAAATAGT	1894	Hs.518299	GO:0000902|GO:0004871|GO:0005089|GO:0005096|GO:0005515|GO:0005543|GO:0005634|GO:0005737|GO:0005829|GO:0005911|GO:0005923|GO:0006915|GO:0007264|GO:0008624|GO:0015031|GO:0017048|GO:0030496|GO:0032147|GO:0032154|GO:0032321|GO:0032321|GO:0032862|GO:0032863|GO:0033205|GO:0042307|GO:0042803|GO:0043065|GO:0043089|GO:0043123|GO:0045666|GO:0045859|GO:0048011|GO:0051056|GO:0051260|GO:0051988|GO:0070301|GO:…	protein ECT2 isoform b	40.002	18.6432	5.34353	4.16193	41.3601	41.5171	37.1288	20.2936	18.0937	17.5424	5.48391	5.36581	5.18086	4.30148	3.93583	4.24849
ASHGA5P006738	6.18109e-08	2.2714e-05	3.28313	up	protein_coding	NM_001130691	CCDS47114.1	PPP3CA	RefSeq	4646	chr4	-	101944586	102268628	NM_001130692	CTGCAAAGCGCTATCAAAGGATTTTCACCACAACATAAGATCACTAGCTTCGAGGAAGCC	5530	Hs.435512	GO:0004722|GO:0005509|GO:0005515|GO:0005516|GO:0005516|GO:0005634|GO:0005730|GO:0005737|GO:0005829|GO:0005955|GO:0006470|GO:0006470|GO:0008144|GO:0016311|GO:0019899|GO:0033192|GO:0033192|GO:0035690|GO:0042110|GO:0046983|GO:0051592	serine/threonine-protein phosphatase 2B catalytic subunit alpha isoform isoform 2	514.011	148.187	8.96188	7.24681	482.827	533.305	525.9	146.164	154.422	143.977	8.96437	8.96958	8.95168	7.2582	7.21439	7.26782
ASHGA5P006447	3.66916e-06	7.9388e-05	3.10249	up	protein_coding	NM_012218	CCDS12246.1	ILF3	RefSeq	6123	chr19	+	10764936	10803095	NM_017620	GCAGGCTACAGTCAGTTCTACAGCAACGGAGGGCATTCTGGGAATGCCAGTGGCGGTGGC	3609	Hs.465885	GO:0000279|GO:0003677|GO:0003723|GO:0003725|GO:0005515|GO:0005634|GO:0005634|GO:0005730|GO:0005739|GO:0006351|GO:0030529|GO:0045892|GO:0045893	interleukin enhancer-binding factor 3 isoform a	1052.61	328.666	10.0307	8.39727	980.419	1082.75	1094.65	323.947	326.517	335.535	10.017	10.0227	10.0524	8.40846	8.31539	8.46797
ASHGA5P036624	1.99019e-05	0.000185771	2.03491	up	protein_coding	ENST00000379751	CCDS13064.1	CENPB	GENCODE	2840	chr20	-	3764497	3767337		GTTTGATTTCAATAAATCTGTCCACTCCCCTTTTGTGGGGGTGAACGTTTTAACAGCCAA	1059	Hs.516855	GO:0006355|GO:0005634|GO:0000775|GO:0003677|GO:0003676|GO:0043565|GO:0003682|GO:0019237|GO:0003696	centromere protein B, 80kDa [Source:HGNC Symbol;Acc:1852]	9571.9	5005.4	13.2769	12.252	9135.26	9847.12	9733.33	5062.03	4861.96	5092.21	13.3011	13.2744	13.2553	12.3038	12.1692	12.2829
ASHGA5P002612	4.2433e-05	0.000297777	3.19328	up	protein_coding	NM_016531	CCDS3444.1	KLF3	RefSeq	5632	chr4	+	38665789	38703129		ACACACACAGGAGAAAAACCCTACAAATGTACATGGGAAGGGTGCACATGGAAGTTTGCT	51274	Hs.298658	GO:0003677|GO:0003700|GO:0005634|GO:0006351|GO:0007275|GO:0008270	Krueppel-like factor 3	165.301	51.1477	7.33289	5.65785	164.916	158.247	172.742	49.1637	52.003	52.2762	7.42446	7.23539	7.33882	5.63007	5.55754	5.78595
ASHGA5P041798	0.000806896	0.00244412	2.03734	up	protein_coding	NM_024294	CCDS4796.1	C6orf106	RefSeq	4430	chr6	-	34555065	34664625	NM_022758	TTAAACGGGTGTCAGCAAGAAGAAAAATTAACAAAAGACAGAAGGCCTGACTTTGGGGGG	64771	Hs.643498	GO:0003674|GO:0005575|GO:0008150	uncharacterized protein C6orf106 isoform a	524.292	243.038	8.99139	7.9647	540.442	548.289	484.145	245.648	232.511	250.954	9.13098	9.01233	8.83085	8.01265	7.82424	8.05721
ASHGA5P012012	0.000115814	0.000584652	4.29475	up	protein_coding	NM_018421	CCDS35080.1	TBC1D2	RefSeq	3330	chr9	-	100961279	101018003		GGGGACGAAGTACAACGAGAAGGAGATCTTGAGGCTACAGAATGGCCTGGAAATCTACCA	55357	Hs.371016	GO:0005097|GO:0005543|GO:0005634|GO:0005737|GO:0016023|GO:0030054|GO:0031410|GO:0032851|GO:0045296	TBC1 domain family member 2A isoform 2	389.072	88.0944	8.56621	6.46363	368.229	381.497	417.489	88.7574	79.8053	95.7205	8.57891	8.49577	8.62393	6.51089	6.20928	6.67072
ASHGA5P003118	0.00045864	0.00159244	2.64104	up	protein_coding	NM_002207	CCDS2669.1	ITGA9	RefSeq	3962	chr3	+	37493812	37861281		ATTGCCCAAAAGAATCAGACTGTTTTTGAAAGGAATTGCCGTTCAGAGGACTGTGCCGCA	3680	Hs.113157	GO:0005518|GO:0005886|GO:0007155|GO:0007229|GO:0007411|GO:0008305|GO:0009925|GO:0030593|GO:0034679|GO:0042060|GO:0043236	integrin alpha-9 precursor	17.4343	7.41587	4.17306	2.77196	16.2309	19.2008	16.8712	8.80097	7.85361	5.59303	4.18247	4.27167	4.06505	2.98901	2.58001	2.74685
ASHGA5P001514	1.11151e-06	5.0955e-05	2.59892	up	protein_coding	NM_005813	CCDS1789.1	PRKD3	RefSeq	5907	chr2	-	37477645	37544222		CTGGCTACAGGACTATCAGACTTGGCTTGACCTTAGAGAATTTGAAACTCGCATTGGAGA	23683	Hs.660757	GO:0004697|GO:0005515|GO:0005524|GO:0005543|GO:0005634|GO:0005730|GO:0005737|GO:0006468|GO:0007205|GO:0016020|GO:0035556|GO:0046872	serine/threonine-protein kinase D3	769.488	283.771	9.56897	8.19106	735.736	775.425	797.302	286.396	292.601	272.317	9.59614	9.53243	9.57835	8.23316	8.16329	8.17673
ASHGA5P013756	2.60331e-05	0.000219103	2.55119	up	protein_coding	NM_001172569	CCDS54566.1	MYD88	RefSeq	2681	chr3	+	38179968	38184512	NM_001172567, NM_002468	CCCAGCATTGAGGAGGATTGCCAAAAGTATATCTTGAAGCAGCAGCAGGAGGAGGCTGAG	4615	Hs.82116	GO:0002224|GO:0002238|GO:0002755|GO:0005121|GO:0005123|GO:0005515|GO:0005829|GO:0005886|GO:0006954|GO:0007165|GO:0007166|GO:0007254|GO:0008063|GO:0009615|GO:0010008|GO:0016064|GO:0019221|GO:0031663|GO:0032494|GO:0032740|GO:0032747|GO:0032755|GO:0032760|GO:0034130|GO:0034134|GO:0034142|GO:0042802|GO:0043123|GO:0044130|GO:0045080|GO:0045087|GO:0045351|GO:0045944|GO:0046330|GO:0048011|GO:0048661|GO:…	myeloid differentiation primary response protein MyD88 isoform 4	252.899	95.6744	7.94287	6.59169	244.292	256.703	257.703	101.321	99.4519	86.2505	7.98219	7.92542	7.92098	6.70764	6.54922	6.51822
ASHGA5P011478	0.000136573	0.000658849	2.40449	up	protein_coding	NM_001173989	CCDS55353.1	C9orf86	RefSeq	1737	chr9	+	139702373	139728928		AAGTTCTTCAATATCCCATTTTTGCAGCTTCAGAAGGATGTCAGGCTTGCCCAGGAAAGG	55684	Hs.370555	GO:0005515|GO:0005525|GO:0005634|GO:0005737|GO:0005813|GO:0007264	rab-like protein 1 isoform 4	417.773	165.802	8.67097	7.40524	412.102	428.327	412.888	144.883	183.559	168.965	8.7389	8.66455	8.60946	7.24597	7.4774	7.49235
ASHGA5P014305	9.35384e-05	0.000504898	8.6378	up	protein_coding	NM_000509	CCDS47153.1	FGG	RefSeq	1665	chr4	-	155525285	155533902		AGCCAAACAGGCTGGAGACGTTTAAAAGACCGTTTCAAAAGAGATTTACTTTTTTAAAGG	2266	Hs.546255	GO:0002576|GO:0005102|GO:0005576|GO:0005577|GO:0005615|GO:0005886|GO:0005938|GO:0007165|GO:0007596|GO:0009897|GO:0030168|GO:0030674|GO:0031091|GO:0031093|GO:0043499|GO:0051258|GO:0051592	fibrinogen gamma chain isoform gamma-A precursor	152.411	18.4579	7.21663	4.10596	147.322	150.039	159.873	18.7328	24.4577	12.1832	7.26169	7.16104	7.22715	4.18149	4.39873	3.73767
ASHGA5P009791	0.000599763	0.00194306	2.09838	up	protein_coding	NM_001001549	CCDS47586.1	GRB10	RefSeq	4575	chr7	-	50657759	50800050		AGCAGTCAAATGGCAGTCAAACCCAGCTTTTGCAGGAACCCAGACACCTGCAGCTGCTGG	2887	Hs.164060	GO:0005070|GO:0005158|GO:0005515|GO:0005543|GO:0005737|GO:0005829|GO:0005886|GO:0008286|GO:0008286|GO:0030178|GO:0030949|GO:0032868|GO:0042326|GO:0042327|GO:0045719|GO:0046325|GO:0046627|GO:0048009	growth factor receptor-bound protein 10 isoform b	366.518	166.496	8.48127	7.41199	364.283	366.859	368.412	160.409	158.05	181.031	8.56468	8.44146	8.43768	7.39395	7.24779	7.59424
ASHGA5P027475	1.65862e-05	0.000165771	4.90727	up	protein_coding	NM_001946	CCDS9033.1	DUSP6	RefSeq	2842	chr12	-	89741836	89746296		TGAGAACGCAGGAGAGTTTAAATACAAGCAAATCCCCATCTCGGATCACTGGAGCCAAAA	1848	Hs.298654	GO:0000188|GO:0002224|GO:0002755|GO:0002756|GO:0004725|GO:0005654|GO:0005737|GO:0005829|GO:0008063|GO:0009953|GO:0014070|GO:0017017|GO:0030154|GO:0034130|GO:0034134|GO:0034138|GO:0034142|GO:0035335|GO:0035666|GO:0040036|GO:0042493|GO:0042663|GO:0043065|GO:0045087|GO:0048011|GO:0051403|GO:0051409|GO:0060420|GO:0070373|GO:0070848	dual specificity protein phosphatase 6 isoform a	879.508	173.901	9.77325	7.47833	835.73	895.01	907.785	173.978	163.63	184.094	9.7872	9.74923	9.78331	7.5144	7.30217	7.61842
ASHGA5P004995	1.28682e-05	0.000144477	2.55151	up	protein_coding	NM_018193	CCDS10349.2	FANCI	RefSeq	4569	chr15	+	89787193	89860362		CTCTTTTCAGAGTCTTGCTATGGAGATACACTTCAATTCCTACTTCAGTGGAAGAGTCGG	55215	Hs.513126	GO:0003677|GO:0005515|GO:0005634|GO:0005654|GO:0005886|GO:0006281|GO:0007049|GO:0031398	Fanconi anemia group I protein isoform 2	153.301	59.1589	7.22233	5.87098	142.93	161.362	155.611	54.6854	63.8955	58.8959	7.21588	7.26169	7.18943	5.78799	5.873	5.95197
ASHGA5P048781	3.37231e-06	7.6745e-05	2.65378	up	protein_coding	NM_025240	CCDS10251.1	CD276	RefSeq	2765	chr15	+	73976621	74006859	NM_001024736	TGACCATGAGGACCAGGGAGCTGCTACCCCTCCCTACAGCTCCTACCCTCTGGCTGCAAT	80381	Hs.77873	GO:0005102|GO:0005515|GO:0006955|GO:0008283|GO:0009897|GO:0016021|GO:0030501|GO:0042102|GO:0042110|GO:0042130|GO:0045077|GO:0045078|GO:0045085|GO:0045669|GO:0050728|GO:0050776	CD276 antigen isoform b precursor	2527.78	958.022	11.3197	9.91168	2436.02	2596.21	2551.1	958.314	948.655	967.096	11.3534	11.3042	11.3016	9.94998	9.84233	9.94273
ASHGA5P010240	6.11343e-06	9.815e-05	2.51203	up	protein_coding	ENST00000376636	CCDS55321.1	VPS13A	GENCODE	11145	chr9	+	79792360	80032399	NM_033305	GGGATGGGACTGGAAATCAAATGTTACAGGTCATGGAAAATGGAAGATTTGCAAAATACA	23230	Hs.459790	GO:0015031|GO:0035176|GO:0007399|GO:0007626|GO:0008104|GO:0006895|GO:0005622|GO:0005515	vacuolar protein sorting 13 homolog A (S. cerevisiae) [Source:HGNC Symbol;Acc:1908]	470.944	177.34	8.83727	7.50841	447.448	480.404	484.979	182.873	179.927	169.221	8.85614	8.82267	8.83299	7.58549	7.44506	7.49469
ASHGA5P008131	9.7331e-09	1.0267e-05	5.74953	up	protein_coding	ENST00000340189	CCDS13406.1	NCOA3	GENCODE	7984	chr20	+	46130600	46285621	NM_001174087, NM_181659	TATCAAGAAGCTTATCTTAATGGCCATGCAGAAACCCCAGTATATCGATTCTCGTTGGCT	8202	Hs.592142	GO:0006351|GO:0045893|GO:0044255|GO:0044281|GO:0035264|GO:0006355|GO:0007165|GO:0045944|GO:0048589|GO:0010628|GO:0045618|GO:0030521|GO:0051091|GO:0016573|GO:0060068|GO:0060744|GO:0033148|GO:2001141|GO:0035624|GO:0005634|GO:0005737|GO:0005794|GO:0005654|GO:0005515|GO:0004871|GO:0046966|GO:0003682|GO:0003713|GO:0016922|GO:0004402|GO:0035257|GO:0047485|GO:0050681|GO:0030374|GO:0030331	nuclear receptor coactivator 3 [Source:HGNC Symbol;Acc:7670]	454.604	76.8433	8.78817	6.26473	431.732	462.501	469.578	74.3217	83.9721	72.236	8.80364	8.77274	8.78813	6.24742	6.29087	6.25588
ASHGA5P027184	2.08196e-06	6.2705e-05	4.53567	up	protein_coding	NM_001005242	CCDS31771.1	PKP2	RefSeq	4307	chr12	-	32943679	33049780	NM_004572	ATTGAACAACATAATCCAAAACAGTTACCAGAATGCACGCGACCTTCTAAACACCGGGGG	5318	Hs.164384	GO:0002159|GO:0003674|GO:0005080|GO:0005515|GO:0005634|GO:0005882|GO:0005886|GO:0005911|GO:0005912|GO:0007507|GO:0008285|GO:0010765|GO:0014704|GO:0016021|GO:0016264|GO:0016337|GO:0016337|GO:0017080|GO:0019215|GO:0030057|GO:0030057|GO:0030336|GO:0032947|GO:0034334|GO:0044325|GO:0045110|GO:0048496|GO:0055010|GO:0055088|GO:0086001|GO:0086002|GO:0086005|GO:0086019|GO:0086064|GO:0086069|GO:0086091|GO:…	plakophilin-2 isoform 2a	3660.42	821.334	11.8736	9.69228	3616.99	3617.22	3747.05	847.556	833.703	782.742	11.9368	11.8092	11.8748	9.76786	9.6626	9.64637
ASHGA5P010542	0.00112441	0.0031819	3.4544	up	protein_coding	NM_004342	CCDS5834.1	CALD1	RefSeq	4476	chr7	+	134464163	134655480	NM_033140	AGAAAATCAGATCAAAGATGAAAAGATTAAAAAGGACAAAGAACCCAAAGAAGAAGTTAA	800	Hs.490203	GO:0003779|GO:0005516|GO:0005523|GO:0005829|GO:0005856|GO:0005884|GO:0005886|GO:0006928|GO:0006936|GO:0014069|GO:0015629|GO:0017022|GO:0030016|GO:0030478|GO:0032092|GO:0043025|GO:0051017	caldesmon isoform 2	122.263	36.0011	6.90327	5.11483	115.976	132.913	117.899	32.5663	32.1745	43.2625	6.92114	6.98773	6.80094	5.01278	4.81824	5.51348
ASHGA5P053434	9.06734e-06	0.000119897	3.831	up	protein_coding	NM_152758		YTHDF3	RefSeq	5156	chr8	+	64081120	64125346		TTGAGTAAGGTGCCTGGCATTAGCAGTATTGAGCAAGGCATGACTGGACTGAAAATTGGT	253943	Hs.491861	GO:0005515	YTH domain family protein 3	457.583	114.328	8.7988	6.86108	435.414	486.433	450.902	117.028	125.286	100.67	8.82026	8.84519	8.73096	6.92704	6.91197	6.74423
ASHGA5P047331	0.000141786	0.0006775	3.63897	up	protein_coding	ENST00000378251	CCDS51.1	LRRC47	GENCODE	2648	chr1	-	3696783	3713068		AGATCAATTTCCGTGGGAACAAGCTGAGGGACAAGCGCCTGGAGAAGATGGTCAGCGGCT	57470	Hs.268488	GO:0003723|GO:0005515|GO:0004826	leucine rich repeat containing 47 [Source:HGNC Symbol;Acc:29207]	93.6823	26.4189	6.52656	4.66303	88.6727	106.685	85.689	23.1561	32.116	23.9847	6.54579	6.67859	6.35529	4.5003	4.81656	4.67222
ASHGA5P001205	0.0023978	0.00585353	2.71402	up	protein_coding	NM_006092	CCDS5427.1	NOD1	RefSeq	4506	chr7	-	30464142	30518393		CCAAATACAAAATTGTGACCTATTTGGGTTTATACAACAACCAGATCACCGATGTCGGAG	10392	Hs.405153	GO:0000187|GO:0002224|GO:0002606|GO:0002755|GO:0002756|GO:0005515|GO:0005524|GO:0005737|GO:0005737|GO:0005829|GO:0006915|GO:0006917|GO:0006919|GO:0006952|GO:0006954|GO:0007165|GO:0007254|GO:0008063|GO:0008656|GO:0009595|GO:0016045|GO:0016323|GO:0032755|GO:0032760|GO:0034130|GO:0034134|GO:0034138|GO:0034142|GO:0035556|GO:0035666|GO:0035872|GO:0042228|GO:0042742|GO:0042802|GO:0042802|GO:0042803|GO:…	nucleotide-binding oligomerization domain-containing protein 1	49.9825	19.7402	5.64947	4.20904	45.0199	57.8009	47.1267	20.5469	25.5917	13.082	5.6027	5.82886	5.51684	4.32133	4.46567	3.84011
ASHGA5P015248	7.6579e-06	0.000109876	3.25278	up	protein_coding	NM_003198	CCDS239.2	TCEB3	RefSeq	4959	chr1	+	24069855	24088549		TAACAAAGAATATCCAGTTCGCACATGCCAATAAGCCCAAAGGCCGACAAGCAAAGATGG	6924	Hs.15535	GO:0003677|GO:0005654|GO:0006357|GO:0006366|GO:0006368|GO:0008023|GO:0010467|GO:0016021|GO:0016032|GO:0050434	transcription elongation factor B polypeptide 3	2635.18	817.967	11.387	9.68537	2595.56	2674.02	2635.97	799.636	801.272	852.993	11.4586	11.3519	11.3506	9.68523	9.60791	9.76298
ASHGA5P052734	0.00166045	0.00434166	2.36811	up	protein_coding	NM_020750	CCDS47430.1	XPO5	RefSeq	5378	chr6	-	43490067	43543812		TTGTAGTGGAAATGATCAAGCGAGAGTGGCCACAGCATTGGCCTGACATGCTAATAGAAT	57510	Hs.203206	GO:0000049|GO:0003723|GO:0005634|GO:0005654|GO:0005730|GO:0005737|GO:0005829|GO:0006886|GO:0008565|GO:0010467|GO:0031047	exportin-5	86.5461	37.3899	6.42341	5.17968	84.9167	86.844	87.8777	34.2023	35.221	42.7465	6.48437	6.39703	6.38884	5.08406	4.95906	5.49591
ASHGA5P017034	3.19711e-05	0.00024929	3.51612	up	protein_coding	NM_033244	CCDS45299.1	PML	RefSeq	3096	chr15	+	74287013	74328735	NM_002675, NM_033238, NM_033239, NM_033240, NM_033249, NM_033250	AGGTAGGGAGAGGAACGCGTTGTGGTGATCAGCAGCTCGGAAGACTCAGATGCCGAAAAC	5371	Hs.526464	GO:0001666|GO:0001932|GO:0002230|GO:0003677|GO:0003713|GO:0005515|GO:0005634|GO:0005654|GO:0005654|GO:0005730|GO:0005730|GO:0005737|GO:0005829|GO:0006351|GO:0006461|GO:0006605|GO:0006605|GO:0006917|GO:0006917|GO:0006919|GO:0006977|GO:0007050|GO:0007050|GO:0007179|GO:0007182|GO:0007184|GO:0007569|GO:0008270|GO:0008270|GO:0008285|GO:0008630|GO:0009411|GO:0009615|GO:0010332|GO:0010522|GO:0016363|GO:…	protein PML isoform 5	621.141	168.398	9.24381	7.42983	577.008	626.292	660.124	179.34	160.599	165.254	9.22979	9.20892	9.29273	7.55733	7.27191	7.46025
ASHGA5P008811	1.85443e-05	0.000178165	2.30406	up	protein_coding	NM_001128853	CCDS47665.1	SRRT	RefSeq	3020	chr7	+	100472700	100486285	NM_001128852, NM_001128854, NM_015908	AAGGAAGACGGCAAGCAGGCTGAGAATGACAGTTCTAATGATGACAAAACAAAGAAGTCG	51593	Hs.111801	GO:0003677|GO:0005515|GO:0005654|GO:0005737|GO:0006351|GO:0006355|GO:0008283|GO:0031053|GO:0046685|GO:0097150	serrate RNA effector molecule homolog isoform d	973.576	409.187	9.92084	8.71666	938.692	1003.01	979.026	409.564	402.59	415.406	9.95623	9.91444	9.89185	8.75092	8.62373	8.77533
ASHGA5P050077	8.14115e-06	0.000113642	2.65863	up	protein_coding	NM_005968	CCDS12203.1	HNRNPM	RefSeq	2547	chr19	+	8509802	8554002		AATGAGATTATCCATGCATTACAGGCTGGAAGACTTGGAAGCACAGTATTTGTAGCAAAT	4670	Hs.465808	GO:0000166|GO:0000380|GO:0000398|GO:0000398|GO:0003723|GO:0005515|GO:0005634|GO:0005654|GO:0005654|GO:0005681|GO:0005730|GO:0005887|GO:0008380|GO:0010467|GO:0016363|GO:0019904|GO:0042382|GO:0071013	heterogeneous nuclear ribonucleoprotein M isoform a	758.327	273.687	9.54791	8.13723	744.119	776.305	754.558	276.623	274.903	269.536	9.61219	9.53413	9.49741	8.17853	8.06898	8.16418
ASHGA5P049511	3.44817e-05	0.000263027	2.80769	up	protein_coding	NM_001190438	CCDS54094.1	NCOR1	RefSeq	3106	chr17	-	15994883	16097953		CAGAGAGTGGGAAGGTAGGTAGATAGAGCTATCACCAAGAGAACTTTTATGAAGGGAAAT	9611	Hs.462323	GO:0000118|GO:0000122|GO:0000122|GO:0000790|GO:0001102|GO:0003682|GO:0003714|GO:0003714|GO:0005515|GO:0005634|GO:0005654|GO:0005876|GO:0006351|GO:0006366|GO:0006367|GO:0007179|GO:0007219|GO:0010467|GO:0016568|GO:0016580|GO:0017053|GO:0042826|GO:0044212|GO:0044255|GO:0044281|GO:0044428|GO:0046329|GO:0051225|GO:0072362|GO:0072368|GO:2000191	nuclear receptor corepressor 1 isoform 2	157.068	55.1318	7.25969	5.77031	150.579	156.022	164.604	55.8516	54.6421	54.9019	7.29413	7.21577	7.26917	5.82142	5.63286	5.85665
ASHGA5P010021	2.88498e-05	0.000233532	2.50605	up	protein_coding	NM_001085466	CCDS53632.1	CTNND1	RefSeq	5795	chr11	+	57529233	57586652	NM_001085458, NM_001085459, NM_001085460, NM_001085461, NM_001085462, NM_001085463, NM_001085464, NM_001085467, NM_001085468, NM_001085469, NM_001206883, NM_001206884, NM_001206885, NM_001206886, NM_001206888, NM_001206889, NM_001206890, NM_001206891, NR_037646	GAACCAAAAATCAGATAAGAAACCTGATCGGGAAGAAATTCAGATGAGCAATATGGGATC	1500	Hs.166011	GO:0001738|GO:0005102|GO:0005515|GO:0005634|GO:0005737|GO:0005829|GO:0005886|GO:0005886|GO:0005886|GO:0005911|GO:0005913|GO:0006351|GO:0006355|GO:0007155|GO:0007435|GO:0016055|GO:0016337|GO:0019903|GO:0019904|GO:0030027|GO:0030216|GO:0030496|GO:0034329|GO:0034332|GO:0045216|GO:0045296|GO:0060690|GO:0090090	catenin delta-1 isoform 3AC	797.991	307.373	9.6263	8.30088	770.863	820.19	802.92	295.041	304.791	322.288	9.66931	9.6219	9.58768	8.27469	8.21678	8.41117
ASHGA5P001578	0.000241702	0.000992514	2.60755	up	protein_coding	ENST00000467087	CCDS3440.2	STIM2	GENCODE	5154	chr4	+	26862312	27027003	ENST00000382009	GAAAAGCAATGGGAAGTGCCAGACACAGCTTCAGAATGTGACTCCTTAAATTCTTCCATT	57620	Hs.135763	GO:0006816|GO:0006874|GO:0051928|GO:0032237|GO:0032235|GO:0016021|GO:0005886|GO:0005789|GO:0005783|GO:0005515|GO:0005509|GO:0005246	stromal interaction molecule 2 [Source:HGNC Symbol;Acc:19205]	125.404	47.9167	6.94039	5.55769	128.848	127.957	119.405	42.6529	51.5169	49.5803	7.07235	6.93234	6.81649	5.42134	5.54324	5.70851
ASHGA5P048788	2.52858e-06	6.8055e-05	3.44341	up	protein_coding	NM_002675	CCDS45297.1	PML	RefSeq	2254	chr15	+	74287013	74335717	NM_033246, NM_033249	AAGACAGACCTCTGGTTTTCTTTGACCTCAAGATTGACAATGAAAGTGGGTTCTCCTGGG	5371	Hs.526464	GO:0001666|GO:0001932|GO:0002230|GO:0003677|GO:0003713|GO:0005515|GO:0005634|GO:0005654|GO:0005654|GO:0005730|GO:0005730|GO:0005737|GO:0005829|GO:0006351|GO:0006461|GO:0006605|GO:0006605|GO:0006917|GO:0006917|GO:0006919|GO:0006977|GO:0007050|GO:0007050|GO:0007179|GO:0007182|GO:0007184|GO:0007569|GO:0008270|GO:0008270|GO:0008285|GO:0008630|GO:0009411|GO:0009615|GO:0010332|GO:0010522|GO:0016363|GO:…	protein PML isoform 6	1174.58	329.973	10.1886	8.40472	1126.08	1216.73	1180.93	341.401	334.186	314.331	10.2186	10.1906	10.1564	8.48624	8.34797	8.37996
ASHGA5P001770	2.94437e-05	0.000237014	2.46521	up	protein_coding	NM_001134709	CCDS47382.1	DEK	RefSeq	2785	chr6	-	18224399	18264799	NM_003472	TGTAAAAGAGCTAATTTCTTGAGATAGAGGACAGAGAAGATGACTCGTTCCCATAGATTT	7913	Hs.484813	GO:0003677|GO:0005634|GO:0006357|GO:0006366|GO:0007165|GO:0016568|GO:0019079|GO:0042393|GO:2000779	protein DEK isoform 2	890.02	350.179	9.78953	8.48782	900.575	914.13	855.355	347.227	370.05	333.259	9.89811	9.77782	9.69265	8.50917	8.49577	8.45851
ASHGA5P008957	0.00418375	0.00921832	2.90234	up	protein_coding	ENST00000349155	CCDS9175.1	TBX3	GENCODE	4723	chr12	-	115108058	115121969		ACATGGATTTACTATATTGAACTCCATGCACAAATACCAGCCCCGGTTCCACATTGTAAG	6926	Hs.731585	GO:0006351|GO:0045893|GO:0001501|GO:0045892|GO:0060444|GO:0006355|GO:0008284|GO:0001701|GO:0045787|GO:2000648|GO:0006357|GO:0009887|GO:0045662|GO:0006916|GO:0042733|GO:0060412|GO:0001947|GO:0060021|GO:0030539|GO:0035117|GO:0030879|GO:0007569|GO:0001568|GO:0030857|GO:0003151|GO:0019827|GO:0048332|GO:0008595|GO:0060596|GO:0030540|GO:0035136|GO:0010159|GO:0003167|GO:0021761|GO:0032275|GO:0046884|GO:…	T-box 3 [Source:HGNC Symbol;Acc:11602]	1671.52	584.363	10.7058	9.16856	1720.29	1738.18	1556.08	444.766	834.08	474.243	10.8396	10.7103	10.5674	8.87193	9.66416	8.96958
ASHGA5P009779	0.00358334	0.00812517	2.18495	up	protein_coding	NM_007324	CCDS564.1	ZFYVE9	RefSeq	4753	chr1	+	52608045	52812358		CTAATGAATGTGGCTCAGCCCAGAGAGCAGAGGCGAGTTTGGTTTGCTGATGGGATCTTG	9372	Hs.532345	GO:0005515|GO:0005545|GO:0005737|GO:0005769|GO:0006897|GO:0007179|GO:0007179|GO:0007179|GO:0007183|GO:0007184|GO:0008236|GO:0030512|GO:0031901|GO:0031901|GO:0046872	zinc finger FYVE domain-containing protein 9 isoform 1	60.2313	28.798	5.91953	4.79193	59.5131	63.8787	57.3022	33.8686	25.7471	26.7783	5.99585	5.97012	5.79263	5.06932	4.47582	4.83065
ASHGA5P052383	1.02191e-05	0.000127883	2.34388	up	protein_coding	NM_130809	CCDS4143.1	PRRC1	RefSeq	4700	chr5	+	126853308	126890780		AGATGATCTACAGTGCAGCCAGAGCGATAGCGGGCATGTATAAACAGCGCCTGCCACCCA	133619	Hs.483259	GO:0005794	protein PRRC1	1284.79	530.64	10.3178	9.08893	1196.36	1323.15	1334.84	535.844	525.686	530.391	10.3044	10.3097	10.3393	9.14	9.00315	9.12363
ASHGA5P011100	0.000113096	0.000574582	3.38539	up	protein_coding	NM_006099	CCDS920.2	PIAS3	RefSeq	2902	chr1	+	145575987	145586546		AACACCATTGTGGTCAATTGGTCATCTGAGTTCGGACGGAATTACTCCTTGTCTGTGTAC	10401	Hs.435761	GO:0003676|GO:0005515|GO:0005634|GO:0005737|GO:0006351|GO:0006355|GO:0008022|GO:0008270|GO:0009725|GO:0010628|GO:0015459|GO:0016925|GO:0016925|GO:0019789|GO:0019899|GO:0030425|GO:0033235|GO:0045202|GO:0045838|GO:0047485	E3 SUMO-protein ligase PIAS3	338.447	96.5859	8.36325	6.60393	322.343	344.174	348.823	105.957	89.1425	94.658	8.38614	8.34711	8.35649	6.77476	6.38212	6.6549
ASHGA5P002948	0.000295857	0.00114981	2.78941	up	protein_coding	NM_015009	CCDS33789.1	PDZRN3	RefSeq	4161	chr3	-	73431651	73674072		ATTCATGACAGGATTATTGAGGTCAACGGCAGAGACTTATCCAGAGCAACTCATGACCAG	23024	Hs.731541	GO:0004842|GO:0007528|GO:0008270|GO:0016567|GO:0031594	E3 ubiquitin-protein ligase PDZRN3	418.932	142.957	8.66769	7.18772	392.258	417.583	446.955	133.074	134.627	161.169	8.66179	8.62386	8.7174	7.1193	7.01817	7.4257
ASHGA5P004305	4.10654e-06	8.236e-05	2.84631	up	protein_coding	NM_001173408	CCDS54433.1	OBSL1	RefSeq	3578	chr2	-	220426437	220436268		ACCGTCACAGAGTCTTACCAAAGTCAGGACAGTTCAAATAACAATCCGGAGTTATGCGTC	23363	Hs.526594	GO:0007010|GO:0008093|GO:0014704|GO:0030018|GO:0031430|GO:0048471|GO:0055003	obscurin-like protein 1 isoform 3 precursor	1316.43	447.05	10.3551	8.84601	1260.02	1357.46	1331.81	429.655	452.212	459.284	10.3821	10.3475	10.3357	8.82433	8.78803	8.92566
ASHGA5P012900	2.86531e-05	0.000232917	2.07033	up	protein_coding	NM_139071	CCDS8798.2	SMARCD1	RefSeq	3308	chr12	+	50478982	50494494		AGACAACAAGACAATGACTGATGTGGTGGGTAACCCAGAGGAGGAGCGCCGAGCTGAGTT	6602	Hs.79335	GO:0003713|GO:0005515|GO:0006337|GO:0006338|GO:0006338|GO:0006357|GO:0007399|GO:0016514|GO:0016585|GO:0032947|GO:0048096|GO:0071564|GO:0071565	SWI/SNF-related matrix-associated actin-dependent regulator of chromatin subfamily D member 1 isoform b	118.007	56.3954	6.8545	5.80464	117.152	114.389	122.48	56.1194	59.5512	53.5155	6.93503	6.7771	6.85137	5.82711	5.76776	5.81905
ASHGA5P010314	0.00193921	0.00491403	2.15238	up	protein_coding	NM_198837	CCDS11318.1	ACACA	RefSeq	9655	chr17	-	35441926	35656692		AATGAGATATTACATGCTTCAAAGGTCCAGCATGTCTGGCTTGCACCTAGTAAAGCAGGG	31	Hs.160556	GO:0001894|GO:0003989|GO:0004075|GO:0005515|GO:0005524|GO:0005739|GO:0005829|GO:0005829|GO:0006084|GO:0006112|GO:0006633|GO:0009374|GO:0014070|GO:0019432|GO:0031325|GO:0035338|GO:0042493|GO:0044255|GO:0044268|GO:0044281|GO:0046872|GO:0051289|GO:0055088|GO:2001295	acetyl-CoA carboxylase 1 isoform 3	41.3345	20.4951	5.39109	4.28515	41.2968	42.5773	40.1294	17.0578	22.6232	21.8042	5.48224	5.40171	5.28932	4.04402	4.27476	4.53668
ASHGA5P044489	3.46454e-06	7.7271e-05	3.73642	up	protein_coding	NM_018060	CCDS1523.1	IARS2	RefSeq	3549	chr1	+	220267454	220321383		TCTCCTCTTTTACCTGCAAATCATGTGACCATGGCAAAAGGAACGGGATTGGTTCACACA	55699	Hs.262823	GO:0002161|GO:0004822|GO:0005524|GO:0005737|GO:0005739|GO:0005759|GO:0006418|GO:0006428|GO:0010467	isoleucine--tRNA ligase, mitochondrial precursor	343.727	88.9579	8.38718	6.48552	339.518	350.318	341.345	83.5437	95.6423	87.6878	8.46196	8.37215	8.32743	6.42391	6.48943	6.54323
ASHGA5P011032	3.63577e-05	0.000271084	2.15141	up	protein_coding	NM_001634	CCDS5086.1	AMD1	RefSeq	3421	chr6	+	111195986	111216913		CTCAATTCAAAGCTTCTTTTATTCTCGTAAGAATTTCATGAAGCCTTCTCACCAAGGGTA	262	Hs.159118	GO:0004014|GO:0005829|GO:0006557|GO:0006595|GO:0006597|GO:0008295|GO:0034641|GO:0044281	S-adenosylmethionine decarboxylase proenzyme isoform 1 precursor	219.997	98.274	7.74137	6.63609	220.365	220.567	219.061	100.111	102.633	92.0772	7.83516	7.70516	7.6838	6.69164	6.59988	6.61674
ASHGA5P008954	4.26384e-05	0.000298428	2.48676	up	protein_coding	ENST00000349124	CCDS6382.1	PTP4A3	GENCODE	1257	chr8	+	142432006	142441620		GCCTGGGCCGGAAGCGCCGCGGAGCCATCAACAGCAAGCAGCTCACCTACCTGGAGAAAT	11156	Hs.43666	GO:0016311|GO:0005886|GO:0005769|GO:0016791|GO:0004727	protein tyrosine phosphatase type IVA, member 3 [Source:HGNC Symbol;Acc:9636]	1560.09	613.178	10.6018	9.28758	1432.87	1592.32	1655.06	639.552	590.573	609.408	10.5655	10.5776	10.6625	9.37966	9.17239	9.3107
ASHGA5P021298	9.04975e-05	0.000493199	2.93826	up	protein_coding	NM_001164164	CCDS53675.1	PPP6R3	RefSeq	3426	chr11	+	68228185	68382801		CCGAGCAGAGTGGTGTGGAGATTCCAGCACTCCCAGGACAGTGGAGTCAGCAGTAAGCCC	55291	Hs.503022	GO:0005515|GO:0005634|GO:0005737|GO:0019903|GO:0043666	serine/threonine-protein phosphatase 6 regulatory subunit 3 isoform 3	293.604	96.2588	8.15292	6.59796	272.13	298.795	309.886	92.0424	93.4517	103.282	8.13688	8.13888	8.18301	6.55959	6.45358	6.78072
ASHGA5P012889	0.00118208	0.00330992	3.04427	up	protein_coding	NM_001102575	CCDS43317.1	SNX18	RefSeq	5238	chr5	+	53813592	53842416		CCACGTTCAGAAAGGAGCTCTTACCAAAGTCAAGGAGAGTAGGCGACACGTGGAGGAAGG	112574	Hs.432755	GO:0005515|GO:0006897|GO:0007154|GO:0010008|GO:0012505|GO:0015031|GO:0030136|GO:0031234|GO:0035091|GO:0043547	sorting nexin-18 isoform a	296.761	94.8919	8.1731	6.56701	291.128	308.083	291.073	105.905	78.54	100.23	8.23982	8.18802	8.09148	6.77427	6.18761	6.73914
ASHGA5P006751	1.29267e-05	0.000144713	2.53563	up	protein_coding	NM_001071	CCDS11821.1	TYMS	RefSeq	1603	chr18	+	657603	673499		ATGGAATCAGATTATTCAGGACAGGGAGTTGACCAACTGCAAAGAGTGATTGACACCATC	7298	Hs.369762	GO:0000082|GO:0000083|GO:0000278|GO:0004799|GO:0005634|GO:0005654|GO:0005737|GO:0005739|GO:0005743|GO:0005759|GO:0005829|GO:0006139|GO:0006206|GO:0006231|GO:0006235|GO:0006260|GO:0006281|GO:0009157|GO:0044281|GO:0046134|GO:0046683|GO:0048015|GO:0055086	thymidylate synthase	645.878	242.568	9.30445	7.96211	619.537	664.619	653.477	251.44	241.644	234.618	9.33278	9.30156	9.27902	8.04836	7.87818	7.95979
ASHGA5P001390	0.000427188	0.00150668	2.20024	up	protein_coding	ENST00000229812	CCDS4822.1	STK38	GENCODE	3576	chr6	-	36461668	36515247		TGGACAGCAAGGGCCATGTGAAACTTTCTGACTTTGGTCTTTGCACAGGACTGAAAAAAG	11329	Hs.409578	GO:0006464|GO:0006468|GO:0007243|GO:0043407|GO:0005634|GO:0005737|GO:0005886|GO:0043231|GO:0070688|GO:0005515|GO:0005524|GO:0004674|GO:0000287|GO:0004672|GO:0004713|GO:0016772|GO:0031435	serine/threonine kinase 38 [Source:HGNC Symbol;Acc:17847]	520.981	224.913	8.98401	7.84635	501.013	504.518	557.411	208.659	219.25	246.83	9.02261	8.89132	9.0381	7.76867	7.73459	8.03579
ASHGA5P002343	1.40896e-06	5.4838e-05	3.05483	up	protein_coding	NM_018064	CCDS5013.1	AKIRIN2	RefSeq	1948	chr6	-	88384577	88411985		ATATGGAGAACAGCCTGCTAGCTATGTTTCATGAATCACGTATCCTGCATTTGTGGGCTG	55122	Hs.485915	GO:0005634|GO:0006351|GO:0008284|GO:0009790|GO:0017053|GO:0032496|GO:0032755|GO:0045087|GO:0045892|GO:0045944	akirin-2	2160.53	704.466	11.0931	9.48203	2055.55	2230.48	2195.56	715.111	697.987	700.3	11.1058	11.0857	11.0879	9.53219	9.41488	9.49902
ASHGA5P013842	2.1299e-06	6.2896e-05	2.75668	up	protein_coding	NM_001145412	CCDS46457.1	NFE2L2	RefSeq	2746	chr2	-	178095030	178128617	NM_006164	TGACAATGAGGTTTCTTCGGCTACGTTTCAGTCACTTGTTCCTGATATTCCCGGTCACAT	4780	Hs.731566	GO:0000785|GO:0003677|GO:0003700|GO:0005634|GO:0005737|GO:0005813|GO:0005829|GO:0005886|GO:0006366|GO:0019904|GO:0030194|GO:0030968|GO:0034599|GO:0043565|GO:0045944|GO:0045995|GO:0046983|GO:2000121|GO:2000379	nuclear factor erythroid 2-related factor 2 isoform 2	2052.05	740.098	11.0149	9.55192	1949.48	2117.07	2089.61	757.568	738.397	724.328	11.0277	11.0156	11.0013	9.615	9.49442	9.54635
ASHGA5P055830	1.85699e-05	0.000178165	2.36519	up	protein_coding	NM_006260	CCDS9479.1	DNAJC3	RefSeq	5598	chr13	+	96329392	96447243		ATTTAGATTTAAATTCCACTTCAATTAAACCAACTGTTTTTCTGCTCTTCTTAATTTTTT	5611	Hs.59214	GO:0004860|GO:0005737|GO:0005788|GO:0006457|GO:0006469|GO:0006987|GO:0009615|GO:0030968|GO:0031072|GO:0031205|GO:0051082|GO:0051087|GO:0051603|GO:0051787	dnaJ homolog subfamily C member 3 precursor	1216.78	497.182	10.239	8.997	1179.17	1219.63	1251.54	515.615	502.432	473.501	10.2852	10.1931	10.2386	9.08539	8.93828	8.96732
ASHGA5P022061	1.68482e-06	5.757e-05	2.25905	up	protein_coding	NM_001032283	CCDS31879.1	TMPO	RefSeq	4186	chr12	+	98909350	98944157		AAGGAAAAGGGTGGAAACTTCAGAACATTTTCGTATAGATGGTCCAGTAATTTCAGAGAG	7112	Hs.11355	GO:0000785|GO:0003677|GO:0005515|GO:0005521|GO:0005634|GO:0005634|GO:0005635|GO:0005635|GO:0005637|GO:0016021	thymopoietin isoform beta	401.262	168.933	8.61126	7.43554	385.484	405.218	413.084	165.615	174.698	166.487	8.64018	8.58308	8.61051	7.44025	7.39619	7.4702
ASHGA5P014437	0.000951792	0.00277833	2.08216	up	protein_coding	NM_015132	CCDS47551.1	SNX13	RefSeq	6371	chr7	-	17830384	17980131		ATTATGCCAGATGAGCTGAAGCACATTATTGGGGCTGAGACAACACGGAAAGGTATTCTT	23161	Hs.487648	GO:0005769|GO:0006886|GO:0007154|GO:0031901|GO:0035091|GO:0038032|GO:0043547	sorting nexin-13	253.926	116.303	7.94536	6.88728	259.552	266.236	235.989	125.855	111.199	111.855	8.06844	7.97592	7.79172	7.03731	6.72611	6.89842
ASHGA5P012310	0.000487279	0.00166239	2.20295	up	protein_coding	NM_183416	CCDS112.1	KIF1B	RefSeq	7680	chr1	+	10270763	10368655		GCAGAGACTGGACGCGGATTCTGATAGCGGGGACGATTCTGACAAGAGGTCGTGTGAAGA	23095	Hs.97858	GO:0003777|GO:0005515|GO:0005524|GO:0005543|GO:0005739|GO:0005874|GO:0005875|GO:0006915|GO:0007018|GO:0007270|GO:0007274|GO:0008089|GO:0016887|GO:0019894|GO:0030659|GO:0030705|GO:0031410|GO:0043005|GO:0047497	kinesin-like protein KIF1B isoform alpha	189.053	83.1779	7.52093	6.38149	176.253	195.192	195.715	86.6861	77.3413	85.5064	7.51271	7.52921	7.52087	6.47619	6.1627	6.50558
ASHGA5P020599	3.07989e-06	7.4089e-05	2.06298	up	protein_coding	NM_006756	CCDS47858.1	TCEA1	RefSeq	2784	chr8	-	54879115	54935008		ATTACTGCAGTCCACAAGAATCGGAATGTCAGTTAATGCTATTCGCAAGCAGAGTACAGA	6917	Hs.491745	GO:0003677|GO:0005515|GO:0005634|GO:0005654|GO:0005730|GO:0006281|GO:0006283|GO:0006289|GO:0006366|GO:0006368|GO:0008270|GO:0010467|GO:0016032|GO:0030218|GO:0032784|GO:0045944|GO:0050434	transcription elongation factor A protein 1 isoform 1	4060.62	2028.8	12.0206	10.9759	3888.7	4140.65	4152.5	2007.27	2031.42	2047.71	12.0395	11.9946	12.0278	10.9955	10.9271	11.0051
ASHGA5P004133	4.39464e-07	3.8685e-05	4.74855	up	protein_coding	ENST00000284984	CCDS33524.1	ADAMTS1	GENCODE	4651	chr21	-	28208605	28217728		TGAACAAAACCGACAGAAAGCATTTTGATACGCCTTTTCATGGAAGCTGGGGAATGTGGG	9510	Hs.643357	GO:0006508|GO:0008285|GO:0007229|GO:0001822|GO:0001542|GO:0060347|GO:0005604|GO:0031410|GO:0031012|GO:0004222|GO:0008270|GO:0008237|GO:0008201	ADAM metallopeptidase with thrombospondin type 1 motif, 1 [Source:HGNC Symbol;Acc:217]	1779.13	366.322	10.7991	8.55158	1702.65	1817.11	1817.62	367.376	366.452	365.139	10.8186	10.7774	10.8013	8.59026	8.48169	8.58279
ASHGA5P011147	1.16626e-05	0.000137196	6.18226	up	protein_coding	NM_004419	CCDS7566.1	DUSP5	RefSeq	2545	chr10	+	112257624	112271302		TTCCTCAAAGGGGGATATGAGACTTTCTACTCGGAATATCCTGAGTGTTGCGTGGATGTA	1847	Hs.2128	GO:0000188|GO:0001706|GO:0004725|GO:0005654|GO:0006470|GO:0017017|GO:0035335|GO:0045892	dual specificity protein phosphatase 5	341.411	54.2912	8.37335	5.74522	311.349	353.758	359.125	56.3578	51.8571	54.6587	8.33652	8.3851	8.39842	5.834	5.55233	5.84932
ASHGA5P028455	9.46922e-05	0.000509345	3.77881	up	protein_coding	NM_003045	CCDS9333.1	SLC7A1	RefSeq	7357	chr13	-	30083550	30169825		TTTGTGAAAGGATCGGTTAAAAACTGGCAGCTCACGGAGGAGGATTTTGGGAACACATCA	6541	Hs.14846	GO:0005886|GO:0005887|GO:0006810|GO:0006811|GO:0006865|GO:0015181|GO:0032006|GO:0055085	high affinity cationic amino acid transporter 1	296.512	76.1911	8.16976	6.25182	284.322	316.837	288.378	79.5165	70.5792	78.4776	8.20346	8.22767	8.07814	6.34809	6.02752	6.37986
ASHGA5P012700	9.5346e-09	1.0267e-05	7.8746	up	protein_coding	NM_001127208	CCDS47120.1	TET2	RefSeq	9796	chr4	+	106067841	106200960		CAGCTATTAGAGAAATCATGGAAGAAAGGTTTGGACAGAAGGGTAAAGCTATTAGGATTG	54790	Hs.367639	GO:0001822|GO:0007049|GO:0009791|GO:0016702|GO:0030099|GO:0046872|GO:0070579|GO:0070579	methylcytosine dioxygenase TET2 isoform a	39.0465	5	5.31036	2.33315	36.8565	39.0236	41.2595	5	5	5	5.32431	5.27884	5.32792	2.32391	2.32202	2.35352
ASHGA5P001721	0.025135	0.0419297	2.09203	up	protein_coding	NM_018664	CCDS1508.1	BATF3	RefSeq	992	chr1	-	212859758	212873327		CGCAGCCGCAGCAGCAGAGCCCTGAGGATGATGACAGGAAGGTCCGAAGGAGAGAAAAAA	55509	Hs.62919	GO:0003700|GO:0003714|GO:0005634|GO:0006366|GO:0043565|GO:0046983	basic leucine zipper transcriptional factor ATF-like 3	76.0395	37.2005	6.22155	5.15664	93.3724	73.8665	60.8796	27.893	39.8458	43.8628	6.61629	6.1723	5.87605	4.78448	5.15111	5.53433
ASHGA5P000804	9.15539e-07	4.8382e-05	3.334	up	protein_coding	NM_000302	CCDS142.1	PLOD1	RefSeq	3047	chr1	+	11994723	12035599		TTCATCCACAACCACGAGCAGCACCACAAGGCTCAGGTGGAAGAGTTCCTGGCACAGCAT	5351	Hs.75093	GO:0001666|GO:0005506|GO:0005789|GO:0006464|GO:0008475|GO:0008544|GO:0008544|GO:0016702|GO:0030198|GO:0030867|GO:0031418|GO:0042803|GO:0046947|GO:0055114	procollagen-lysine,2-oxoglutarate 5-dioxygenase 1 precursor	2481.35	744.548	11.2924	9.55516	2388.86	2540.56	2514.65	696.945	782.228	754.472	11.3279	11.2681	11.2812	9.49848	9.57155	9.59546
ASHGA5P005679	7.83026e-05	0.000446977	2.07361	up	protein_coding	ENST00000337565	CCDS2092.1	BCL2L11	GENCODE	722	chr2	+	111878490	111886423	NM_001204111, NM_001204112, NM_001204113, NM_006538, NM_138623	GAGCCACAAGACAGGAGCCCAGCACCCATGAGTTGTGACAAATCAACACAAACCCCAAGT	10018	Hs.469658	GO:0006915|GO:0042475|GO:0007283|GO:0006917|GO:0043583|GO:0048538|GO:0007160|GO:0035148|GO:0008584|GO:0001701|GO:0043065|GO:0045787|GO:0048563|GO:0043525|GO:0001822|GO:0008629|GO:0030879|GO:0001782|GO:0043029|GO:0006919|GO:0048536|GO:0001783|GO:0046620|GO:0048066|GO:0048070|GO:0060154|GO:0008624|GO:0048011|GO:0008633|GO:0032464|GO:0090200|GO:2001244|GO:0005886|GO:0005829|GO:0005741|GO:0005874|GO:…	BCL2-like 11 (apoptosis facilitator) [Source:HGNC Symbol;Acc:994]	3927.99	1946.16	11.9697	10.9176	3992.58	4072.59	3718.8	1864.14	2041.39	1932.94	12.0775	11.9718	11.8599	10.8983	10.9324	10.9219
ASHGA5P012675	0.00358006	0.00812091	2.00904	up	protein_coding	NM_001184836	CCDS55376.1	GPR64	RefSeq	4823	chrX	-	19007424	19140755	NM_001184835	TAATTCCAGTTTGTCACCACCACCTGATGTTACTTTAAGCTTACTCCCTTCAAACGAAAC	10149	Hs.146978	GO:0004930|GO:0005737|GO:0005887|GO:0007186|GO:0007218|GO:0007283|GO:0016021|GO:0016324	G-protein coupled receptor 64 isoform 8 precursor	361.461	173.507	8.45923	7.45272	364.256	360.712	359.416	156.671	222.257	141.594	8.56427	8.41407	8.39935	7.35893	7.75622	7.24301
ASHGA5P006235	2.27084e-05	0.000202356	2.51647	up	protein_coding	NM_014823	CCDS53731.1	WNK1	RefSeq	9717	chr12	+	862088	1020618	ENST00000315939	CTCAAGTGTGGCACAGGGGCAGAGCCAGGGTCAGCCATCCTCAAGTAGCTTAACAGGGGT	65125	Hs.731621	GO:0004674|GO:0004860|GO:0005515|GO:0005524|GO:0005737|GO:0006468|GO:0006811|GO:0007243|GO:0010923|GO:0019902|GO:0048666|GO:0050794	serine/threonine-protein kinase WNK1 isoform 2	251.144	96.0135	7.93049	6.59909	242.21	264.748	246.475	99.848	100.163	88.0298	7.96994	7.9683	7.85324	6.68779	6.56073	6.54875
ASHGA5P049589	0.000184478	0.000811306	2.24779	up	protein_coding	NM_003593	CCDS11232.1	FOXN1	RefSeq	2697	chr17	+	26850958	26865175		TTTCTTTGAGGCCAGGACTGGGTGATGGTGTCGCTACCCCCGCCGCAGTCTGACGTCACG	8456	Hs.663679	GO:0002260|GO:0003690|GO:0003705|GO:0005634|GO:0005667|GO:0006357|GO:0006366|GO:0006952|GO:0007389|GO:0008134|GO:0008301|GO:0008544|GO:0009790|GO:0009887|GO:0030216|GO:0033081|GO:0043565|GO:0048538|GO:0050673|GO:0051090	forkhead box protein N1	1697.33	746.639	10.7273	9.55882	1600.99	1749.6	1741.39	825.125	743.396	671.395	10.7289	10.7211	10.732	9.73072	9.50367	9.44208
ASHGA5P009651	0.0136054	0.0247741	2.75181	up	protein_coding	NM_003501	CCDS3401.1	ACOX3	RefSeq	2890	chr4	-	8368008	8442452		CTCTACCGAGGAGGATACTTCTCCGGTGAGCAGGCGGGAGAAGTGTTGGAGAGCGCCGTC	8310	Hs.479122	GO:0003995|GO:0005102|GO:0005739|GO:0005777|GO:0005782|GO:0016402|GO:0033540|GO:0033540|GO:0044255|GO:0044281|GO:0050660	peroxisomal acyl-coenzyme A oxidase 3 isoform a	41.8122	16.6916	5.4028	3.94242	38.295	41.5201	45.6214	22.0714	11.9389	16.0643	5.37442	5.36589	5.4681	4.42753	3.27375	4.12598
ASHGA5P002333	6.20025e-05	0.000379239	6.81923	up	protein_coding	NM_016569	CCDS9176.1	TBX3	RefSeq	4814	chr12	-	115108058	115121969		AACATTTCAGACAAACATGGATTTACTTTGGCCTTCCCAAGTGATCACGCTACGTGGCAG	6926	Hs.731585	GO:0001501|GO:0001568|GO:0001701|GO:0001947|GO:0003151|GO:0003167|GO:0003700|GO:0005634|GO:0006351|GO:0006357|GO:0007569|GO:0008284|GO:0008595|GO:0009887|GO:0010159|GO:0019827|GO:0021761|GO:0030539|GO:0030540|GO:0030857|GO:0030879|GO:0032275|GO:0035115|GO:0035136|GO:0042733|GO:0043565|GO:0045662|GO:0045787|GO:0045892|GO:0045893|GO:0046884|GO:0048332|GO:0060021|GO:0060412|GO:0060444|GO:0060596|GO:…	T-box transcription factor TBX3 isoform 2	728.791	104.427	9.48508	6.71548	711.166	733.067	742.14	102.869	92.522	117.889	9.54059	9.44222	9.47244	6.73171	6.43896	6.97576
ASHGA5P010487	3.34072e-06	7.6628e-05	2.05137	up	protein_coding	NM_001010986	CCDS35410.1	ATP11C	RefSeq	6023	chrX	-	138808504	138914447		AAGTGCCAGGAATCCGAATCTTGAACTGCCTATGTTATTGTCCTACAAGCATACTGACAG	286410	Hs.88252	GO:0000287|GO:0004012|GO:0005515|GO:0005524|GO:0005783|GO:0005789|GO:0005886|GO:0005886|GO:0006812|GO:0015662|GO:0016021|GO:0034220|GO:0045332|GO:0055085	probable phospholipid-transporting ATPase IG isoform b	672.749	313.403	9.3647	8.32811	650.987	671.68	695.581	310.032	327.002	303.174	9.41026	9.3154	9.36844	8.34167	8.31764	8.32503
ASHGA5P003929	2.63654e-07	3.4291e-05	2.11083	up	protein_coding	NM_014822	CCDS3710.1	SEC24D	RefSeq	4077	chr4	-	119643977	119757326		TGCGGGAGCGGGAACAGACTTCTTTTGTAGAATTATCCTATGGAATGATATTTTCATAAT	9871	Hs.189641	GO:0000139|GO:0002474|GO:0003674|GO:0005789|GO:0005829|GO:0006886|GO:0006888|GO:0006888|GO:0008270|GO:0012507|GO:0016044|GO:0018279|GO:0019886|GO:0030127|GO:0043687|GO:0044267|GO:0048208|GO:0048471	protein transport protein Sec24D	1852.82	876.85	10.8622	9.78437	1756.23	1915.67	1886.57	871.649	892.335	866.567	10.8679	10.857	10.8617	9.81058	9.75763	9.7849
ASHGA5P047415	5.01292e-06	8.9135e-05	2.33333	up	protein_coding	NM_018232	CCDS44379.1	FAM21B	RefSeq	4328	chr10	+	51837885	51893269	NM_001005751, NM_001169106, NM_001169107, NM_015262	CGTTCACCCAATGTACTTGGTATTTTTCTGCACTGGTTTAATCATGCTTAATACTACAAA	55747	Hs.449662	GO:0005769|GO:0031901|GO:0042147|GO:0071203	WASH complex subunit FAM21B	5038.08	2243.37	12.3369	11.1145	4786.76	5178.84	5148.65	2258.47	2227.56	2244.07	12.3451	12.3285	12.337	11.17	11.0452	11.1283
ASHGA5P034106	1.67242e-06	5.7485e-05	2.91756	up	protein_coding	NM_004750	CCDS32962.1	CRLF1	RefSeq	1824	chr19	-	18704034	18717660		AAGTGCGCTGCAACCCCTTTGGCATCTATGGCTCCAAGAAAGCCGGGATCTGGAGTGAGT	9244	Hs.114948	GO:0001657|GO:0004872|GO:0005125|GO:0005127|GO:0005515|GO:0005615|GO:0005737|GO:0005886|GO:0008284|GO:0019955|GO:0042517|GO:0043524|GO:0046982|GO:0097058|GO:2000672	cytokine receptor-like factor 1 precursor	1418.02	471.53	10.4644	8.91964	1336.57	1493.38	1424.12	449.233	517.055	448.303	10.4702	10.4917	10.4313	8.88692	8.98123	8.89079
ASHGA5P014976	1.51828e-05	0.00015757	3.24805	up	protein_coding	NM_153770	CCDS45840.1	CABYR	RefSeq	902	chr18	+	21718954	21741564		CAGATGTTAGAAGATGTAGCTAAAAAAAGTTCAGGATCTGGTGACAAATGTGCTCCCTTT	26256	Hs.511983	GO:0001539|GO:0005509|GO:0005634|GO:0005730|GO:0005737|GO:0005856|GO:0007165|GO:0008603|GO:0017124|GO:0019861|GO:0019899|GO:0019901|GO:0019904|GO:0031514|GO:0035686|GO:0046982|GO:0048240	calcium-binding tyrosine phosphorylation-regulated protein isoform e	160.129	48.631	7.28562	5.58605	150.173	167.748	162.466	49.8132	48.4877	47.5922	7.2897	7.3166	7.25056	5.65158	5.45563	5.65092
ASHGA5P011586	1.37307e-06	5.4554e-05	2.59542	up	protein_coding	NM_153367	CCDS7359.1	ZCCHC24	RefSeq	4933	chr10	-	81142082	81205383		TATCTCAACAGCTTCTTCCAGCTGCAGCGCGGAGAGGCGCTGAGCAACAGTGTGTACAAG	219654	Hs.523080	GO:0003676|GO:0008270	zinc finger CCHC domain-containing protein 24	771.996	285.168	9.5731	8.19714	718.4	803.48	794.108	285.603	288.064	281.837	9.55784	9.58863	9.57284	8.22872	8.13968	8.22301
ASHGA5P011632	0.000386946	0.00140206	3.56199	up	protein_coding	NM_018201	CCDS6911.1	TBC1D13	RefSeq	3879	chr9	+	131549509	131572711		ATAAGGATGTGGAGCTCTACCTGAAACTGCAAGAGCAGAACATCAAGCCTCAGTTCTTTG	54662	Hs.3376	GO:0005097|GO:0005622	TBC1 domain family member 13	87.9395	25.5658	6.44267	4.60998	84.7413	96.1936	82.8837	27.4825	30.8994	18.3157	6.48209	6.53799	6.30793	4.76331	4.7594	4.30724
ASHGA5P002847	6.20744e-05	0.000379396	3.86511	up	protein_coding	ENST00000262888	CCDS12630.1	KCNN4	GENCODE	2240	chr19	-	44270684	44285409		AAGCACGTGCACAACTTCATGATGGATATCCAGTATACCAAAGAGATGAAGGAGTCCGCT	3783	Hs.10082	GO:0006813|GO:0006816|GO:0007268|GO:0006952|GO:0050714|GO:0006884|GO:0050862|GO:0045332|GO:0030322|GO:0046541|GO:0071805|GO:0016021|GO:0005886|GO:0008076|GO:0005516|GO:0019903|GO:0016286|GO:0015269|GO:0005267	potassium intermediate/small conductance calcium-activated channel, subfamily N, member 4 [Source:HGNC Symbol;Acc:6293]	215.299	54.8394	7.71047	5.75996	214.031	211.509	220.357	56.1712	52.0387	56.3083	7.79369	7.64446	7.69325	5.82848	5.55897	5.89242
ASHGA5P008581	4.3344e-05	0.000301701	4.55437	up	protein_coding	NM_013235	CCDS47195.1	DROSHA	RefSeq	5424	chr5	-	31400601	31532282		CCTACAAAAAAGAGTATAAGAGATCTGGAAGGAGTTACGGTTTATCGGTTGTTCCTGAAC	29102	Hs.97997	GO:0003725|GO:0004525|GO:0005515|GO:0005654|GO:0005730|GO:0006396|GO:0010467|GO:0016075|GO:0031047|GO:0042254|GO:0046872	ribonuclease 3 isoform 1	171.998	38.065	7.39014	5.20289	165.159	174.097	176.737	33.2576	47.4981	33.4393	7.42658	7.37209	7.37175	5.04429	5.42025	5.14411
ASHGA5P001607	1.40616e-06	5.4838e-05	4.70405	up	protein_coding	NM_017727	CCDS42664.1	TMEM214	RefSeq	3064	chr2	+	27255773	27264565		AGCATACTCATGATTATCCCTACAGCCTGGTGAGCCGGGAGCTACGTGGGATCATCCGAG	54867	Hs.533934	GO:0016021	transmembrane protein 214 isoform 1	1257.85	257.953	10.2861	8.05223	1227.89	1282.46	1263.19	245.074	264.746	264.04	10.3392	10.2648	10.2545	8.00918	8.01265	8.13486
ASHGA5P008816	3.71433e-06	7.9695e-05	3.09215	up	protein_coding	NM_002752	CCDS4453.1	MAPK9	RefSeq	4336	chr5	-	179660594	179719071	NM_139068, NM_139069, NM_139070	TAAAAGATCAGCCTTCAGATGCAGCAGTAAGTAGCAACGCCACTCCTTCTCAGTCTTCAT	5601	Hs.484371	GO:0002224|GO:0002755|GO:0002756|GO:0004705|GO:0005515|GO:0005524|GO:0005654|GO:0005739|GO:0005829|GO:0006950|GO:0007254|GO:0007254|GO:0007258|GO:0008063|GO:0008134|GO:0010628|GO:0010744|GO:0034130|GO:0034134|GO:0034138|GO:0034142|GO:0035666|GO:0045087|GO:0046686|GO:0051090|GO:0051403	mitogen-activated protein kinase 9 isoform JNK2 alpha2	907.564	283.547	9.81779	8.18918	858.011	943.4	921.282	295.912	286.353	268.376	9.82216	9.82163	9.80959	8.2788	8.13014	8.1586
ASHGA5P010335	4.8776e-05	0.000324701	2.10747	up	protein_coding	ENST00000360839	CCDS4225.1	ANKHD1	GENCODE	8221	chr5	+	139781398	139919441		TGCCCAGCAGATTTGGCCTGGCACGTGGGCACCTCATATTGGAAACATGCATCTCAAATA	54882	Hs.594084	GO:0005634|GO:0005737|GO:0003723|GO:0005515	ankyrin repeat and KH domain containing 1 [Source:HGNC Symbol;Acc:24714]	415.026	187.141	8.66084	7.58533	400.147	426.381	418.551	197.36	190.237	173.826	8.69533	8.65852	8.62865	7.69403	7.52763	7.53432
ASHGA5P011506	3.97836e-05	0.000285476	2.86934	up	protein_coding	NM_001184965	CCDS55482.1	WDR44	RefSeq	4136	chrX	+	117480035	117583923		CAAGTTTCAGTGGTTCAGAAGATAAGTATGTTTATATCTGGAGTACCTACCATGACCTAA	54521	Hs.98510	GO:0005794|GO:0005829|GO:0005874|GO:0010008|GO:0017137|GO:0030334|GO:0048471	WD repeat-containing protein 44 isoform 2	356.624	118.823	8.4382	6.91747	340.735	381.804	347.333	122.615	129.858	103.995	8.46619	8.49753	8.35087	6.99479	6.96583	6.79181
ASHGA5P002197	0.000110139	0.000564494	2.49533	up	protein_coding	NM_005652	CCDS10879.1	TERF2	RefSeq	2979	chr16	-	69389463	69419874		GAGGATGAACTGTTTCAAGTTCAGGCAGCACCAGATGAAGACAGTACAACCAATATAACA	7014	Hs.63335	GO:0000723|GO:0000723|GO:0000781|GO:0000783|GO:0001309|GO:0003682|GO:0003691|GO:0005515|GO:0005634|GO:0005654|GO:0005730|GO:0005737|GO:0005794|GO:0007004|GO:0007049|GO:0008022|GO:0010834|GO:0016233|GO:0030870|GO:0031627|GO:0031848|GO:0032205|GO:0032214|GO:0042162|GO:0042803|GO:0070198|GO:0090398	telomeric repeat-binding factor 2	183.995	72.1376	7.48349	6.16426	169.954	176.311	205.72	75.8047	77.2596	63.3486	7.46739	7.39048	7.5926	6.27666	6.16107	6.05505
ASHGA5P008282	4.14007e-06	8.2392e-05	2.30526	up	protein_coding	NM_015041	CCDS32381.1	CLUAP1	RefSeq	1681	chr16	+	3550944	3589051		GTCAACAAGTTCAAGTTTGATCTTGGCTCAAAGATTGCAGATTTGAAGGCAGCCAGGCAG	23059	Hs.155995	GO:0005515|GO:0005634	clusterin-associated protein 1 isoform 1	388.315	160.06	8.56437	7.35944	369.371	393.735	401.84	160.014	162.868	157.297	8.58348	8.54088	8.56876	7.39059	7.29455	7.39318
ASHGA5P002375	2.64412e-05	0.000221549	3.68059	up	protein_coding	NM_002076	CCDS8970.1	GNS	RefSeq	5144	chr12	-	65107221	65153226		CGGCGGCATGACACCGCTAAAGAAAACCAAAGCTCTCATCGGAGAGATGGGGATGACTTT	2799	Hs.334534	GO:0005515|GO:0005975|GO:0006027|GO:0008449|GO:0008484|GO:0030203|GO:0042339|GO:0042340|GO:0043202|GO:0044281|GO:0046872	N-acetylglucosamine-6-sulfatase precursor	328.628	86.2283	8.31874	6.4388	312.175	351.716	321.992	87.8445	83.7584	87.0819	8.33917	8.3767	8.24034	6.49576	6.28777	6.53287
ASHGA5P013488	3.83609e-05	0.000279538	2.90886	up	protein_coding	NM_001271	CCDS10374.2	CHD2	RefSeq	9374	chr15	+	93443550	93571237		AGAGATTATTATGACAGGCACCATCATGACTCCAAGCGGAGGAGATCCGATGAATTTAGG	1106	Hs.220864	GO:0003677|GO:0004003|GO:0005524|GO:0005634|GO:0006357	chromodomain-helicase-DNA-binding protein 2 isoform 1	208.406	69.6935	7.65965	6.1192	188.784	211.001	225.432	65.2791	71.4431	72.3583	7.61186	7.64052	7.72657	6.05357	6.04543	6.25859
ASHGA5P021944	2.65436e-05	0.000221765	2.80724	up	protein_coding	ENST00000545201	CCDS54207.1	PNPLA6	GENCODE	4508	chr19	+	7599127	7626653		AAGCAGGAGCTGGCCAAGCTGATGCGGATTGAGGACGTGAGCCTGCACTTCGTGCTCTGG	10908	Hs.631863	GO:0006629|GO:0046470|GO:0008152|GO:0004622	patatin-like phospholipase domain containing 6 [Source:HGNC Symbol;Acc:16268]	80.7921	29.3426	6.32425	4.8351	72.5047	79.5309	90.3408	30.4119	31.0362	26.5797	6.26964	6.27316	6.42995	4.91696	4.76803	4.8203
ASHGA5P042256	0.0011757	0.00329615	3.93164	up	protein_coding	NM_002114	CCDS43426.1	HIVEP1	RefSeq	8891	chr6	+	12012723	12165232		CACAGTAGTTGAATTCAGCAATAAAGATGCCTCTGAAATTAACAGTGAGCAAGATAAAGA	3096	Hs.567284	GO:0000122|GO:0003677|GO:0005515|GO:0005634|GO:0005737|GO:0006351|GO:0008270	zinc finger protein 40	36.7582	10.0348	5.20669	3.23156	38.3899	42.8131	29.0717	10.9199	9.71204	9.47248	5.37773	5.40892	4.83342	3.35373	2.93408	3.40687
ASHGA5P005660	0.000591144	0.00192159	4.1451	up	protein_coding	NM_022652	CCDS9034.1	DUSP6	RefSeq	2404	chr12	-	89741836	89746296		TACCTGGAAGATGAAGCCCGGGGCAAGAACTGTGGTGTCTTGGTACATTGCTTGGCTGGC	1848	Hs.298654	GO:0000188|GO:0002224|GO:0002755|GO:0002756|GO:0004725|GO:0005654|GO:0005737|GO:0005829|GO:0008063|GO:0009953|GO:0014070|GO:0017017|GO:0030154|GO:0034130|GO:0034134|GO:0034138|GO:0034142|GO:0035335|GO:0035666|GO:0040036|GO:0042493|GO:0042663|GO:0043065|GO:0045087|GO:0048011|GO:0051403|GO:0051409|GO:0060420|GO:0070373|GO:0070848	dual specificity protein phosphatase 6 isoform b	301.236	72.7806	8.1933	6.14189	289.42	305.879	308.41	59.926	99.8528	58.563	8.22801	8.17567	8.1762	5.92604	6.55599	5.94364
ASHGA5P020948	5.04953e-05	0.00033137	3.91435	up	protein_coding	NM_001145436	CCDS46654.1	LSS	RefSeq	4225	chr21	-	47609037	47648738		GGTACCTGCGGCACATTGAGGATAAGTCCACCGTGTTTGGGACTGCGCTCAACTATGTGT	4047	Hs.596543	GO:0000250|GO:0005789|GO:0005811|GO:0006695|GO:0006695|GO:0008202|GO:0044281	lanosterol synthase isoform 2	871.434	215.978	9.75904	7.79027	829.731	897.573	886.998	235.761	198.309	213.866	9.77933	9.75313	9.74465	7.95059	7.58986	7.83035
ASHGA5P005355	2.79631e-06	7.0484e-05	3.70816	up	protein_coding	NM_138766	CCDS4092.1	PAM	RefSeq	5152	chr5	+	102201526	102366808	NM_000919, NM_001177306, NM_138821, NM_138822	ACCTAAACAGTCCGATACATACTTCTGCATGTCTATGCGAATACCAGTGGATGAGGAAGC	5066	Hs.369430	GO:0001666|GO:0004504|GO:0004598|GO:0005507|GO:0005515|GO:0005576|GO:0006464|GO:0006518|GO:0007417|GO:0007507|GO:0009268|GO:0016021|GO:0030141|GO:0031418|GO:0032355|GO:0042493|GO:0043204|GO:0046688|GO:0051384|GO:0060173	peptidyl-glycine alpha-amidating monooxygenase isoform b preproprotein	1185.24	309.049	10.2005	8.30984	1133.27	1238.35	1184.09	305.473	307.057	314.617	10.2298	10.2113	10.1606	8.32133	8.22692	8.38126
ASHGA5P006804	1.53368e-07	2.9821e-05	3.38582	up	protein_coding	NM_015103	CCDS33854.1	PLXND1	RefSeq	6977	chr3	-	129274055	129325582		ATCCGCAAAGGCTTCGCTGAGCTGCAGACAGACATGACAGATCTCACCAAGGAGCTGAAC	23129	Hs.301685	GO:0001525|GO:0005622|GO:0005886|GO:0005887|GO:0007411|GO:0007416|GO:0017154|GO:0030334|GO:0043542|GO:0045765|GO:0071526	plexin-D1 precursor	1483.68	425.301	10.5309	8.77142	1405.68	1544.01	1501.37	424.207	448.136	403.559	10.54	10.5405	10.5123	8.80364	8.77645	8.73418
ASHGA5P036896	8.35899e-06	0.000114857	2.64284	up	protein_coding	ENST00000370053	CCDS13529.1	STMN3	GENCODE	2255	chr20	-	62271060	62284780		GCGCCTCTCCAGCCTCCGCAGGCCCAACCGCCGCCAGCACCATGGCCAGCACCATTTCCG	50861	Hs.639609	GO:0035556|GO:0007399|GO:0032314|GO:0031175|GO:0031122|GO:0035021|GO:0051493|GO:0005737|GO:0030424|GO:0048471|GO:0043005|GO:0005794|GO:0030426|GO:0005625|GO:0019904|GO:0005515	stathmin-like 3 [Source:HGNC Symbol;Acc:15926]	38077.5	14784	15.2234	13.8213	36473.9	39288.4	38470.2	14536.9	14404.4	15410.8	15.2641	15.2342	15.172	13.8299	13.7483	13.8858
ASHGA5P008748	0.0032469	0.00749576	2.93075	up	protein_coding	NM_022088	CCDS13441.1	ZFP64	RefSeq	3119	chr20	-	50767816	50808524		ACAATCACAGGTTGCCAATTCAAGACTGCTTATGGCATGAAGGACATGGAGCGGCATTTA	55734	Hs.473082	GO:0003677|GO:0005634|GO:0006351|GO:0006355|GO:0008270	zinc finger protein 64 isoform b	68.3189	24.4459	6.08693	4.53566	60.9569	63.8657	80.1342	31.1248	20.9353	21.2777	6.03091	5.96983	6.26003	4.94916	4.15479	4.50302
ASHGA5P008874	1.52515e-06	5.5751e-05	2.4831	up	protein_coding	ENST00000348075	CCDS12140.1	PTPRS	GENCODE	7233	chr19	-	5205518	5340814		TCAAGGACGTCATGCTGGCCGATGCCCAGGAGATGGTCATCACAAACTTGCAGCCTGAGA	5802	Hs.740466	GO:0007155|GO:0021987|GO:0021549|GO:0006470|GO:0021766|GO:0021510|GO:0016311|GO:0022038|GO:0005887|GO:0005515|GO:0004725|GO:0016791|GO:0005001	protein tyrosine phosphatase, receptor type, S [Source:HGNC Symbol;Acc:9681]	277.368	106.75	8.07166	6.75952	259.489	277.396	295.22	107.476	112.984	99.7886	8.06821	8.03344	8.11335	6.7946	6.75094	6.73302
ASHGA5P008007	5.37429e-07	4.0557e-05	2.19828	up	protein_coding	NM_001005376	CCDS33041.1	PLAUR	RefSeq	1455	chr19	-	44150246	44174498		GGCACTCACGAACGCTCACTCTGGGGAAGCTGGTTGCCATGTAAAAGTACTACTGCCCTG	5329	Hs.466871	GO:0004872|GO:0005515|GO:0005576|GO:0005788|GO:0005789|GO:0005886|GO:0005887|GO:0006501|GO:0006928|GO:0006935|GO:0007165|GO:0007596|GO:0007596|GO:0009986|GO:0010628|GO:0010629|GO:0016021|GO:0016255|GO:0019898|GO:0019899|GO:0030162|GO:0030377|GO:0031225|GO:0042730|GO:0043066|GO:0043403|GO:0043687|GO:0044267|GO:0048762|GO:0060742	urokinase plasminogen activator surface receptor isoform 2 precursor	1502.6	668.902	10.5482	9.41178	1442.37	1530.85	1534.57	667.884	687.176	651.648	10.5728	10.5257	10.5459	9.43974	9.39401	9.40159
ASHGA5P002669	2.70066e-05	0.000224097	2.38679	up	protein_coding	NM_006405	CCDS9617.1	TM9SF1	RefSeq	2449	chr14	-	24658352	24664882		TGCCTTTCAGTGCCATCTCTGTGGAGCTGTACTACATCTTTGCCACAGTATGGGGTCGGG	10548	Hs.91586	GO:0000421|GO:0005765|GO:0006914|GO:0016021|GO:0031410	transmembrane 9 superfamily member 1 isoform a precursor	709.371	283.73	9.44423	8.18915	656.77	718.7	752.642	295.582	279.823	275.786	9.42323	9.4152	9.49425	8.27672	8.09584	8.19491
ASHGA5P035767	4.48367e-06	8.4851e-05	2.19498	up	protein_coding	NM_007046	CCDS1733.1	EMILIN1	RefSeq	3959	chr2	+	27301434	27309265		TCTCAGCTTCAGCTCCCTCAATGACTCACTGAATGAGCTCCAGACCACTGTGGAGGGCCA	11117	Hs.63348	GO:0005515|GO:0005581|GO:0007155|GO:0010811|GO:0030023|GO:0030198|GO:0031012|GO:0042802	EMILIN-1 precursor	845.807	373.223	9.71369	8.57948	779.563	876.346	881.513	372.899	376.097	370.672	9.68902	9.71638	9.73568	8.61241	8.51849	8.60755
ASHGA5P002940	6.96952e-06	0.000104031	3.53563	up	protein_coding	NM_033394	CCDS42766.1	TANC1	RefSeq	7517	chr2	+	159825145	160089170	NM_001145909	AAGTCCTATGAAGCCTTTTATGCCAGAGCAAGAGCGAAGAGAAATAGCAGGCAATTCGTG	85461	Hs.61590	GO:0005886|GO:0008542|GO:0014069|GO:0030054|GO:0043025|GO:0043679|GO:0045211|GO:0097062	protein TANC1 isoform 1	287.124	78.5541	8.1203	6.29833	263.539	292.772	305.062	82.7833	81.2845	71.5944	8.09055	8.11045	8.15989	6.41083	6.23984	6.24431
ASHGA5P028434	1.35893e-05	0.000148961	6.63237	up	protein_coding	NM_006437	CCDS9307.1	PARP4	RefSeq	5485	chr13	-	24995068	25086948		TCTTTGCTTTTCAAAGTTCTGACACAGAAAGTGATGAGCTATCAGAAGTACTTCAAGACA	143	Hs.117825	GO:0003677|GO:0003950|GO:0003950|GO:0005515|GO:0005634|GO:0005737|GO:0005876|GO:0006281|GO:0006464|GO:0006471|GO:0006810|GO:0006954|GO:0006974|GO:0008219|GO:0019899|GO:0030529|GO:0042493	poly [ADP-ribose] polymerase 4	545.812	79.9077	9.05213	6.3226	517.657	553.41	566.37	80.8811	75.1841	83.6579	9.07034	9.02454	9.06149	6.3748	6.11994	6.47306
ASHGA5P046046	3.78929e-05	0.000277702	2.09642	up	protein_coding	ENST00000429455	CCDS48056.1	GPSM1	GENCODE	2057	chr9	+	139247508	139254057	ENST00000440944, NM_001200003	AGTGCTTCTTTGACCTGTTGACCAAGTTCCAGAGCAGCCGCATGGACGACCAGCGTTGTC	26086	Hs.239370	GO:0030154|GO:0007165|GO:0007399|GO:0008277|GO:0005634|GO:0005886|GO:0005829|GO:0005789|GO:0000139|GO:0005794|GO:0005092|GO:0001965|GO:0030695	G-protein signaling modulator 1 [Source:HGNC Symbol;Acc:17858]	352.721	160.034	8.42458	7.35666	352.372	344.081	361.709	151.955	173.217	154.93	8.51647	8.34632	8.41096	7.31584	7.38374	7.37039
ASHGA5P006075	9.64221e-07	4.9343e-05	4.68352	up	protein_coding	NM_015134	CCDS42268.1	MPRIP	RefSeq	10960	chr17	+	16946073	17095962		CAGGTCCAAGAGTCTGAAGGAAGGCCTGACGGTGCAAGAACGGTTGAAGCTCTTTGAATC	23164	Hs.462341	GO:0003779|GO:0005543|GO:0005737|GO:0005856	myosin phosphatase Rho-interacting protein isoform 1	2097.96	440.112	11.051	8.82337	1938.27	2147.44	2208.18	435.588	440.59	444.159	11.021	11.0345	11.0974	8.84277	8.75017	8.87717
ASHGA5P010964	8.56256e-06	0.000116208	2.23233	up	protein_coding	NM_003029	CCDS1076.1	SHC1	RefSeq	3195	chr1	-	154934773	154946959	NM_001130041	TGAGGCCCTGGACATGAACAAGCTGAGTGGAGGCGGCGGGCGCAGGACTCGGGTGGAAGG	6464	Hs.433795	GO:0000165|GO:0000187|GO:0001525|GO:0001666|GO:0001784|GO:0004713|GO:0005068|GO:0005154|GO:0005158|GO:0005159|GO:0005168|GO:0005515|GO:0005543|GO:0005634|GO:0005759|GO:0005829|GO:0005886|GO:0005886|GO:0006987|GO:0007173|GO:0007176|GO:0007265|GO:0007507|GO:0007568|GO:0007596|GO:0008284|GO:0008286|GO:0008286|GO:0008543|GO:0009636|GO:0010008|GO:0016337|GO:0030168|GO:0030968|GO:0031100|GO:0031175|GO:…	SHC-transforming protein 1 isoform 2	1259.71	546.014	10.2873	9.12871	1200	1350.71	1228.42	540.698	567.458	529.886	10.3075	10.3413	10.213	9.15149	9.11247	9.12216
ASHGA5P010028	2.16147e-05	0.000196236	5.01819	up	protein_coding	NM_134270	CCDS13887.1	SMTN	RefSeq	3236	chr22	+	31477281	31500610		AGAGGACATGGTGCGGCTTCGAGAGCCTGACTGGAAGATGCTGGTGGACTGTGTGCCCCT	6525	Hs.149098	GO:0003779|GO:0005737|GO:0005856|GO:0006939|GO:0007517|GO:0008307|GO:0015629	smoothelin isoform a	474.849	91.4639	8.84994	6.52277	466.768	479.535	478.242	101.284	89.3278	83.7798	8.91816	8.82003	8.81162	6.70722	6.38573	6.47535
ASHGA5P008645	0.000153095	0.000715441	3.65122	up	protein_coding	ENST00000345148	CCDS45425.1	ABCC1	GENCODE	6369	chr16	+	16043433	16236931		TGAATGTGCAGAAGGCGGGGAGAACCTCAGGGTGATCGTCTTGGACAAAGGAGAAATCCA	4363	Hs.391464	GO:0055085|GO:0044281|GO:0006200|GO:0042493|GO:0006810|GO:0019370|GO:0006692|GO:0016021|GO:0005634|GO:0005886|GO:0005624|GO:0005794|GO:0005887|GO:0000166|GO:0005524|GO:0005215|GO:0016887|GO:0042626|GO:0017111	ATP-binding cassette, sub-family C (CFTR/MRP), member 1 [Source:HGNC Symbol;Acc:51]	300.211	80.1938	8.18809	6.31971	283.772	320.01	296.85	91.942	74.8872	73.7522	8.20027	8.24213	8.12187	6.55794	6.11392	6.28726
ASHGA5P008774	4.66101e-06	8.6257e-05	3.09686	up	protein_coding	NM_138822	CCDS4094.1	PAM	RefSeq	5098	chr5	+	102201526	102366808		GAAATCAAAGGAAAGGGAAGTGGAGGCTTAAACCTTGGTAATTTCTTTGCAAGCCGTAAG	5066	Hs.369430	GO:0001666|GO:0004504|GO:0004598|GO:0005507|GO:0005515|GO:0005576|GO:0006464|GO:0006518|GO:0007417|GO:0007507|GO:0009268|GO:0016021|GO:0030141|GO:0031418|GO:0032355|GO:0042493|GO:0043204|GO:0046688|GO:0051384|GO:0060173	peptidyl-glycine alpha-amidating monooxygenase isoform d preproprotein	3605.26	1186.87	11.8511	10.2203	3475.42	3665.85	3674.51	1189.2	1162.97	1208.45	11.8869	11.8265	11.8398	10.2648	10.1305	10.2655
ASHGA5P015856	2.11672e-06	6.2846e-05	3.49609	up	protein_coding	NM_001068	CCDS46776.1	TOP2B	RefSeq	5189	chr3	-	25639474	25705788		GACCTGGGTGAACAATGCTGCAAAAAAAGAAGAGTCAGAAACTGCCAACAAAAATGATTC	7155	Hs.475733	GO:0000712|GO:0000792|GO:0000795|GO:0000819|GO:0001764|GO:0003682|GO:0003918|GO:0005080|GO:0005524|GO:0005634|GO:0005654|GO:0005730|GO:0005829|GO:0006261|GO:0006265|GO:0006312|GO:0007059|GO:0007409|GO:0008022|GO:0009295|GO:0019899|GO:0030900|GO:0042826|GO:0046982|GO:0070683|GO:0071778	DNA topoisomerase 2-beta	391.593	107.433	8.57511	6.76936	381.223	400.656	392.901	108.771	116.161	97.3672	8.62386	8.56546	8.536	6.81426	6.79498	6.69885
ASHGA5P006899	4.43496e-05	0.000305749	2.52933	up	protein_coding	NM_018998	CCDS7014.1	FBXW5	RefSeq	2390	chr9	-	139834884	139839206		TACTCCCCACACCAGATCGGCATCAAGCAGATCCTGCCACACCAGATGACCACGGCAGGG	54461	Hs.522507	GO:0003824|GO:0005515|GO:0005737|GO:0016567|GO:0016567|GO:0019005|GO:0019901|GO:0031146|GO:0043161|GO:0051298|GO:0080008	F-box/WD repeat-containing protein 5	854.767	327.005	9.72916	8.3904	843.743	865.646	854.911	334.89	315.938	330.189	9.79837	9.69742	9.69169	8.45688	8.26864	8.44569
ASHGA5P010091	3.23046e-06	7.5544e-05	3.75253	up	protein_coding	NM_001042440	CCDS54882.1	CAST	RefSeq	4550	chr5	+	95997906	96110385		TAAAAACAGAACCTGAGAAGAAGTCACAGTCAACCAAGCCAAAAAGCCTACCCAAGCAGG	831	Hs.436186	GO:0004866|GO:0005515|GO:0010859|GO:0010951	calpastatin isoform f	7009.42	1963.29	12.8343	10.9264	6924.65	7106.41	6997.21	2004.92	1957.63	1927.33	12.9067	12.7922	12.804	10.9941	10.8675	10.9178
ASHGA5P002808	0.000270094	0.00107661	3.39036	up	protein_coding	NM_001080417	CCDS45463.1	ZNF629	RefSeq	6087	chr16	-	30789769	30798523		GCTCACAGAGGTGCCGAGAGTGAAAACGAAGAGGAGAGCCCTCGGCAGGAAAGTTCTGGG	23361	Hs.301094	GO:0003677|GO:0005634|GO:0006351|GO:0006355|GO:0008270	zinc finger protein 629	54.6963	17.1671	5.78057	4.01913	50.3906	52.4885	61.2099	14.1567	21.3952	15.9496	5.76321	5.69432	5.88417	3.75261	4.18934	4.11544
ASHGA5P014276	9.49493e-06	0.000122666	2.30419	up	protein_coding	NM_003483	CCDS44936.1	HMGA2	RefSeq	4150	chr12	+	66218239	66360071		AACAAGTTGTTCAGAAGAAGCCTGCTCAGGAGGAAACTGAAGAGACATCCTCACAAGAGT	8091	Hs.505924	GO:0000122|GO:0000228|GO:0000975|GO:0000988|GO:0001047|GO:0001071|GO:0001077|GO:0001078|GO:0001837|GO:0002062|GO:0003131|GO:0003677|GO:0003680|GO:0003680|GO:0003906|GO:0004677|GO:0005515|GO:0005634|GO:0006284|GO:0006325|GO:0006355|GO:0007067|GO:0007095|GO:0007275|GO:0008134|GO:0008301|GO:0008301|GO:0009615|GO:0010564|GO:0010628|GO:0030261|GO:0031052|GO:0031492|GO:0031507|GO:0032993|GO:0035497|GO:…	high mobility group protein HMGI-C isoform a	1608.19	685.615	10.649	9.44472	1566.44	1626.25	1631.88	682.365	680.062	694.417	10.6989	10.6081	10.6399	9.46809	9.3786	9.48747
ASHGA5P009836	7.46022e-06	0.000108148	3.0247	up	protein_coding	ENST00000357574	CCDS11963.1	WDR7	GENCODE	7183	chr18	+	54318615	54697036		ATTAAACAAGGTTGGAGTCAGTTAGCTGCTATGCACTGTGTTATGCTGCCAGACCTACTG	23335	Hs.465213	GO:0005515|GO:0005488	WD repeat domain 7 [Source:HGNC Symbol;Acc:13490]	198.343	64.0849	7.58947	5.99268	186.08	206.706	202.245	66.8787	65.4818	59.8941	7.59026	7.61074	7.56741	6.08951	5.91172	5.9768
ASHGA5P045779	7.07294e-06	0.000104898	2.26118	up	protein_coding	ENST00000376588	CCDS6660.1	PSAT1	GENCODE	2188	chr9	+	80912058	80945009	NM_021154	CTACGAGAGTGATACTTTGCTGAAAAGTCTTTCCCCTATTGTTTATCTATTGTCAGTATT	29968	Hs.494261	GO:0044281|GO:0034641|GO:0008615|GO:0006564|GO:0008152|GO:0008652|GO:0005829|GO:0030170|GO:0004648	phosphoserine aminotransferase 1 [Source:HGNC Symbol;Acc:19129]	6401.57	2989.28	12.6911	11.5141	6131.51	6650.39	6422.8	3006.13	2951.65	3010.07	12.7223	12.6934	12.6577	11.5597	11.4474	11.535
ASHGA5P034046	0.000320469	0.00121826	2.64682	up	protein_coding	NM_004283	CCDS12257.1	RAB3D	RefSeq	4290	chr19	-	11432721	11450344		TTCGACTATATGTTCAAACTGCTACTGATAGGCAACAGCAGTGTGGGCAAGACTTCCTTC	9545	Hs.731663	GO:0003924|GO:0005525|GO:0005739|GO:0005886|GO:0006184|GO:0006887|GO:0007264|GO:0015031|GO:0017157|GO:0018125|GO:0030133|GO:0042588|GO:0051020	ras-related protein Rab-3D	110.929	42.1182	6.7693	5.36504	105.726	114.987	112.072	37.2343	43.1139	46.0064	6.79419	6.783	6.73071	5.21741	5.27509	5.60262
ASHGA5P055275	0.00641669	0.0130875	2.76131	up	protein_coding	NM_001098536	CCDS41743.1	USP5	RefSeq	3214	chr12	+	6961284	6975795		GAGCCCAAAGGTAGCCTTGGTTTCTATGGCAACGAAGACGAAGACTCCTTCTGCTCCCCT	8078	Hs.631661	GO:0004197|GO:0004221|GO:0005515|GO:0005764|GO:0006511|GO:0008242|GO:0008270|GO:0032436|GO:0071108	ubiquitin carboxyl-terminal hydrolase 5 isoform 1	70.5272	27.2812	6.13666	4.6713	73.5525	74.449	63.5803	28.7939	36.5825	16.4672	6.28939	6.18187	5.93871	4.83182	5.02068	4.16141
ASHGA5P028261	0.000324507	0.00122937	2.72449	up	protein_coding	NM_007076	CCDS9116.1	FICD	RefSeq	1651	chr12	+	108909050	108913380		TTGCAGCCTTAGCCCATTATAAACTCGTTTACATCCACCCTTTCATTGATGGCAACGGGA	11153	Hs.661891	GO:0005524|GO:0016021|GO:0018117|GO:0034259|GO:0070733	adenosine monophosphate-protein transferase FICD	398.062	140.589	8.59888	7.1529	402.934	412.867	378.385	123.518	170.512	127.739	8.70631	8.61007	8.48025	7.00748	7.36183	7.08938
ASHGA5P050030	0.000203918	0.000868434	2.1409	up	protein_coding	NM_001025100	CCDS42450.1	MBP	RefSeq	4889	chr18	-	74724738	74844774		CTCTGGCAAGGTGAGCTCTGAGGAGTAGAGGAGTTTTAGTTTAAATGGAAAAAGCAAAGG	4155	Hs.551713	GO:0002020|GO:0005886|GO:0006955|GO:0007268|GO:0007417|GO:0008366|GO:0009636|GO:0019911|GO:0033269|GO:0042552|GO:0043025|GO:0043218|GO:0050771	Golli-MBP isoform 2	202.246	91.0607	7.61736	6.51914	188.855	214.061	203.822	94.3165	87.579	91.2866	7.61296	7.66033	7.5788	6.59634	6.35659	6.6045
ASHGA5P015266	1.44495e-05	0.000154084	2.07415	up	protein_coding	NM_001145670	CCDS47173.1	SORBS2	RefSeq	4929	chr4	-	186506597	186733410	ENST00000418609	TGTTTAAGCAAATTCACATGGTGCACAAGCCGGGTCTGTACAACCCACCCTACAGTGCTC	8470	Hs.655143	GO:0005200|GO:0005634|GO:0008093|GO:0008150|GO:0008270|GO:0008307|GO:0015629|GO:0030018|GO:0048471	sorbin and SH3 domain-containing protein 2 isoform 3	694.88	320.248	9.4132	8.36068	671.736	728.641	684.264	323.696	330.535	306.513	9.45918	9.4345	9.34593	8.40709	8.33277	8.34218
ASHGA5P012931	0.000499553	0.0016918	2.29396	up	protein_coding	NM_004685	CCDS9313.1	MTMR6	RefSeq	5222	chr13	-	25820340	25861704		CCTAGAATCTAAAATTAAACAACGCAAAAATAAGCAAACAGATGGCATCCTCACCAAGGA	9107	Hs.643702	GO:0004722|GO:0004725|GO:0005635|GO:0005737|GO:0005829|GO:0006470|GO:0006644|GO:0006661|GO:0015269|GO:0035335|GO:0044281	myotubularin-related protein 6	217.006	91.285	7.72047	6.52262	220.14	222.413	208.465	85.4242	90.1609	98.2699	7.83376	7.71795	7.60968	6.45493	6.39991	6.71303
ASHGA5P003295	3.02253e-06	7.3503e-05	2.2322	up	protein_coding	NM_015635	CCDS35138.1	GAPVD1	RefSeq	6906	chr9	+	128024110	128127290		AGAAAAAGACAAAGATGATCTGGGGCCTGACAGATTCTCAACACTCACAGATGATCCCAG	26130	Hs.495134	GO:0005085|GO:0005096|GO:0005768|GO:0005829|GO:0006897|GO:0007165|GO:0016020|GO:0032794|GO:0051056|GO:0051223	GTPase-activating protein and VPS9 domain-containing protein 1	192.783	83.3736	7.54774	6.38927	177.786	204.188	196.375	82.2642	91.1438	76.7127	7.52587	7.5926	7.52475	6.40193	6.41808	6.34781
ASHGA5P046587	6.53348e-05	0.000393487	5.03591	up	protein_coding	NM_001143769	CCDS53504.1	ZNF438	RefSeq	3431	chr10	-	31133564	31288446	NM_001143766, NM_001143767, NM_001143768, NM_001143770, NM_001143771, NM_182755	ACTCAAGAATGAAGACAATGGAGGTTTACAAAATCAAATCAGATGCTAACATTGCAGGTT	220929	Hs.660642	GO:0001071|GO:0003677|GO:0005634|GO:0006351|GO:0008270|GO:0045892	zinc finger protein 438 isoform c	29.5308	6.33828	4.91681	2.58456	27.0134	29.3691	32.2098	6.05576	6.87971	6.07935	4.89413	4.87989	4.97642	2.46587	2.44101	2.8468
ASHGA5P011487	0.00033778	0.00126617	4.22342	up	protein_coding	NM_019860	CCDS7410.1	HTR7	RefSeq	3285	chr10	-	92500575	92617671	ENST00000538670, NM_000872	AGAGGCCAGAGAGACCTGAGTTTGTGCTGTAAGACAAAATGCTGACTACTGTAGAAAAAA	3363	Hs.73739	GO:0004993|GO:0005886|GO:0005887|GO:0007187|GO:0007192|GO:0007268|GO:0007623|GO:0008015|GO:0030594	5-hydroxytryptamine receptor 7 isoform b	62.6378	15.7434	5.9724	3.89399	65.8115	65.0546	57.0474	18.1272	17.9937	11.1095	6.13785	5.99326	5.78609	4.13831	3.92576	3.6179
ASHGA5P002957	6.35184e-05	0.000385557	2.89429	up	protein_coding	NM_001142274		CLASP1	RefSeq	7917	chr2	-	122095351	122407052	NM_015282	ACGCATCCTTAGGTCGGATCCGCACAAGACGGCAAAGCTCTGGGAGTGCCACCAACGTCG	23332	Hs.469840	GO:0000086|GO:0000087|GO:0000226|GO:0000236|GO:0000278|GO:0000776|GO:0000777|GO:0001578|GO:0005515|GO:0005794|GO:0005813|GO:0005828|GO:0005829|GO:0005876|GO:0005881|GO:0005938|GO:0007020|GO:0007026|GO:0007026|GO:0007163|GO:0007411|GO:0008017|GO:0008017|GO:0010458|GO:0030981|GO:0031023|GO:0031111|GO:0031592|GO:0034453|GO:0043515|GO:0051010|GO:0051294|GO:0051301	CLIP-associating protein 1 isoform 3	77.145	27.3597	6.25994	4.72673	68.2219	85.2528	77.9603	29.327	29.0242	23.728	6.18773	6.37053	6.22157	4.86205	4.66145	4.6567
ASHGA5P051045	2.46833e-06	6.7707e-05	2.04234	up	protein_coding	NM_016045	CCDS42893.1	SLMO2	RefSeq	2581	chr20	-	57608199	57617901	NM_001256403	GAGAAGTGATCGTGACAGTTGGTAGACAACATCGGGTACTCCAGGTCTCTCCAAACTGAC	51012	Hs.656865	GO:0005739	protein slowmo homolog 2 isoform 1	3673.34	1854.03	11.8806	10.8504	3450.23	3785.53	3784.28	1825.02	1862.99	1874.09	11.8781	11.8689	11.8948	10.8717	10.8006	10.8789
ASHGA5P006600	3.31378e-06	7.6406e-05	4.46973	up	protein_coding	NM_006612	CCDS11065.1	KIF1C	RefSeq	7935	chr17	+	4901242	4931694		TGCAGATATGCAATCAAAGAAGCGAAAGTCGGATTTTATCCCCTACAGGGACTCTGTGCT	10749	Hs.435120	GO:0003774|GO:0003777|GO:0005524|GO:0005783|GO:0005794|GO:0005874|GO:0006890|GO:0007018	kinesin-like protein KIF1C	2539.03	561.471	11.3268	9.16664	2420.96	2638.06	2558.07	562.509	544.358	577.547	11.3463	11.3293	11.3049	9.20439	9.05328	9.24226
ASHGA5P040456	0.00204324	0.00512327	2.39419	up	protein_coding	NM_018369	CCDS3977.1	DEPDC1B	RefSeq	2516	chr5	-	59892738	59995993		TGGAGGAAGTCATAACAGATGCCAAACTCTCCAACAAAGAGAAAAAGAAGAAACTGAAGC	55789	Hs.482233	GO:0005096|GO:0005829|GO:0007264|GO:0051056	DEP domain-containing protein 1B isoform 1	47.426	20.7136	5.57347	4.31393	54.0276	48.4773	39.773	20.4353	21.8822	19.8234	5.85975	5.58428	5.27638	4.31274	4.22295	4.40611
ASHGA5P028482	0.000260192	0.00104979	2.73906	up	protein_coding	NM_052851	CCDS9350.1	STARD13	RefSeq	5866	chr13	-	33677271	33780187	NM_001243476, NM_178006, NM_178007	AAGTTCAAAGGATGGGTCACGTGCTCCAGCACGGACAATACAGATCTTGCTTTCAAAAAG	90627	Hs.507704	GO:0005096|GO:0005515|GO:0005811|GO:0005829|GO:0007264|GO:0031966|GO:0051056	stAR-related lipid transfer protein 13 isoform 3	112.883	41.3589	6.79366	5.33997	106.166	119.332	113.152	39.0963	40.3163	44.6643	6.79946	6.83707	6.74443	5.28974	5.16857	5.56161
ASHGA5P003060	5.94287e-05	0.000369947	2.19727	up	protein_coding	NM_016211	CCDS3597.1	SEC31A	RefSeq	4153	chr4	-	83739813	83812412		AGGAAAGAAGCACATTAAAGAGGAAAAAGAAGAATCTGAATTTCTACCCTCATCTGGAGG	22872	Hs.370024	GO:0002474|GO:0005515|GO:0005737|GO:0005783|GO:0005789|GO:0005829|GO:0006888|GO:0006888|GO:0006987|GO:0012507|GO:0015031|GO:0016044|GO:0018279|GO:0019886|GO:0030127|GO:0030134|GO:0030968|GO:0043231|GO:0043687|GO:0044267|GO:0048208|GO:0048306|GO:0048471|GO:0051592	protein transport protein Sec31A isoform 2	1075.58	474.016	10.0617	8.92597	1067.85	1108.84	1050.03	457.633	473.925	490.491	10.1392	10.055	9.99084	8.91205	8.85157	9.01431
ASHGA5P012479	0.00117938	0.00330356	2.39535	up	protein_coding	NM_015231	CCDS31484.1	NUP160	RefSeq	5383	chr11	-	47799669	47870057		ATTGGGAAAAGGACATCAATACTTCGGAATTGAGTTTCCACTGTCCGCAACAGCCCCAAT	23279	Hs.731939	GO:0000087|GO:0000236|GO:0000278|GO:0000776|GO:0005487|GO:0005515|GO:0005635|GO:0005643|GO:0005829|GO:0005975|GO:0006406|GO:0008645|GO:0010827|GO:0015031|GO:0015758|GO:0016032|GO:0019221|GO:0031080|GO:0031080|GO:0044281|GO:0055085	nuclear pore complex protein Nup160	421.412	167.496	8.67513	7.41489	441.58	449.321	373.334	146.028	200.524	155.936	8.83792	8.73077	8.4567	7.25706	7.60661	7.38101
ASHGA5P011715	9.83227e-06	0.000125276	2.45051	up	protein_coding	NM_001035254	CCDS35150.1	FAM102A	RefSeq	4161	chr9	-	130702860	130742812		TGAAAGGCGGGAAGGCTTATTCCAAGCTGGGCTTCGCTGACTTGAACCTGGCCGAGTTTG	399665	Hs.535972		protein FAM102A isoform a	213.449	84.3375	7.69846	6.40538	207.222	214.241	218.884	86.9588	88.7861	77.2675	7.75081	7.66177	7.6828	6.48023	6.37694	6.35897
ASHGA5P029474	0.00632276	0.0129355	2.21039	up	protein_coding	NM_174913	CCDS9624.1	NOP9	RefSeq	2047	chr14	+	24769097	24774374		TTACAGGTTTTACACCGCAAACTTCCCCAGTTTTGCGCTCATCTCTGCAATGCTGTGATT	161424		GO:0003674|GO:0003723|GO:0005575|GO:0008150	pumilio domain-containing protein C14orf21	102.999	47.9355	6.66873	5.52443	107.308	104.099	97.5897	47.559	62.741	33.5065	6.81374	6.64761	6.54483	5.57882	5.84682	5.14764
ASHGA5P047464	7.76122e-05	0.000444642	3.39637	up	protein_coding	NM_000188	CCDS7292.1	HK1	RefSeq	3617	chr10	+	71078602	71161637		ATCGCCGCGCAGCTCCTGGCCTATTACTTCACGGAGCTGAAGGATGACCAGGTCAAAAAG	3098	Hs.370365	GO:0004396|GO:0005515|GO:0005524|GO:0005634|GO:0005730|GO:0005739|GO:0005741|GO:0005829|GO:0005975|GO:0006096|GO:0008645|GO:0015758|GO:0044281|GO:0045121|GO:0055085	hexokinase-1 isoform HKI	123.892	36.559	6.9208	5.15681	117.402	128.235	126.04	37.0216	35.1037	37.5515	6.93898	6.93546	6.88797	5.20815	4.95452	5.30775
ASHGA5P005081	9.21305e-06	0.000120766	2.25039	up	protein_coding	NM_032704	CCDS8782.1	TUBA1C	RefSeq	1581	chr12	+	49658864	49667113		TCTAGTCATGCGTGAGTGCATCTCCATCCACGTTGGCCAGGCTGGTGTCCAGATTGGCAA	84790	Hs.716128	GO:0003924|GO:0005198|GO:0005525|GO:0005737|GO:0005874|GO:0006457|GO:0007017|GO:0007018|GO:0015630|GO:0030705|GO:0044267|GO:0051084|GO:0051258|GO:0051301	tubulin alpha-1C chain	4670.2	2144.35	12.2222	11.0521	4494.54	4816.95	4699.11	2176.71	2131.01	2125.34	12.2615	12.2096	12.1956	11.1124	10.9876	11.0562
ASHGA5P054024	3.61457e-05	0.000270195	2.59113	up	protein_coding	NM_005120	CCDS43970.1	MED12	RefSeq	6985	chrX	+	70338405	70362304		GCCTGGCCCTGCTGGTGCCTCCGGCGCTACGGGCTGGGCAAGATGGCGGCCTTCGGGATC	9968	Hs.409226	GO:0001104|GO:0003712|GO:0003713|GO:0004872|GO:0005634|GO:0005654|GO:0006367|GO:0006367|GO:0008013|GO:0008022|GO:0010467|GO:0016592|GO:0019904|GO:0030178|GO:0030374|GO:0030518|GO:0030521|GO:0042809|GO:0045893|GO:0045944|GO:0046966	mediator of RNA polymerase II transcription subunit 12	9168.35	3740.8	13.2046	11.831	8532.87	9368.79	9603.4	3795.01	3536.97	3890.43	13.2081	13.1794	13.2262	11.8853	11.6978	11.9099
ASHGA5P005251	4.22646e-05	0.000296955	3.15732	up	protein_coding	NM_001128827	CCDS45600.1	DLG4	RefSeq	3478	chr17	-	7093209	7120928		ACATGGACTGTCTCTGTATAGTGACAACCAAGAAATACCGCTACCAAGATGAAGACACGC	1742	Hs.463928	GO:0001973|GO:0005515|GO:0005886|GO:0005886|GO:0006461|GO:0007165|GO:0007268|GO:0007399|GO:0007411|GO:0007612|GO:0008022|GO:0008328|GO:0014069|GO:0030054|GO:0030666|GO:0030863|GO:0031812|GO:0032839|GO:0035255|GO:0035418|GO:0044309|GO:0045031|GO:0045032|GO:0045184|GO:0045202|GO:0045211|GO:0045944|GO:0050806|GO:0060076|GO:0060997|GO:0097110|GO:0097113|GO:0097113|GO:0097120|GO:2000310|GO:2000463	disks large homolog 4 isoform 2	405.815	122.418	8.62544	6.96674	413.18	428.601	375.662	122.35	125.444	119.46	8.7428	8.66542	8.46811	6.99125	6.91462	6.99436
ASHGA5P054346	3.38355e-06	7.6745e-05	2.30506	up	protein_coding	NM_001242307		PITRM1	RefSeq	3508	chr10	-	3179918	3215033	NM_014889	CGATGGAACAGTAACCGGGCTTGTGAGAGGGCTCTGCAGTATAAACTAGGAGACAAGATC	10531	Hs.528300	GO:0004222|GO:0005634|GO:0005737|GO:0005739|GO:0005759|GO:0006508|GO:0008047|GO:0008270|GO:0043085	presequence protease, mitochondrial isoform 1 precursor	747.36	311.11	9.52417	8.31937	700.551	771.968	769.56	316.748	314.244	302.338	9.51972	9.52301	9.52979	8.37533	8.26133	8.32144
ASHGA5P035521	0.000313937	0.00120132	2.35707	up	protein_coding	NM_020919	CCDS42800.1	ALS2	RefSeq	6935	chr2	-	202564985	202645895		TTTTGCCAACCACGAAAGATGCTTGTTTTGCCTCAGCAGTAGAATGTCTGCAGCAGATCA	57679	Hs.471096	GO:0001662|GO:0001701|GO:0001726|GO:0001881|GO:0005085|GO:0005087|GO:0005543|GO:0005769|GO:0005813|GO:0005829|GO:0006979|GO:0007032|GO:0007032|GO:0007409|GO:0007528|GO:0007626|GO:0008104|GO:0008219|GO:0014069|GO:0016020|GO:0016050|GO:0016197|GO:0016601|GO:0017112|GO:0017137|GO:0017137|GO:0030027|GO:0030424|GO:0030425|GO:0030426|GO:0030676|GO:0031982|GO:0032313|GO:0032855|GO:0035022|GO:0035249|GO:…	alsin isoform 1	174.441	72.1726	7.40832	6.17133	165.653	171.318	186.352	78.0553	68.2669	70.1958	7.43093	7.34776	7.44628	6.32208	5.97692	6.21498
ASHGA5P003289	0.00082434	0.00248299	2.97799	up	protein_coding	NM_003550	CCDS43539.1	MAD1L1	RefSeq	2754	chr7	-	1855427	2272583	NM_001013836, NM_001013837	ATGCAGTACCAGCAGAGCATGCAGCTGGAGGAAAGAGCAGAGCAGATCCGTTCGAAGTCC	8379	Hs.654838	GO:0000075|GO:0000087|GO:0000089|GO:0000090|GO:0000093|GO:0000236|GO:0000278|GO:0000776|GO:0000777|GO:0005515|GO:0005634|GO:0005643|GO:0005737|GO:0005739|GO:0005813|GO:0005819|GO:0005829|GO:0007093|GO:0007094|GO:0015629|GO:0051301	mitotic spindle assembly checkpoint protein MAD1	32.7407	11.9877	5.05681	3.48247	27.3884	35.1321	35.7015	13.5479	14.5349	7.88042	4.91281	5.13188	5.12573	3.68617	3.5904	3.17084
ASHGA5P003483	0.000559252	0.00184125	2.37139	up	protein_coding	NM_005640	CCDS42421.1	TAF4B	RefSeq	4777	chr18	+	23806408	23971650		AACATCATGCTTCCGAGATGAGGATGACATCAATGATGTGACTTCTATGGCAGGGGTCAA	6875	Hs.369519	GO:0003677|GO:0003700|GO:0005634|GO:0005634|GO:0005654|GO:0005669|GO:0005730|GO:0005730|GO:0005737|GO:0006352|GO:0006355|GO:0006366|GO:0006367|GO:0006368|GO:0010467|GO:0016032|GO:0046982|GO:0051059	transcription initiation factor TFIID subunit 4B	28.5883	13.0975	4.87281	3.62708	30.56	27.9641	27.2409	12.0167	16.1224	11.1534	5.06713	4.80981	4.74148	3.49828	3.75861	3.62434
ASHGA5P052596	2.08703e-06	6.273e-05	2.10507	up	protein_coding	NM_003540	CCDS4598.1	HIST1H4F	RefSeq	368	chr6	+	26240653	26241021		CTGAGCCTCACCCCGGCTTTTTATTTAACAGCTCACCCATAAAAGGCCCTTTTCAGGGCC	8361	Hs.247816		histone H4	2045.56	977.577	11.0119	9.93805	1967.25	2106.26	2063.17	974.54	999.345	958.846	11.0436	11.0093	10.9829	9.97405	9.90802	9.93209
ASHGA5P004373	4.57878e-06	8.5785e-05	6.10859	up	protein_coding	NM_001172659	CCDS54708.1	ZFYVE28	RefSeq	4161	chr4	-	2271323	2366604	NM_001172656, NM_020972	ACACGTTGCTGCGGAAAATAAGGGATTTGCTGCAGACGCTGACGGAGGAGGAGCTGCACA	57732	Hs.292056	GO:0005515|GO:0005829|GO:0007175|GO:0031901|GO:0032266|GO:0042059|GO:0046872	lateral signaling target protein 2 homolog isoform 1	53.034	9.32765	5.73706	3.12622	48.2848	58.0754	52.7417	10.2512	10.5077	7.22409	5.70159	5.83374	5.67583	3.24587	3.06726	3.06552
ASHGA5P041636	3.13912e-05	0.000246268	2.36725	up	protein_coding	NM_001069	CCDS4484.1	TUBB2A	RefSeq	1621	chr6	-	3153901	3157783		TGGACTCTGTCAGGTCTGGACCCTTCGGCCAGATCTTCAGACCAGACAACTTCGTGTTCG	7280	Hs.654543	GO:0003924|GO:0005198|GO:0005525|GO:0005737|GO:0005874|GO:0005886|GO:0006457|GO:0007018|GO:0007067|GO:0015630|GO:0030182|GO:0042277|GO:0044267|GO:0051084|GO:0051258	tubulin beta-2A chain	135.012	56.2783	7.04293	5.79972	127.647	140.043	137.346	59.1161	60.0368	49.682	7.05863	7.06208	7.00808	5.90621	5.78207	5.71087
ASHGA5P004615	4.42174e-05	0.00030512	2.09592	up	protein_coding	NM_139119	CCDS1116.1	YY1AP1	RefSeq	2749	chr1	-	155629232	155658565	NM_001198903, NM_001198904, NM_001198905, NM_001198906, NM_018253, NM_139118	GCTCTCGGCCTCCGACACGAAAAGGAAGCAAATGAGCTGATGGAAGATCTGTTTGAAACT	55249	Hs.584927	GO:0005515|GO:0005634|GO:0005730|GO:0005737|GO:0006351|GO:0006355|GO:0051726	YY1-associated protein 1 isoform 3	697.123	317.826	9.41814	8.35056	661.743	718.457	711.168	329.855	311.217	312.406	9.43521	9.41415	9.40507	8.43455	8.24662	8.3705
ASHGA5P008403	8.9204e-05	0.000489014	3.28536	up	protein_coding	NM_014734	CCDS9796.1	KIAA0247	RefSeq	5393	chr14	+	70078309	70181861		TTATCCCTCACGTCAGAGGAGTACACAGATGATATTCCACTGTTGAAAGAAGCATGAGGG	9766	Hs.440025	GO:0003674|GO:0005575|GO:0008150|GO:0016021	uncharacterized protein KIAA0247 precursor	216.857	64.6402	7.72128	6.00523	205.831	219.635	225.105	65.8296	60.7697	67.3212	7.74076	7.69834	7.72474	6.06577	5.79804	6.15187
ASHGA5P019631	6.06089e-07	4.1459e-05	3.26958	up	protein_coding	NM_001300	CCDS7060.1	KLF6	RefSeq	4679	chr10	-	3818187	3827473		ACGCACACAGGAGAAAAGCCTTACAGATGCTCATGGGAAGGGTGTGAGTGGCGTTTTGCA	1316	Hs.4055	GO:0003690|GO:0003700|GO:0005634|GO:0005737|GO:0006351|GO:0006355|GO:0008270|GO:0019221|GO:0030183|GO:0042060|GO:0045893|GO:0045944	Krueppel-like factor 6 isoform A	2513.91	770.36	11.3135	9.6044	2396.48	2606.96	2538.29	778.982	770.213	761.886	11.333	11.3127	11.2949	9.65071	9.55266	9.60985
ASHGA5P002999	7.76864e-05	0.000444737	2.13434	up	protein_coding	NM_003940	CCDS3235.1	USP13	RefSeq	7933	chr3	+	179370932	179507189		ACGAGCAACGAATAATAACCTGGAAAGAGCACTGGATTGGATCTTTAGCCACCCTGAGTT	8975	Hs.175322	GO:0004197|GO:0004221|GO:0004843|GO:0005515|GO:0006355|GO:0006511|GO:0006914|GO:0008242|GO:0008270|GO:0008283|GO:0010506|GO:0030318|GO:0031625|GO:0043130|GO:0050821|GO:0070536	ubiquitin carboxyl-terminal hydrolase 13	677.977	303.026	9.3754	8.28161	637.441	699.682	696.808	322.389	294.973	291.717	9.37828	9.37737	9.37055	8.40131	8.17372	8.2698
ASHGA5P049986	0.000145061	0.000688552	2.39331	up	protein_coding	NM_014939	CCDS11901.1	TRAPPC8	RefSeq	6283	chr18	-	29409135	29523091		TATCATCAGCTTCTTCTGTAGACTTTGGCATTGGCACAGGAAGTCAACCAGAGGTGATTC	22878	Hs.202001	GO:0005794|GO:0005801|GO:0006888	trafficking protein particle complex subunit 8	210.52	85.0525	7.67668	6.41767	208.113	227.68	195.766	78.9064	91.8017	84.4493	7.75667	7.75192	7.52144	6.3378	6.4275	6.4877
ASHGA5P027939	0.00748973	0.0148977	2.762	up	protein_coding	NM_001142679	CCDS44865.1	ANO6	RefSeq	3591	chr12	+	45609769	45834187		TAGGTTTGTCGATGAAATTAGACTTTTGGAACAACTAACTTCTGACTTTATTGACTCCCT	196527	Hs.505339	GO:0002543|GO:0005254|GO:0005886|GO:0034707|GO:0097045	anoctamin-6 isoform c	19.28	7.56502	4.29859	2.83287	17.9889	24.0166	15.8345	9.98372	6.43947	6.27188	4.32992	4.59296	3.97288	3.20438	2.40751	2.88673
ASHGA5P011895	2.51843e-06	6.8055e-05	2.08626	up	protein_coding	NM_032340	CCDS4784.1	MNF1	RefSeq	535	chr6	-	33665345	33679504		CAAACACAAGTACCCTCGCCCCAGAGACACCAGCTTCAGTGGCCTGTCGTTGGAAGAGTA	84300	Hs.740562	GO:0005634|GO:0005737|GO:0005739|GO:0042645	mitochondrial nucleoid factor 1	74754.6	36057.7	16.2021	15.1412	71187.8	76169.2	76906.8	35810.8	34973.5	37388.7	16.2154	16.1863	16.2048	15.1524	15.0923	15.179
ASHGA5P051581	0.00902566	0.0173983	2.36373	up	protein_coding	NM_000248	CCDS2913.1	MITF	RefSeq	4472	chr3	+	69985750	70017488		ATTTTTCCCACAGAGTCTGAAGCAAGAGCACTGGCCAAAGAGAGGCAGAAAAAGGACAAT	4286	Hs.166017	GO:0001077|GO:0003677|GO:0005515|GO:0005634|GO:0006355|GO:0006461|GO:0007275|GO:0030318|GO:0043234|GO:0045893|GO:0045893|GO:0045944|GO:0046983	microphthalmia-associated transcription factor isoform 4	21.1964	10.0993	4.45145	3.21039	22.5996	21.1131	19.8766	13.2384	11.0992	5.96029	4.65076	4.41028	4.29331	3.65025	3.15533	2.82557
ASHGA5P051106	2.51019e-05	0.000215503	2.5674	up	protein_coding	NM_172212	CCDS816.1	CSF1	RefSeq	2772	chr1	+	110453232	110469365	NM_000757	TTAACTCCGTTCCTTTGACTGACACAGGCCATGAGAGGCAGTCCGAGGGATCCTTCAGCC	1435	Hs.173894	GO:0001503|GO:0001954|GO:0003006|GO:0005125|GO:0005157|GO:0005157|GO:0005615|GO:0005886|GO:0006954|GO:0008083|GO:0008083|GO:0008283|GO:0008284|GO:0008284|GO:0010628|GO:0010743|GO:0010744|GO:0016020|GO:0016021|GO:0030097|GO:0030154|GO:0030225|GO:0030278|GO:0030316|GO:0030335|GO:0032270|GO:0032946|GO:0040018|GO:0042117|GO:0042476|GO:0042488|GO:0042803|GO:0043235|GO:0045087|GO:0045651|GO:0045657|GO:…	macrophage colony-stimulating factor 1 isoform a precursor	238.972	90.0231	7.86027	6.49997	228.07	248.31	240.537	82.107	102.671	85.2911	7.88375	7.87806	7.81901	6.39891	6.60038	6.50061
ASHGA5P010396	3.48884e-05	0.00026482	3.78257	up	protein_coding	NM_006035	CCDS9978.1	CDC42BPB	RefSeq	6701	chr14	-	103398715	103523742		TTATGCAATGAAAATCCTCAACAAGTGGGAGATGCTGAAAAGAGCAGAGACCGCGTGCTT	9578	Hs.654634	GO:0000287|GO:0004672|GO:0004674|GO:0005083|GO:0005524|GO:0005543|GO:0005737|GO:0005856|GO:0005886|GO:0005911|GO:0006468|GO:0006468|GO:0007010|GO:0007163|GO:0007165|GO:0016477|GO:0031032|GO:0031252|GO:0031532|GO:0035556|GO:0042641	serine/threonine-protein kinase MRCK beta	552.623	138.791	9.07046	7.15109	528.629	564.598	564.641	148.988	130.274	137.112	9.09879	9.05521	9.05736	7.2855	6.97113	7.19663
ASHGA5P001953	6.78883e-07	4.4107e-05	2.32477	up	protein_coding	NM_004860	CCDS45604.1	FXR2	RefSeq	3016	chr17	-	7494547	7518215		AACCTGGTTGGCAAAGTGATTGGAAAGAACGGGAAAGTGATCCAGGAGATTGTGGATAAA	9513	Hs.52788	GO:0003723|GO:0005515|GO:0005737|GO:0022625	fragile X mental retardation syndrome-related protein 2	211.564	87.9119	7.68439	6.4673	203.051	217.728	213.913	87.245	93.3589	83.1318	7.71907	7.68489	7.64919	6.48517	6.45235	6.46438
ASHGA5P041562	0.000104216	0.000543737	2.56026	up	protein_coding	NM_198567	CCDS4398.2	C5orf25	RefSeq	2087	chr5	+	175665369	175772990		TACTACCATGGAAAGCCACCTTCTGCGCTGCAAAGTGTTAGAAATCATATTCCTCCACAG	375484	Hs.731906		uncharacterized protein C5orf25	143.821	55.4992	7.13197	5.77569	135.801	143.153	152.509	60.0338	59.495	46.9689	7.14369	7.09245	7.15978	5.92864	5.76659	5.63183
ASHGA5P015863	2.64187e-06	6.9032e-05	2.37526	up	protein_coding	NM_001007068	CCDS47863.1	SDCBP	RefSeq	2155	chr8	+	59465727	59495419		AGACTTGAAGGCTCAAACTGCTTTTTCTGCAAACCCTGCCAATCCAGCAATTTTGTCAGA	6386	Hs.200804	GO:0001948|GO:0005109|GO:0005137|GO:0005634|GO:0005737|GO:0005789|GO:0005829|GO:0005856|GO:0005886|GO:0005895|GO:0005912|GO:0005925|GO:0006612|GO:0006930|GO:0007265|GO:0007268|GO:0007411|GO:0008022|GO:0008093|GO:0016020|GO:0019838|GO:0030036|GO:0035556|GO:0042327|GO:0042470|GO:0042803|GO:0045545|GO:0045545|GO:0046330|GO:0046875|GO:0046982|GO:0047485|GO:0050839	syntenin-1 isoform 2	1491.02	613.091	10.5372	9.28907	1446.96	1523.74	1502.34	613.876	620.009	605.388	10.5777	10.5206	10.5131	9.32392	9.24084	9.30244
ASHGA5P012954	0.0163686	0.0289673	2.25813	up	protein_coding	NM_001166306	CCDS54698.1	TMEM44	RefSeq	2358	chr3	-	194308401	194354150	ENST00000392432, NM_001011655, NM_138399	AATCAGTCGCTACATGGAGCTGACCATCGAGCCTGTGCAGCAGGCTGCAGTGCCACCAGG	93109	Hs.478729	GO:0016021	transmembrane protein 44 isoform d	54.8534	26.1974	5.78864	4.61351	55.3882	56.6002	52.5719	19.3051	25.0145	34.2725	5.89411	5.80024	5.67156	4.23024	4.43291	5.17739
ASHGA5P011840	1.43698e-06	5.5042e-05	2.22623	up	protein_coding	NM_005626	CCDS333.1	SRSF4	RefSeq	2535	chr1	-	29474249	29508637		AAGTGGCAGCAGCAAAAGCAGTCATTCTAAGAGTAGATCTCGGTCCAGGTCGGGCTCCCG	6429	Hs.469970	GO:0000166|GO:0000375|GO:0000398|GO:0003723|GO:0005634|GO:0005654|GO:0006366|GO:0006369|GO:0006397|GO:0006406|GO:0008380|GO:0010467|GO:0016607|GO:0031124|GO:0048025	serine/arginine-rich splicing factor 4	2028.7	914.055	10.9973	9.84271	1925.26	2103.85	2056.98	885.515	925.655	930.995	11.0093	11.0051	10.9775	9.83628	9.80555	9.88631
ASHGA5P004340	5.128e-06	9.0006e-05	2.40644	up	protein_coding	NM_006546	CCDS11543.1	IGF2BP1	RefSeq	8769	chr17	+	47074773	47133507		AGATGATCTTGGAGATTATGCATAAAGAGGCTAAGGACACCAAAACGGCTGACGAGGTTC	10642	Hs.144936	GO:0000166|GO:0003729|GO:0003730|GO:0005515|GO:0005634|GO:0005730|GO:0005737|GO:0005829|GO:0005886|GO:0010494|GO:0010610|GO:0017148|GO:0030027|GO:0030529|GO:0042035|GO:0043197|GO:0043231|GO:0045182|GO:0048027|GO:0070934|GO:0070937	insulin-like growth factor 2 mRNA-binding protein 1 isoform 1	327.758	129.66	8.31865	7.05175	307.543	333.539	342.192	126.636	131.784	130.561	8.31949	8.30431	8.33215	7.04851	6.98807	7.11866
ASHGA5P009684	0.000162022	0.000744495	2.12517	up	protein_coding	NM_183360	CCDS46236.1	DTNB	RefSeq	2453	chr2	-	25600111	25896516	NM_001256304, NM_001256308	ATGTCATCCCTGGTGAAGGAGCTCCATTCAGGTTAGCAGAGGAGCCGGACACAGAGGAAG	1838	Hs.307720	GO:0005509|GO:0005737|GO:0008270|GO:0045202	dystrobrevin beta isoform 4	134.186	62.0151	7.03218	5.9446	136.345	125.565	140.647	63.5792	64.7338	57.7323	7.1493	6.90594	7.04129	6.01474	5.89518	5.92388
ASHGA5P052058	5.44991e-05	0.000348634	2.7366	up	protein_coding	NM_176824	CCDS3724.1	BBS7	RefSeq	3863	chr4	-	122745483	122791652		GCAGCATGACATACAAATAAGGTAAAGTCCCAAAGAAGTGGTCTGTTTAAATGAAAAATG	55212	Hs.591694	GO:0001947|GO:0005515|GO:0005813|GO:0007368|GO:0007601|GO:0032402|GO:0034464|GO:0045444|GO:0048546|GO:0050896|GO:0051877|GO:0060170|GO:0060271	Bardet-Biedl syndrome 7 protein isoform a	353.766	124.014	8.42636	6.97398	330.737	359.365	371.196	113.548	145.733	112.76	8.42291	8.40933	8.44684	6.88047	7.13185	6.90961
ASHGA5P002931	6.64903e-06	0.000102009	2.08932	up	protein_coding	NM_004896	CCDS7286.1	VPS26A	RefSeq	2707	chr10	+	70883907	70932616		GGTGCACCAGTAAAAGGTGAATCAATTCCAATAAGGCTATTTTTAGCAGGATATGACCCA	9559	Hs.499925	GO:0005515|GO:0005768|GO:0005829|GO:0007034|GO:0008565|GO:0010008|GO:0030904|GO:0031982|GO:0042147	vacuolar protein sorting-associated protein 26A isoform 1	1309.02	610.532	10.3464	9.28339	1269.58	1316.91	1340.58	608.863	619.165	603.568	10.3927	10.3019	10.3447	9.31243	9.23912	9.2986
ASHGA5P009820	0.000572457	0.0018748	5.36647	up	protein_coding	NM_207297	CCDS3168.1	MBNL1	RefSeq	5277	chr3	+	152017193	152183569		ACAAGTGTTGATACCCATAATATCTGCCGAACATCTGACTAGCCACAAGTATGTTACCCA	4154	Hs.201858	GO:0001701|GO:0003723|GO:0003725|GO:0005515|GO:0005634|GO:0005737|GO:0006397|GO:0007399|GO:0008270|GO:0008380|GO:0010494|GO:0030326|GO:0043484|GO:0045445	muscleblind-like protein 1 isoform g	304.392	57.4944	8.20759	5.78362	303.938	331.632	277.606	50.7571	80.127	41.5991	8.30131	8.29608	8.02537	5.67763	6.2169	5.45631
ASHGA5P007380	8.44406e-06	0.000115536	2.08376	up	protein_coding	NM_005243	CCDS13851.1	EWSR1	RefSeq	2679	chr22	+	29663997	29696515	NM_001163285, NM_001163286, NM_013986	AGCGAGGTGGCTTCAATAAGCCTGGTGGACCCATGGATGAAGGACCAGATCTTGATCTAG	2130	Hs.374477	GO:0000166|GO:0003723|GO:0005515|GO:0005516|GO:0005634|GO:0005737|GO:0005886|GO:0006351|GO:0006355|GO:0008270	RNA-binding protein EWS isoform 2	816.453	377.755	9.65767	8.59848	740.091	850.751	858.516	366.477	387.651	379.138	9.60263	9.67202	9.69835	8.58739	8.56566	8.64238
ASHGA5P020844	0.000442696	0.00154805	3.31318	up	protein_coding	NM_001170686	CCDS53261.1	MIB2	RefSeq	3338	chr1	+	1550794	1565990		GATGGCGGAGACGGGCACCGTGCATCGTATCACGGACCGCGGGGACGTGCGCGTGCAGTT	142678	Hs.135805	GO:0003779|GO:0004842|GO:0004871|GO:0005768|GO:0007219|GO:0008270|GO:0043123	E3 ubiquitin-protein ligase MIB2 isoform 2	16.6065	5.49954	4.09121	2.36299	17.4211	13.5938	18.8048	5	6.49863	5	4.28457	3.77272	4.21633	2.32391	2.41154	2.35352
ASHGA5P034426	1.42392e-05	0.000152758	2.05769	up	protein_coding	NM_001171155	CCDS54208.1	PET100	RefSeq	349	chr19	+	7694670	7696510	NR_033242	GCGGAACTGGCTTTGTTGACCGGGAGAAACGAGATGGGGGTGAAGCTGGAGATATTTCGG	100131801	Hs.728837	GO:0005739|GO:0016021	uncharacterized protein C19orf79	9846.6	5055.6	13.3099	12.2689	8859.92	10199.6	10480.2	5103.2	5036.4	5027.21	13.2565	13.3192	13.3541	12.319	12.2173	12.2705
ASHGA5P055334	2.70605e-05	0.000224222	2.14893	up	protein_coding	NM_021821	CCDS8714.1	MRPS35	RefSeq	1919	chr12	+	27863705	27909237		ATTAATTAAACTTGTAGGAGAGCGATACTGCAAGACCACAGATGTGCTTACCATCAAAAC	60488	Hs.731634	GO:0005763|GO:0005763|GO:0042769|GO:0043043	28S ribosomal protein S35, mitochondrial isoform 1	452.549	199.276	8.78095	7.67733	441.553	479.606	436.487	192.797	208.057	196.974	8.83766	8.82026	8.68493	7.663	7.6586	7.71039
ASHGA5P034719	0.000537858	0.00178651	2.68236	up	protein_coding	NM_020719	CCDS46143.1	PRR12	RefSeq	6960	chr19	+	50094911	50129696		TAAAGTTCCTGGAAAATGTCAATAAGAAGGACTACGTGAGGGTCTGTGCTCGGAAACCCT	57479	Hs.590971	GO:0003677	proline-rich protein 12	340.43	121.612	8.37075	6.94725	315.798	356.806	348.686	129.378	106.963	128.494	8.35705	8.39967	8.35554	7.07707	6.66749	7.09719
ASHGA5P046986	2.25228e-07	3.2628e-05	5.373	up	protein_coding	NM_144590	CCDS7390.1	ANKRD22	RefSeq	3993	chr10	-	90579658	90611732		AATGAGGCTCTTGTACGAATGCTACTTGATGCTGGCGTCGAAGTTAATGCTACAGATTGT	118932	Hs.217484		ankyrin repeat domain-containing protein 22	26.3846	5	4.75888	2.33315	24.1057	26.2013	28.8468	5	5	5	4.73713	4.71726	4.82225	2.32391	2.32202	2.35352
ASHGA5P001331	0.00779686	0.0153962	2.45479	up	protein_coding	NM_001095	CCDS44876.1	ASIC1	RefSeq	3873	chr12	+	50451419	50477405	NM_020039	CTTCAAGGTGGTCTTCACACGCTATGGAAAGTGCTACACGTTCAACTCGGGCCGAGATGG	41	Hs.274361	GO:0001101|GO:0005515|GO:0005887|GO:0006810|GO:0006814|GO:0007165|GO:0007613|GO:0008306|GO:0009268|GO:0015280|GO:0022839|GO:0042391|GO:0046929|GO:0070588	acid-sensing ion channel 1 isoform b	33.7366	15.1668	5.09476	3.79916	27.3237	36.6267	37.2593	16.2003	20.4645	8.83541	4.9095	5.18866	5.18611	3.96117	4.11893	3.31737
ASHGA5P009138	0.000327048	0.00123636	2.08955	up	protein_coding	NM_006499	CCDS1611.1	LGALS8	RefSeq	6281	chr1	+	236686738	236716279	NM_201545	CACCAAAATACCACCTATGAACTATGTGTCAAAGAGGCTGCCATTCGCTGCAAGGTTGAA	3964	Hs.4082	GO:0005615|GO:0005737|GO:0030246	galectin-8 isoform a	406.746	184.873	8.63138	7.56819	413.446	404.087	402.704	186.895	177.304	190.421	8.74382	8.57856	8.57176	7.61712	7.42382	7.66362
ASHGA5P056024	0.000886545	0.00263133	2.33602	up	protein_coding	NM_182913	CCDS45124.1	SYNE2	RefSeq	2694	chr14	+	64680858	64693167		TGTGGTTTAGGGCTTGGAAGATGAAAAGGAGGCCTCTGAGAATGAAACAGACATGGAAGA	23224	Hs.525392	GO:0003779|GO:0005515|GO:0005634|GO:0005635|GO:0005640|GO:0005654|GO:0005737|GO:0005856|GO:0005925|GO:0006998|GO:0007097|GO:0007163|GO:0010761|GO:0016021|GO:0016529|GO:0030018|GO:0030335|GO:0031022|GO:0031258|GO:0031527|GO:0031965|GO:0031981|GO:0033017|GO:0034504|GO:0034993|GO:0044429|GO:0051642|GO:0090286	nesprin-2 isoform 4	25.6682	11.9598	4.71761	3.49356	21.7415	28.8156	26.4474	13.8893	12.9097	9.08041	4.59869	4.85314	4.70101	3.7242	3.4037	3.35278
ASHGA5P055138	0.000237331	0.000978705	3.12916	up	protein_coding	NM_001931	CCDS8354.1	DLAT	RefSeq	4352	chr11	+	111895537	111935002		GTGAGAAGCTAAGTGAAGGAGACTTACTGGCAGAGATAGAAACTGACAAAGCCACTATAG	1737	Hs.335551	GO:0004742|GO:0005515|GO:0005759|GO:0005967|GO:0006085|GO:0006086|GO:0006090|GO:0006096|GO:0010510|GO:0030431|GO:0044281	dihydrolipoyllysine-residue acetyltransferase component of pyruvate dehydrogenase complex, mitochondrial precursor	326.794	100.793	8.31305	6.66727	319.904	341.992	318.485	110.645	91.7559	99.9785	8.37482	8.33917	8.22514	6.83917	6.42665	6.73599
ASHGA5P017342	2.67077e-05	0.000222773	4.58898	up	protein_coding	NM_014871	CCDS8915.1	PAN2	RefSeq	5289	chr12	-	56710006	56727837		TACCCTGATGATAAAACTGGGAAGAACTATGACTTTGCTCAGGTGCTGAAGCGAAGCATC	9924	Hs.273397	GO:0000184|GO:0000288|GO:0000289|GO:0003676|GO:0004221|GO:0004535|GO:0005634|GO:0005829|GO:0006511|GO:0010467|GO:0016070|GO:0016071	PAB-dependent poly(A)-specific ribonuclease subunit 2 isoform 3	78.6796	17.8644	6.2903	4.09213	71.6917	81.2116	83.1354	15.7078	20.1537	17.7318	6.25711	6.3018	6.31198	3.91749	4.09533	4.26355
ASHGA5P007638	0.000178047	0.000791871	2.5354	up	protein_coding	NM_012417		PITPNC1	RefSeq	6264	chr17	+	65373396	65693379		ATGAGTGGTATGACATGACAATGGATGAAGTCCGAGAATTTGAACGAGCCACTCAGGAAG	26207	Hs.591185	GO:0005515|GO:0005737|GO:0007165|GO:0008289|GO:0008526	cytoplasmic phosphatidylinositol transfer protein 1 isoform a	284.051	107.342	8.10607	6.76386	273.13	276.979	302.046	117.259	113.197	91.5699	8.14179	8.03143	8.14499	6.92952	6.75329	6.60877
ASHGA5P005749	8.92607e-07	4.7946e-05	6.89739	up	protein_coding	NM_000328	CCDS14246.1	RPGR	RefSeq	3082	chrX	-	38128422	38186788		GACCTTACAGACAAAGCAGAGGATCATGAATTTTCTAAAACTGAGGAACTAAAACTAGAA	6103	Hs.61438	GO:0001750|GO:0005085|GO:0005515|GO:0005794|GO:0005813|GO:0005932|GO:0006886|GO:0007601|GO:0042384|GO:0050896	X-linked retinitis pigmentosa GTPase regulator isoform A	295.99	42.4569	8.16725	5.3812	286.873	315.104	285.994	42.2459	46.7874	38.3373	8.2151	8.22	8.06667	5.40796	5.39719	5.33846
ASHGA5P008203	1.46858e-06	5.5042e-05	2.33855	up	protein_coding	NM_000202	CCDS14685.1	IDS	RefSeq	5876	chrX	-	148560294	148586884	NM_001166550	TCGGATCATGGGTGGGCTCTAGGTGAACATGGAGAATGGGCCAAATACAGCAATTTTGAT	3423	Hs.460960	GO:0004423|GO:0005975|GO:0006027|GO:0030203|GO:0030204|GO:0030207|GO:0043202|GO:0044281|GO:0046872	iduronate 2-sulfatase isoform a precursor	1011.28	418.828	9.97494	8.74933	963.741	1064.25	1005.83	406.53	432.753	417.202	9.99356	9.99917	9.93209	8.73852	8.72715	8.78231
ASHGA5P012382	0.000390535	0.0014116	2.28293	up	protein_coding	NM_003028	CCDS43806.1	SHB	RefSeq	6021	chr9	-	37915894	38069210		TCTCCCTGAGGAGCAACCAGGGTTTTATGCACATGAAACTGGCCAAAACCAAAGAGAAAT	6461	Hs.521482	GO:0001525|GO:0005070|GO:0005737|GO:0005886|GO:0006915|GO:0007165|GO:0030154	SH2 domain-containing adapter protein B	306.608	127.971	8.21844	7.02756	291.528	303.509	324.787	140.229	119.341	124.343	8.24213	8.16252	8.25069	7.19758	6.83659	7.04851
ASHGA5P051339	9.45763e-07	4.9093e-05	4.69005	up	protein_coding	NM_181358	CCDS869.1	HIPK1	RefSeq	6875	chr1	+	114496498	114520491		GATGTTTCAGATTCGTTATATTTCACAAACACAAGGCTTGCCAGCTGAATATCTTCTCAG	204851	Hs.532363	GO:0001654|GO:0004674|GO:0005515|GO:0005524|GO:0005737|GO:0006351|GO:0006355|GO:0006915|GO:0007224|GO:0008284|GO:0009952|GO:0010803|GO:0010842|GO:0016605|GO:0016607|GO:0030182|GO:0042771|GO:0045766|GO:0048596|GO:0060059|GO:0060216|GO:0060235|GO:0061072	homeodomain-interacting protein kinase 1 isoform 4	262.506	54.9195	7.99224	5.76264	239.358	262.637	285.524	52.7126	61.4175	50.6283	7.95393	7.95795	8.06486	5.73477	5.81382	5.73933
ASHGA5P005953	6.9002e-08	2.3843e-05	2.45031	up	protein_coding	NM_004995	CCDS9577.1	MMP14	RefSeq	3558	chr14	+	23305792	23316803		AGCGATGAAGTCTTCACTTACTTCTACAAGGGGAACAAATACTGGAAATTCAACAACCAG	4323	Hs.2399	GO:0004222|GO:0005509|GO:0005515|GO:0005737|GO:0005796|GO:0005886|GO:0005887|GO:0006508|GO:0008270|GO:0022617|GO:0030198|GO:0030307|GO:0030335|GO:0031012|GO:0042470	matrix metalloproteinase-14 preproprotein	2048.4	839.559	11.013	9.72004	1949.7	2115.38	2080.12	823.107	877.458	818.113	11.0282	11.015	10.9958	9.72509	9.73344	9.70158
ASHGA5P002377	1.09462e-05	0.000132401	2.80169	up	protein_coding	NM_006141	CCDS10818.1	DYNC1LI2	RefSeq	4352	chr16	-	66754798	66785525		TGCCTTCAGTATGGAGCTGCCTTGATTTACACATCAGTGAAAGAAGAGAAAAACCTCGAC	1783	Hs.369068	GO:0000226|GO:0003774|GO:0005524|GO:0005813|GO:0005829|GO:0005868|GO:0005874|GO:0006810|GO:0019886|GO:0051642	cytoplasmic dynein 1 light intermediate chain 2	5174	1914.2	12.3755	10.8892	5108.13	5103.55	5310.33	1775.26	2058.5	1908.84	12.4464	12.2972	12.3828	10.8255	10.9396	10.9025
ASHGA5P001681	1.05536e-05	0.000129822	4.96425	up	protein_coding	NM_001163149	CCDS55086.1	ETV1	RefSeq	6237	chr7	-	13930855	14030865	NM_001163148	AGGAAACATGGCTTGCAGAAGTGGCTTTTCATGGCCTGCCACTGAAAATCAAGAAAGAAC	2115	Hs.22634	GO:0003700|GO:0005515|GO:0005634|GO:0006366|GO:0007411|GO:0007517|GO:0007638|GO:0043565|GO:0045893|GO:0048935	ETS translocation variant 1 isoform c	77.7416	16.2781	6.27393	3.96236	72.0912	85.1039	76.0298	17.5995	17.622	13.6127	6.26383	6.36761	6.19036	4.09614	3.89547	3.89547
ASHGA5P050458	0.00248717	0.00603506	4.32521	up	protein_coding	NM_172069	CCDS1812.1	PLEKHH2	RefSeq	6972	chr2	+	43864438	43995126		AAATGGGAACAGGCTTCCAAAGAACAGCAGCCTGGAAAATGTGAAGGTACAAGGACTGTT	130271	Hs.164162	GO:0005543|GO:0005737|GO:0005856|GO:0016021	pleckstrin homology domain-containing family H member 2	26.2241	7.11961	4.73537	2.6226	29.78	28.1944	20.698	5.62962	10.7292	5	5.03099	4.82313	4.352	2.41501	3.09927	2.35352
ASHGA5P004152	2.96601e-05	0.000237846	2.32702	up	protein_coding	NM_013396	CCDS33515.1	USP25	RefSeq	4968	chr21	+	17102495	17252377		TTTGCAGTCGGCAATTAAGTTGGAATATGCAAGGTTGGTTAAGTTGGCCCAAGAAGACAC	29761	Hs.473370	GO:0004221|GO:0004843|GO:0005515|GO:0005634|GO:0005737|GO:0006464|GO:0006508|GO:0006511|GO:0008233|GO:0032183|GO:0070536|GO:0071108	ubiquitin carboxyl-terminal hydrolase 25	1061.92	441.9	10.0421	8.82357	1031.56	1112.86	1041.33	404.24	484.879	436.58	10.0845	10.0614	9.98027	8.73022	8.89132	8.84918
ASHGA5P010323	6.68939e-06	0.000102165	3.04655	up	protein_coding	NM_001100424	CCDS46484.1	SPATS2L	RefSeq	6128	chr2	+	201170984	201346986		TCAAAGGCACTTCGTGGGGTCACAGGCCCAAATATTGAGAAATCAGTGAAGGATTTGCAA	26010	Hs.120323	GO:0005730|GO:0005737	SPATS2-like protein isoform b	1060.51	336.817	10.0397	8.43256	1026.22	1091.05	1064.26	344.009	331.372	335.07	10.0766	10.0324	10.0103	8.49494	8.33694	8.4658
ASHGA5P009675	8.49454e-06	0.000115769	2.315	up	protein_coding	NM_020751	CCDS9370.1	COG6	RefSeq	3627	chr13	+	40229763	40326765	NR_026745	CCACAGTGAAAGAGCAGATCGTAAAACAATCTACAGAATTAGTCTGCAGAGCCTATGGTG	57511	Hs.507805	GO:0000139|GO:0006891|GO:0015031|GO:0017119|GO:0070085	conserved oligomeric Golgi complex subunit 6 isoform 1	464.665	189.995	8.81982	7.60881	437.497	488.107	468.391	188.247	191.604	190.134	8.82599	8.84998	8.78348	7.62761	7.53731	7.66151
ASHGA5P048600	8.10356e-05	0.000456795	4.3473	up	protein_coding	NM_014783	CCDS10028.1	ARHGAP11A	RefSeq	5616	chr15	+	32907690	32931868		CTTGGACAGGACCTAATAATTCAAGTTTTCAAGAAGTAGATGCAAATGAAGCTTCTTCAA	9824	Hs.591130	GO:0005096|GO:0005829|GO:0007264|GO:0051056	rho GTPase-activating protein 11A isoform 1	117.155	27.6094	6.84457	4.72445	112.548	124.497	114.419	22.9724	33.7753	26.0804	6.87966	6.89506	6.75901	4.48715	4.89194	4.79428
ASHGA5P002142	9.43974e-07	4.9093e-05	5.80675	up	protein_coding	NM_001134380	CCDS33714.1	TBC1D5	RefSeq	6631	chr3	-	17198653	17784240	NM_014744	TTGAACAAAGGGCTAAGTTCTAAAAACATCAGTTCATCTCCAAGCGTTGAGAGTTTGCCT	9779	Hs.475629	GO:0005097|GO:0005515|GO:0005622|GO:0030904	TBC1 domain family member 5 isoform b	1054.63	175.969	10.0336	7.49591	1007.65	1080.81	1075.43	163.266	184.358	180.283	10.053	10.0198	10.0281	7.41671	7.48383	7.58718
ASHGA5P010120	1.31472e-05	0.00014634	3.33089	up	protein_coding	NM_005085	CCDS6940.1	NUP214	RefSeq	6614	chr9	+	134000980	134109091		ATTGAGGAATGGGATTTAGTGCTGGCAGCATCTGCGGCTTCAACAGAAGTTAGTATCCTT	8021	Hs.654530	GO:0005215|GO:0005515|GO:0005643|GO:0005654|GO:0005829|GO:0005975|GO:0006611|GO:0008645|GO:0010467|GO:0010827|GO:0015758|GO:0016032|GO:0016070|GO:0016071|GO:0019221|GO:0044281|GO:0051028|GO:0055085	nuclear pore complex protein Nup214	238.174	69.6704	7.85513	6.11922	221.613	250.901	242.007	72.1621	69.0068	67.8422	7.84364	7.89398	7.82778	6.20139	5.99335	6.16294
ASHGA5P005979	3.41983e-06	7.6902e-05	2.25183	up	protein_coding	ENST00000312051	CCDS46037.1	URI1	GENCODE	2238	chr19	+	30433424	30506611		GCAGGAAAAGGAAGAAGGTAGATAATGACTATAATGCCCTTCGAGAAAGACTCAGCACCT	8725	Hs.466391	GO:0006457|GO:0016272|GO:0051082	URI1, prefoldin-like chaperone [Source:HGNC Symbol;Acc:13236]	1152.83	494.604	10.1608	8.98969	1122.63	1177.84	1158.01	487.453	507.658	488.702	10.2143	10.1392	10.1289	9.00606	8.95426	9.00876
ASHGA5P010711	1.25891e-05	0.000142798	2.341	up	protein_coding	NM_021194	CCDS1499.1	SLC30A1	RefSeq	2034	chr1	-	211748380	211752099		GACCCCGCAGACCCAGAAAACCCCAGAAGTGGTGATACAGTGGAAGTACAAGTGAATGGA	7779	Hs.519469	GO:0001701|GO:0005385|GO:0005886|GO:0005886|GO:0006829|GO:0006874|GO:0006882|GO:0016021|GO:0019855|GO:0030315|GO:0046929|GO:0055085|GO:0070509|GO:0070574|GO:0071584|GO:0071585|GO:0090281	zinc transporter 1	978.849	405.494	9.92924	8.70211	972.921	1002.98	960.652	392.027	417.606	406.849	10.0066	9.91407	9.867	8.68424	8.67516	8.74694
ASHGA5P042690	2.613e-06	6.8596e-05	4.09254	up	protein_coding	NM_144497	CCDS5230.1	AKAP12	RefSeq	8246	chr6	+	151646665	151679694		AAGCTGATCTCCTGTACAGTAGTGCTACTTAAAATATGCTGGGGACCATCACCATCACAG	9590	Hs.371240	GO:0005515|GO:0005737|GO:0005856|GO:0005886|GO:0005938|GO:0006605|GO:0007186|GO:0008179|GO:0010739|GO:0030819|GO:0051018	A-kinase anchor protein 12 isoform 2	1302.2	307.177	10.3346	8.30163	1222.86	1376.47	1307.26	290.329	312.195	319.008	10.3324	10.3679	10.3036	8.25345	8.2521	8.39935
ASHGA5P002015	9.29802e-06	0.000121341	2.928	up	protein_coding	NM_021599	CCDS34311.1	ADAMTS2	RefSeq	2064	chr5	-	178577885	178772431	ENST00000251582	ACTCATGAACATTGTCAATGAAATCTACCATGACGAGTCCTTGGGTGCCCACATCAACGT	9509	Hs.23871	GO:0004222|GO:0005576|GO:0005578|GO:0006508|GO:0007283|GO:0008237|GO:0008270|GO:0016485|GO:0030198|GO:0030199|GO:0030324|GO:0030574|GO:0043588	A disintegrin and metalloproteinase with thrombospondin motifs 2 isoform 2 preproprotein	1031.9	341.911	10.003	8.45313	980.121	1057.87	1057.72	337.118	335.087	353.528	10.0163	9.9918	10.001	8.4675	8.35266	8.53922
ASHGA5P005585	4.79606e-05	0.000321557	2.78935	up	protein_coding	NM_001142782	CCDS44196.1	MAGI3	RefSeq	6536	chr1	+	113933474	114228545		CCTGACCATGGTGATTGGGATATTAATAATCCTTCGTCTTCAAATGTGATTTATGATGAA	260425	Hs.486189	GO:0004385|GO:0005109|GO:0005515|GO:0005524|GO:0005634|GO:0005923|GO:0006915|GO:0016020|GO:0019048|GO:0035556|GO:0043507	membrane-associated guanylate kinase, WW and PDZ domain-containing protein 3 isoform 1	138.558	49.3481	7.08045	5.60052	133.545	136.243	145.886	44.11	53.9496	49.9846	7.1207	7.0224	7.09825	5.4678	5.61314	5.72063
ASHGA5P056052	2.18643e-05	0.000197727	2.4467	up	protein_coding	NM_003861	CCDS32106.1	DCAF5	RefSeq	5999	chr14	-	69517636	69619914		GTCCGATTTAATCCCCACACCTACATGATCTGCTCTTCTGGTGTAGAAAAGATTATCAAG	8816	Hs.509780	GO:0005739|GO:0016567|GO:0016567|GO:0080008	DDB1- and CUL4-associated factor 5	706.964	276.116	9.43719	8.14636	687.072	737.288	696.532	259.291	308.158	260.899	9.49192	9.45001	9.36964	8.09004	8.23251	8.11652
ASHGA5P054207	2.84386e-06	7.1254e-05	2.67671	up	protein_coding	NM_001008	CCDS14773.1	RPS4Y1	RefSeq	910	chrY	+	2709622	2734997		GAGAGAGATAAGAGGCTGGCCACCAAACAGAGCAGTGGCTAAATTGCAGTAGCAGCATAT	6192	Hs.282376	GO:0000184|GO:0003723|GO:0003735|GO:0005829|GO:0005844|GO:0006412|GO:0006412|GO:0006413|GO:0006414|GO:0006415|GO:0006614|GO:0007275|GO:0010467|GO:0016032|GO:0016070|GO:0016071|GO:0019058|GO:0019083|GO:0019843|GO:0022627|GO:0044267	40S ribosomal protein S4, Y isoform 1	150.338	55.3521	7.19536	5.7749	145.139	154.556	151.319	52.7979	61.7762	51.4821	7.23901	7.20116	7.14591	5.73705	5.824	5.76365
ASHGA5P019398	1.07846e-05	0.000131685	2.66748	up	protein_coding	NM_007287	CCDS3172.1	MME	RefSeq	5619	chr3	+	154797704	154901518		AATCCCACTGATTTTAGGTGATGGGCAAGTCAGAAAGTCAGATGGATATAACTGATATCA	4311	Hs.307734	GO:0001822|GO:0004175|GO:0004175|GO:0004222|GO:0005515|GO:0005737|GO:0005886|GO:0005887|GO:0005903|GO:0006508|GO:0006518|GO:0008021|GO:0008270|GO:0016021|GO:0019233|GO:0030424|GO:0030425|GO:0042277|GO:0044306|GO:0045202|GO:0046449|GO:0050435|GO:0071345|GO:0071492|GO:0071493|GO:0090399	neprilysin	849.752	308.065	9.72041	8.30494	788.884	866.828	893.545	301.947	305.662	316.585	9.70707	9.69876	9.75541	8.30613	8.21974	8.38895
ASHGA5P043204	0.000110702	0.000566378	4.58716	up	protein_coding	NM_018842	CCDS34687.1	BAIAP2L1	RefSeq	3682	chr7	-	97920961	98030427		TCAGTTTCGGTTGCAACGGGACTGAACATGATGAAGAAGCAGAAAGTGAAGACCATCTTC	55971	Hs.656063	GO:0003779|GO:0005634|GO:0005730|GO:0005737|GO:0005829|GO:0005886|GO:0007165|GO:0008093|GO:0009617|GO:0015629|GO:0017124|GO:0030054|GO:0030838|GO:0046847|GO:0070064|GO:2000251	brain-specific angiogenesis inhibitor 1-associated protein 2-like protein 1	109.237	24.3619	6.74698	4.54938	104.324	109.844	113.542	26.9528	22.4527	23.68	6.77585	6.71762	6.74747	4.7305	4.26469	4.65293
ASHGA5P004109	7.79387e-05	0.000445851	9.54813	up	protein_coding	NM_001161566	CCDS54673.1	TNIK	RefSeq	5540	chr3	-	170780291	171178197	NM_001161560, NM_001161562, NM_001161564	TCGACCAGCTGATCTGACGGCATTAGCCAAAGAACTAAGAGAACTCCGGATTGAAGAAAC	23043	Hs.34024	GO:0004674|GO:0005083|GO:0005515|GO:0005524|GO:0005634|GO:0005730|GO:0005737|GO:0005856|GO:0006468|GO:0006950|GO:0007010|GO:0007243|GO:0007256|GO:0007256|GO:0016055|GO:0031532|GO:0046777|GO:0048814|GO:0055037	TRAF2 and NCK-interacting protein kinase isoform 8	84.4887	9.51026	6.38901	3.13379	78.6389	85.1466	89.6806	12.147	10.1981	6.1857	6.37975	6.36871	6.41857	3.51647	3.01623	2.86866
ASHGA5P009755	2.66275e-07	3.4439e-05	2.49816	up	protein_coding	NM_015842	CCDS53876.1	LMO7	RefSeq	6791	chr13	+	76334796	76434006		TGCGTAACAGTGTGTTGCCTGTGAGTGTGACCTCGGAGGCTCTTCCTCAGGAGCTGAAGT	4008	Hs.207631	GO:0000151|GO:0004842|GO:0005634|GO:0005737|GO:0008270|GO:0016567	LIM domain only protein 7 isoform 2	539.446	204.414	9.0342	7.71334	506.557	565.909	545.87	202.786	212.789	197.666	9.0381	9.05891	9.00559	7.73155	7.69272	7.71574
ASHGA5P012986	0.000497768	0.00168773	2.04938	up	protein_coding	NM_006548	CCDS3273.2	IGF2BP2	RefSeq	3676	chr3	-	185361526	185542827		TGAAAATGATATGCTGGCTGTTAACCAACAAGCCAATCTGATCCCAGGGTTGAACCTCAG	10644	Hs.35354	GO:0000166|GO:0003730|GO:0005515|GO:0005634|GO:0005737|GO:0005829|GO:0009653|GO:0017148|GO:0042035|GO:0044430|GO:0045182|GO:0048027	insulin-like growth factor 2 mRNA-binding protein 2 isoform a	79.8116	39.6949	6.31082	5.27563	79.9586	85.7986	73.6776	36.7065	46.5318	35.8463	6.40393	6.38037	6.14815	5.19623	5.38938	5.24128
ASHGA5P011184	2.17509e-07	3.2628e-05	4.13141	up	protein_coding	NM_001110556	CCDS48194.1	FLNA	RefSeq	8557	chrX	-	153576899	153603006		TGCCCACCGGGGACGCCAGCAAGTGCACTGTCACAGTGTCAATCGGAGGTCACGGGCTAG	2316	Hs.195464	GO:0001948|GO:0002576|GO:0004871|GO:0005515|GO:0005576|GO:0005634|GO:0005737|GO:0005829|GO:0005886|GO:0005938|GO:0007195|GO:0007596|GO:0008134|GO:0015629|GO:0015629|GO:0017048|GO:0017160|GO:0030168|GO:0031267|GO:0031523|GO:0031532|GO:0034329|GO:0034394|GO:0034988|GO:0042177|GO:0042384|GO:0042803|GO:0042993|GO:0043113|GO:0043123|GO:0043433|GO:0045184|GO:0048365|GO:0050821|GO:0051015|GO:0051220|GO:…	filamin-A isoform 2	2100.8	499.354	11.0497	9.00304	1996.68	2197.63	2108.08	473.127	523.509	501.426	11.0661	11.0673	11.0156	8.96689	8.99781	9.04441
ASHGA5P013899	6.85049e-05	0.000407282	5.16904	up	protein_coding	NM_030647	CCDS43658.1	JHDM1D	RefSeq	9178	chr7	-	139784545	139876741		TCGCTATGATAAACCAGTGGAATGTGGATACCATGTCAAGACTGAAGATCCAGACTTGAG	80853	Hs.308710	GO:0005506|GO:0005506|GO:0005634|GO:0005634|GO:0005730|GO:0005730|GO:0006351|GO:0008270|GO:0016702|GO:0016706|GO:0030901|GO:0032454|GO:0033169|GO:0035064|GO:0035574|GO:0035575|GO:0045893|GO:0051864|GO:0070544|GO:0071557|GO:0071558	lysine-specific demethylase 7	27.4276	6.06542	4.81359	2.4437	29.9917	27.528	24.763	6.64456	6.5517	5	5.04089	4.78604	4.61386	2.56175	2.41583	2.35352
ASHGA5P011351	9.42987e-05	0.000507818	2.11484	up	protein_coding	ENST00000370888	CCDS4953.2	LRRC1	GENCODE	3180	chr6	+	53659777	53788919		TTGAATGCAGACAGAAATAAATTAGTGTCCTTACCAAAAGAGATCGGCGGGTGCTGCAGC	55227	Hs.732252	GO:0005737|GO:0016020|GO:0005515	leucine rich repeat containing 1 [Source:HGNC Symbol;Acc:14307]	302.301	135.967	8.20002	7.11947	305.716	301.351	299.837	139.436	138.006	130.46	8.31207	8.15124	8.13673	7.1885	7.05288	7.11702
ASHGA5P005930	4.72832e-05	0.000319048	3.07771	up	protein_coding	NM_145899	CCDS4789.1	HMGA1	RefSeq	2031	chr6	+	34204576	34214008	NM_002131, NM_145901, NM_145902	CGAGCTCGCGCATCCCAGCCATCACTCTTCCACCTGCTCCTTAGAGAAGGGAAGATGAGT	3159	Hs.518805	GO:0003677|GO:0003680|GO:0003700|GO:0003906|GO:0005515|GO:0005634|GO:0005654|GO:0005667|GO:0005829|GO:0006268|GO:0006284|GO:0006337|GO:0006351|GO:0006355|GO:0006461|GO:0008134|GO:0008285|GO:0009615|GO:0016032|GO:0019048|GO:0019899|GO:0030374|GO:0031936|GO:0035985|GO:0035986|GO:0042974|GO:0042975|GO:0045892|GO:0045893|GO:0046965|GO:0051575|GO:0090402|GO:2000774	high mobility group protein HMG-I/HMG-Y isoform a	2490.46	817.353	11.2994	9.67758	2412.71	2584.91	2473.76	725.821	944.4	781.837	11.3432	11.2954	11.2597	9.55333	9.83471	9.64469
ASHGA5P015543	7.15565e-06	0.000105048	2.76788	up	protein_coding	NM_212478	CCDS46510.1	FN1	RefSeq	8374	chr2	-	216225178	216300791		TAATCAGAAGAGCGAGCCCCTGATTGGAAGGAAAAAGACAGTTCAAAAGACCCCTTTCGT	2335	Hs.203717	GO:0001525|GO:0002576|GO:0005201|GO:0005515|GO:0005518|GO:0005576|GO:0005576|GO:0005577|GO:0005578|GO:0005615|GO:0005793|GO:0006953|GO:0007155|GO:0007596|GO:0008201|GO:0008360|GO:0009611|GO:0016477|GO:0018149|GO:0030168|GO:0031012|GO:0031012|GO:0031012|GO:0031093|GO:0034446|GO:0050900	fibronectin isoform 4 preproprotein	36387	13542.8	15.1519	13.6832	34784.3	36623.7	37753	13600	14253	12775.4	15.2031	15.1153	15.1374	13.7252	13.7229	13.6014
ASHGA5P021430	3.88578e-06	8.0537e-05	2.37746	up	protein_coding	NM_001177842	CCDS53722.1	SRPR	RefSeq	3016	chr11	-	126132813	126138877		GCTGCTGCAGGTTGGTTTTCAGAAGATCCTGACACTGACATATGTAGACAAATTGATAGA	6734	Hs.368376	GO:0003924|GO:0005047|GO:0005525|GO:0005783|GO:0005785|GO:0005789|GO:0006412|GO:0006613|GO:0006614|GO:0006987|GO:0010467|GO:0016021|GO:0030968|GO:0044267	signal recognition particle receptor subunit alpha isoform 2	1394.08	571.558	10.4401	9.19068	1353.59	1425.54	1403.11	566.359	610.919	537.395	10.4905	10.4208	10.409	9.21205	9.21865	9.14134
ASHGA5P012177	0.00346071	0.00789965	4.19025	up	protein_coding	NM_001066	CCDS145.1	TNFRSF1B	RefSeq	3682	chr1	+	12227059	12269277		AATAATAGGAGTGGTGAACTGTGTCATCATGACCCAGGTGAAAAAGAAGCCCTTGTGCCT	7133	Hs.256278	GO:0005031|GO:0005515|GO:0005576|GO:0005886|GO:0006915|GO:0006954|GO:0016021|GO:0031625|GO:0045121|GO:0050728|GO:0050779|GO:0051044|GO:0071222	tumor necrosis factor receptor superfamily member 1B precursor	68.7311	18.45	6.10716	4.04013	68.3389	67.8899	69.9644	13.0754	29.6556	12.6192	6.19036	6.05599	6.07514	3.63201	4.69612	3.79226
ASHGA5P013434	1.66691e-06	5.7485e-05	4.4043	up	protein_coding	NM_001031711	CCDS34292.1	ERGIC1	RefSeq	2949	chr5	+	172261222	172379688		ACAAGAGTGGCAAGCAGCGGTACTCCTACCAGTACACGGTGGCCAACAAGGAATACGTCG	57222	Hs.509163	GO:0000139|GO:0005515|GO:0005789|GO:0005793|GO:0006888|GO:0016021|GO:0033116	endoplasmic reticulum-Golgi intermediate compartment protein 1	2883.39	655.917	11.5224	9.38345	2730.65	2928.3	2991.22	671.56	695.448	600.744	11.53	11.4925	11.5446	9.44756	9.41007	9.29273
ASHGA5P007862	0.00889119	0.0171691	3.75905	up	protein_coding	NM_152399	CCDS3721.1	TMEM155	RefSeq	2316	chr4	-	122680084	122686340		AATTTCCAAACTTGGCACAGCTGTAGATGCAGAACTGATGCCATCTGGTGCGATTCTACA	132332	Hs.27524	GO:0005576	protein TMEM155 precursor	24.2741	7.41842	4.64571	2.73534	24.0875	24.9298	23.8051	12.2553	5	5	4.73632	4.64715	4.55365	3.53048	2.32202	2.35352
ASHGA5P050025	4.87696e-07	4.0013e-05	3.92491	up	protein_coding	ENST00000322038	CCDS12009.1	TSHZ1	GENCODE	4992	chr18	+	72922709	73001905		GAAACAGTAGCGTCCAGGTATGCAAGAGACCGCGGAACATTGCACTAAACGTCGTCGAGC	10194	Hs.284217	GO:0006351|GO:0006355|GO:0009952|GO:0042474|GO:0060023|GO:0005634|GO:0005622|GO:0003677|GO:0003700|GO:0008270|GO:0043565|GO:0005515	teashirt zinc finger homeobox 1 [Source:HGNC Symbol;Acc:10669]	400.667	98.4568	8.60764	6.63498	376.882	413.201	411.917	92.8876	108.276	94.2069	8.6074	8.6111	8.60443	6.5722	6.68546	6.64729
ASHGA5P013834	0.00211662	0.00527243	3.45792	up	protein_coding	NM_005387	CCDS41605.1	NUP98	RefSeq	3959	chr11	-	3733058	3819022		TTTAGGAACCAATACAAACACTTCTAATTTTGGTTTTGGCACAAATACCAGTGGGAATAG	4928	Hs.524750	GO:0000059|GO:0000087|GO:0000236|GO:0000278|GO:0000776|GO:0005215|GO:0005515|GO:0005635|GO:0005635|GO:0005643|GO:0005643|GO:0005654|GO:0005829|GO:0005975|GO:0006260|GO:0006913|GO:0006999|GO:0008645|GO:0010827|GO:0015758|GO:0016032|GO:0017056|GO:0019048|GO:0019221|GO:0031080|GO:0031080|GO:0031965|GO:0044281|GO:0051028|GO:0055085	nuclear pore complex protein Nup98-Nup96 isoform 3	127.319	37.8196	6.96149	5.17158	126.245	129.121	126.592	27.165	40.1137	46.18	7.04528	6.94571	6.89347	4.74491	5.16125	5.60859
ASHGA5P028777	5.03727e-07	4.0013e-05	3.21082	up	protein_coding	NM_016617	CCDS9366.1	UFM1	RefSeq	2618	chr13	+	38923941	38937143		CGTGTTGGAAGTTGTTAATATCTGCTACTTGGAACATACGATTGCCTTTCAGAATAAATA	51569	Hs.740462	GO:0005634|GO:0005737|GO:0071569	ubiquitin-fold modifier 1 precursor	27130.7	8722.58	14.7136	13.0307	25516.3	27985.8	27890	8723.55	8963.3	8480.9	14.7233	14.7072	14.7104	13.082	13.0254	12.9847
ASHGA5P050855	0.000173534	0.000779099	2.07144	up	protein_coding	NM_003648	CCDS46546.1	DGKD	RefSeq	6229	chr2	+	234296799	234380743		GTACTTTCAGACCATCATCAAAGAGGGGATGCTGACCAAACAGAACAATTCATTCCAGCG	8527	Hs.471675	GO:0004143|GO:0004143|GO:0005524|GO:0005543|GO:0005737|GO:0005886|GO:0005886|GO:0006897|GO:0007165|GO:0007173|GO:0007205|GO:0007275|GO:0007596|GO:0010033|GO:0015031|GO:0016023|GO:0016049|GO:0019932|GO:0019992|GO:0030168|GO:0042803|GO:0046339|GO:0046339|GO:0046872|GO:0046982|GO:0051260	diacylglycerol kinase delta isoform 1	296.867	136.347	8.17242	7.12179	294.265	306.924	289.411	144.455	140.351	124.234	8.25193	8.18191	8.08341	7.24159	7.07606	7.04771
ASHGA5P038035	1.21494e-06	5.2552e-05	2.77535	up	protein_coding	NM_007172	CCDS14062.1	NUP50	RefSeq	5225	chr22	+	45559725	45583890	NM_153645	TTACTGGAGAAAAAGGATGCCTGAACACGCAAAGTCGGCTGCAGAATTATTGCCAAGTTG	10762	Hs.731619	GO:0005515|GO:0005643|GO:0005654|GO:0005975|GO:0008645|GO:0010827|GO:0015031|GO:0015758|GO:0016032|GO:0019221|GO:0031965|GO:0044281|GO:0046907|GO:0051028|GO:0055085	nuclear pore complex protein Nup50 isoform b	705.467	242.691	9.43435	7.96169	649.238	738.393	728.771	245.365	255.201	227.507	9.40575	9.45278	9.44453	8.01084	7.95923	7.91498
ASHGA5P050754	3.86809e-05	0.000280633	2.0837	up	protein_coding	NM_015535	CCDS46483.1	SPATS2L	RefSeq	6275	chr2	+	201170603	201346986	NM_001100422, NM_001100423	TGAGCAGCCTTGTAACCCAAGCAAGCCTAAGGCAAAAACATCTCCTGTTAAGTCCAATAC	26010	Hs.120323	GO:0005730|GO:0005737	SPATS2-like protein isoform a	650.088	297.608	9.31308	8.25393	629.648	650.622	669.994	298.395	325.802	268.626	9.35639	9.26819	9.31466	8.29055	8.31089	8.16036
ASHGA5P015554	1.59747e-05	0.00016218	2.60014	up	protein_coding	NM_022121	CCDS5188.1	PERP	RefSeq	4319	chr6	-	138409641	138428660		ATGGAGTACGCGTGGGGTAGAGCAGCGGCTGCCATGCTCTTCTGTGGCTTCATCATCCTG	64065	Hs.201446	GO:0005634|GO:0005730|GO:0005737|GO:0005739|GO:0005794|GO:0005886|GO:0005887|GO:0006915|GO:0006917|GO:0007155|GO:0030054|GO:0030057	p53 apoptosis effector related to PMP-22	585.871	213.729	9.1554	7.77681	534.042	620.327	603.242	221.932	211.997	207.258	9.11399	9.19554	9.15665	7.86178	7.68662	7.78202
ASHGA5P051774	4.68644e-05	0.000317239	2.57627	up	protein_coding	ENST00000273512	CCDS33893.1	NCEH1	GENCODE	4291	chr3	-	172348434	172429008	ENST00000538775	AGCCACTGAAACGCAGCGTCGTTTATATCCACGGAGGAGGCTGGGCCTTGGCAAGTGCAA	57552	Hs.444099	GO:0016042|GO:0008152|GO:0016021|GO:0005783|GO:0005792|GO:0016787|GO:0004091	neutral cholesterol ester hydrolase 1 [Source:HGNC Symbol;Acc:29260]	110.216	42.7911	6.7555	5.39021	98.291	119	113.358	45.079	46.01	37.2843	6.68761	6.83254	6.74634	5.49992	5.37324	5.29748
ASHGA5P008651	8.36514e-06	0.000114857	2.13814	up	protein_coding	NM_152724	CCDS31157.1	RSU1	RefSeq	3657	chr10	-	16632616	16859453	NM_012425	CCAGAACTAGGAAACTTGGATTTAACTGGCCAGAAGCAGGTATTCAAAGCAGAGAACAAT	6251	Hs.524161	GO:0005829|GO:0007165|GO:0007265|GO:0034329	ras suppressor protein 1 isoform 2	1472.59	675.869	10.521	9.4246	1385.75	1504.03	1527.99	692.989	672.771	661.846	10.5231	10.5007	10.539	9.48876	9.36391	9.42111
ASHGA5P008114	2.28698e-06	6.5101e-05	2.91246	up	protein_coding	NM_019005	CCDS43554.1	MIOS	RefSeq	3340	chr7	+	7606615	7647110		ACTCTGCACTTTATGAAGCAATACACAGAAGATATGGATCAGAAATCTCCAGGCAACAAA	54468	Hs.520215		WD repeat-containing protein mio	313.2	103.153	8.25087	6.70863	300.434	330.839	308.327	101.051	109.343	99.0648	8.28391	8.29303	8.17567	6.7036	6.69958	6.72271
ASHGA5P034311	3.86424e-05	0.00028053	2.60914	up	protein_coding	NM_003036	CCDS39.1	SKI	RefSeq	5707	chr1	+	2160133	2241652		CCAAAGAGAAGTTCCTGCATGAGGTGGTCAAGATGCGCGTGAAGCAGGAGGAGAAGCTCA	6497	Hs.656507	GO:0000122|GO:0000122|GO:0000122|GO:0000166|GO:0001843|GO:0002089|GO:0003682|GO:0003714|GO:0003714|GO:0005515|GO:0005634|GO:0005654|GO:0005667|GO:0005737|GO:0005737|GO:0006351|GO:0006351|GO:0006367|GO:0007179|GO:0007179|GO:0008270|GO:0008283|GO:0008285|GO:0009948|GO:0010467|GO:0010626|GO:0014902|GO:0016604|GO:0016605|GO:0017053|GO:0019901|GO:0019904|GO:0021772|GO:0022011|GO:0030177|GO:0030326|GO:…	ski oncogene	496.726	180.343	8.91188	7.52831	466.47	522.708	500.999	160.8	203.093	177.135	8.91717	8.93856	8.87991	7.39734	7.62467	7.5629
ASHGA5P003032	8.46543e-07	4.7291e-05	3.87048	up	protein_coding	NM_001113347	CCDS44083.1	ECE1	RefSeq	5259	chr1	-	21543739	21606183	NM_001113348, NM_001113349, NM_001397	AAGGCGGCCTATCGGGCTTACCAGAACTGGGTGAAGAAGAACGGGGCTGAGCACTCGCTC	1889	Hs.195080	GO:0001666|GO:0001921|GO:0003100|GO:0004175|GO:0004222|GO:0005768|GO:0005769|GO:0005886|GO:0006508|GO:0006915|GO:0007507|GO:0009897|GO:0010814|GO:0010815|GO:0010816|GO:0016021|GO:0016485|GO:0016486|GO:0017046|GO:0019229|GO:0031302|GO:0031982|GO:0033093|GO:0034959|GO:0042447|GO:0042733|GO:0042803|GO:0043583|GO:0045745|GO:0046872|GO:0048471|GO:0060037	endothelin-converting enzyme 1 isoform 3	1603.64	402.268	10.6418	8.68925	1507.12	1660.04	1643.75	413.213	413.896	379.693	10.634	10.6409	10.6505	8.76375	8.66037	8.64363
ASHGA5P039498	0.00173628	0.0044951	2.14203	up	protein_coding	NM_014883	CCDS34029.1	FAM13A	RefSeq	5882	chr4	-	89647104	89978346		AGAAAAGCCTGCTTGGAAGACATGAATTCAGCAGAGGGTGCTATTAGTGCCAAGTTGGTA	10144	Hs.97270	GO:0005096|GO:0005829|GO:0007264|GO:0051056	protein FAM13A isoform a	27.1506	13.7553	4.79823	3.69925	25.1675	29.4049	26.8795	12.2718	14.514	14.48	4.79134	4.88137	4.72198	3.53268	3.58727	3.9778
ASHGA5P013497	8.77239e-07	4.7757e-05	3.20137	up	protein_coding	NM_003981	CCDS32334.1	PRC1	RefSeq	3207	chr15	-	91509267	91537881		TGGGCTTCAGCGAGAACTTTCAAAGGCTTCCAAATCTGATGCTACTTCTGGAATCCTCAA	9055	Hs.366401	GO:0000022|GO:0000910|GO:0000922|GO:0005515|GO:0005634|GO:0005730|GO:0005737|GO:0005819|GO:0005876|GO:0005886|GO:0015630|GO:0019901|GO:0042802	protein regulator of cytokinesis 1 isoform 1	317.299	95.5083	8.26884	6.59015	298.632	329.24	324.023	91.3438	105.876	89.3049	8.27364	8.28541	8.24748	6.54945	6.65072	6.57029
ASHGA5P031358	2.86684e-06	7.1426e-05	2.11511	up	protein_coding	NM_003791	CCDS10941.1	MBTPS1	RefSeq	4354	chr16	-	84087368	84150517		AAGAGTTGCTGTTTTTGACACTGGGCTGAGCGAGAAGCATCCCCACTTCAAAAATGTGAA	8720	Hs.75890	GO:0000139|GO:0004252|GO:0005788|GO:0005789|GO:0005794|GO:0005795|GO:0006508|GO:0006629|GO:0006987|GO:0008203|GO:0016021|GO:0030968|GO:0042990	membrane-bound transcription factor site-1 protease preproprotein	952.995	436.117	9.88836	8.80763	887.942	1012.76	958.284	419.013	452.91	436.427	9.87507	9.92701	9.86301	8.78445	8.78975	8.84868
ASHGA5P051653	0.000209763	0.000887306	2.28182	up	protein_coding	NM_001040653	CCDS43146.1	ZXDC	RefSeq	12600	chr3	-	126169958	126194762		CTTCTATTTGGTATGAAGCACTCTATTCAGTCACCACCATATAGGTCACTTCTCTCATAC	79364	Hs.440049	GO:0003676|GO:0003700|GO:0005515|GO:0005575|GO:0005634|GO:0006351|GO:0008270|GO:0030275|GO:0045893|GO:0045893|GO:0070742	zinc finger protein ZXDC isoform 2	163	69.9914	7.31119	6.12101	158.19	173.414	157.396	75.589	71.9708	62.4145	7.3611	7.36588	7.20659	6.27287	6.05606	6.03408
ASHGA5P012670	0.00719439	0.0144006	2.96994	up	protein_coding	ENST00000379826	CCDS45032.1	SMAD9	GENCODE	5592	chr13	-	37418967	37494409		ATAGACATGTAGTGCTATCGATACCAAATGGAGACTTTCGACCAGTTTGTTACGAGGAGC	4093	Hs.123119	GO:0006351|GO:0045893|GO:0006355|GO:0001666|GO:0006468|GO:0007179|GO:0030902|GO:0071407|GO:0030509|GO:0001657|GO:0030901|GO:0045597|GO:0001880|GO:0005634|GO:0005667|GO:0005622|GO:0005829|GO:0005654|GO:0003700|GO:0005515|GO:0030618	SMAD family member 9 [Source:HGNC Symbol;Acc:6774]	29.0479	11.0599	4.89013	3.3197	25.6463	30.4321	31.0653	14.2652	13.4041	5.51042	4.82015	4.92643	4.9238	3.76449	3.46776	2.72685
ASHGA5P051095	0.00798044	0.015688	2.19537	up	protein_coding	NM_000830	CCDS42913.1	GRIK1	RefSeq	3231	chr21	-	30925865	31312282		TTCGAGAGGAGAGAGGGATTCGAAAACAGTCCTCAGTTCATACTGTGTAATCAGTTTAAA	2897	Hs.664641	GO:0005234|GO:0005886|GO:0005887|GO:0006810|GO:0007215|GO:0007268|GO:0007399|GO:0007417|GO:0015277|GO:0030054|GO:0045211|GO:0051966	glutamate receptor, ionotropic kainate 1 isoform 1 precursor	17.7459	9.095	4.19628	3.06182	18.9869	18.5182	15.7325	10.7459	11.2099	5.32919	4.40654	4.22005	3.96227	3.32523	3.17152	2.6887
ASHGA5P003166	5.84472e-07	4.127e-05	3.12674	up	protein_coding	NM_004932	CCDS3894.1	CDH6	RefSeq	8571	chr5	+	31193761	31329253		CATCGTGATCCTACTAGTGACAGTGGTGCTGTTTGCAGCTCTGAGGCGGCAGCGAAAAAA	1004	Hs.124776	GO:0005509|GO:0005634|GO:0005730|GO:0005737|GO:0005886|GO:0005886|GO:0007155|GO:0007156|GO:0016021|GO:0034329|GO:0034332|GO:0045216	cadherin-6 preproprotein	2178.43	693.053	11.1045	9.45983	2019.14	2307	2209.14	682.163	697.122	699.875	11.0818	11.1335	11.0982	9.4679	9.41348	9.49811
ASHGA5P002942	1.71482e-07	3.2016e-05	3.01604	up	protein_coding	ENST00000263640	CCDS2206.1	ACVR1	GENCODE	3045	chr2	-	158592957	158731623	NM_001111067	TTCTGGTTAAGAAGAATGGACAGTGTTGCATAGCAGATTTGGGCCTGGCAGTCATGCATT	90	Hs.470316	GO:0045893|GO:0043066|GO:0007507|GO:0060037|GO:0003197|GO:0045944|GO:0007368|GO:0001701|GO:0006468|GO:0001755|GO:0018107|GO:0007179|GO:0007281|GO:0001655|GO:0071385|GO:0001707|GO:0001702|GO:0030509|GO:0001569|GO:0045669|GO:0051145|GO:2000017|GO:0002526|GO:0060389|GO:0048641|GO:0030501|GO:0009968|GO:0000082|GO:0003289|GO:0030278|GO:0007178|GO:0010862|GO:0003143|GO:0060923|GO:0032924|GO:0032926|GO:…	activin A receptor, type I [Source:HGNC Symbol;Acc:171]	518.674	162.799	8.9756	7.38294	487.248	540.705	528.069	157.283	176.745	154.368	8.97736	8.9922	8.95723	7.36506	7.41907	7.3647
ASHGA5P010475	0.00175253	0.00452671	2.1584	up	protein_coding	ENST00000361574	CCDS12048.1	R3HDM4	GENCODE	1809	chr19	-	896502	913225		TTGCCGAGGCCTGCAACAACGCCACCTATGTGGAGGTCTGGAACGATTTCATGAACCGCT	91300	Hs.557655	GO:0005634|GO:0003676	R3H domain containing 4 [Source:HGNC Symbol;Acc:28270]	97.2608	45.6524	6.58069	5.47073	83.9156	98.1946	109.672	48.3803	53.5607	35.0162	6.47109	6.56818	6.7028	5.60742	5.60091	5.20386
ASHGA5P006011	5.30522e-05	0.000342118	2.21174	up	protein_coding	NM_005438	CCDS8121.1	FOSL1	RefSeq	1668	chr11	-	65659691	65667997		AGCCCAGCAGAAGTTCCACCTGGTGCCAAGCATCAACACCATGAGTGGCAGTCAGGAGCT	8061	Hs.283565	GO:0003700|GO:0005515|GO:0005634|GO:0005829|GO:0006357|GO:0006366|GO:0006935|GO:0006968|GO:0007565|GO:0007612|GO:0008284|GO:0008285|GO:0009612|GO:0009615|GO:0009629|GO:0014070|GO:0031668|GO:0032570|GO:0034097|GO:0042493|GO:0042542|GO:0042734|GO:0043065|GO:0043565|GO:0045787|GO:0046022|GO:0046983|GO:0051412|GO:0051591	fos-related antigen 1	558.962	239.862	9.08816	7.94297	545.866	575.393	555.627	222.638	247.554	249.395	9.14639	9.08369	9.03439	7.86729	7.91472	8.04691
ASHGA5P006400	5.26449e-05	0.000340347	3.55987	up	protein_coding	ENST00000318008	CCDS11331.1	LASP1	GENCODE	4109	chr17	+	37026111	37078023		TGGTGGCGGGAAGCGGTACCGCGCGGTGTATGACTACAGCGCCGCCGACGAGGACGAGGT	3927	Hs.548018	GO:0006811|GO:0034220|GO:0005925|GO:0030864|GO:0005737|GO:0008270|GO:0005515|GO:0051015|GO:0005070|GO:0015075	LIM and SH3 protein 1 [Source:HGNC Symbol;Acc:6513]	445.885	119.487	8.75993	6.9281	413.079	452.789	471.787	127.366	111.777	119.317	8.74243	8.74258	8.79477	7.05686	6.73422	6.99323
ASHGA5P012127	0.00117233	0.00328977	2.27951	up	protein_coding	NM_001142413	CCDS47989.1	C9orf47	RefSeq	4854	chr9	+	91605777	91611057		TGAGGACAAGAGGCCGAGGAAGCCGGTTCCGGGGACGGGCAACAGGGACTCAGGGACCAG	286223	Hs.585118	GO:0005576	uncharacterized protein C9orf47 isoform 2 precursor	26.7236	12.6578	4.76926	3.58054	21.5815	29.0002	29.5893	14.5978	13.4763	9.89944	4.58708	4.86303	4.85768	3.80323	3.47622	3.46218
ASHGA5P049861	6.5316e-05	0.000393477	3.13104	up	protein_coding	NM_001143999	CCDS11752.1	SEC14L1	RefSeq	5542	chr17	+	75137004	75213181	NM_001143998, NM_001144001, NM_001204410, NM_003003	TGATCTCCAGGTAGTGCCGCGCTGCCTGCACCTAGTGTGCAGAGGGGACGGCCGCCCCTC	6397	Hs.464184	GO:0005794|GO:0006810|GO:0016020|GO:0016021	SEC14-like protein 1 isoform a	377.124	115.061	8.51842	6.87178	361.747	408.275	361.349	124.996	115.353	104.835	8.55308	8.59286	8.40933	7.02544	6.78464	6.80527
ASHGA5P018803	3.43159e-06	7.6989e-05	2.84111	up	protein_coding	NM_001195101	CCDS53292.1	PTP4A2	RefSeq	3445	chr1	-	32372021	32385259		AAGTTCACAGAGGATTGGCCATTTGATGATGGAGCTCCACCCCCTAATCAGATAGTAGAT	8073	Hs.470477	GO:0004727|GO:0005737|GO:0005769|GO:0005886	protein tyrosine phosphatase type IVA 2 isoform 4	1998.86	697.241	10.9739	9.46745	1869.12	2072.4	2055.06	724.205	704.403	663.114	10.9674	10.9782	10.9761	9.5501	9.42825	9.42399
ASHGA5P002975	7.90617e-05	0.000449719	2.82179	up	protein_coding	NM_016076	CCDS1626.1	DESI2	RefSeq	4093	chr1	+	244816351	244872334		TTTATCAGAGATTCTTTGTGGGAAAGAGATTCCTCGCTGGATCAATCGACTTGCCTACTT	51029	Hs.498317	GO:0005737|GO:0006508|GO:0008233	desumoylating isopeptidase 2	1115.27	383.097	10.1133	8.6167	1066.68	1168.77	1110.36	402.428	356.467	390.396	10.1367	10.1305	10.0727	8.72385	8.44134	8.68493
ASHGA5P007272	0.00119038	0.00332993	2.59033	up	protein_coding	ENST00000330514	CCDS11487.1	GJC1	GENCODE	7644	chr17	-	42875815	42907607	NM_001080383	TTTTGGGTAACCGAAGTTCTGGACAACAGGGCATACCAATTCAATCACCATGAGTTGGAG	10052	Hs.532593	GO:0007601|GO:0006810|GO:0016044|GO:0007268|GO:0048468|GO:0001570|GO:0006936|GO:0007043|GO:0016264|GO:0048738|GO:0016021|GO:0005886|GO:0005789|GO:0005922|GO:0005921|GO:0005216	gap junction protein, gamma 1, 45kDa [Source:HGNC Symbol;Acc:4280]	141.49	54.4352	7.11031	5.73718	135.895	144.077	144.499	65.9357	51.9866	45.3832	7.14497	7.10328	7.08269	6.06855	5.55664	5.58634
ASHGA5P018525	0.000905788	0.00267133	2.04269	up	protein_coding	NM_001105544	CCDS47472.1	ECHDC1	RefSeq	2132	chr6	-	127609856	127664754	NM_001105545	GCCTGCGACGGTGTTATGATGCTACAACTTCTGGAAAAAGTAATTGAATTGGAAAATTGG	55862	Hs.486410	GO:0004492|GO:0005829|GO:0016831	ethylmalonyl-CoA decarboxylase isoform 3	585.266	271.726	9.15327	8.1228	579.875	626.79	549.134	261.364	257.288	296.527	9.23508	9.21063	9.01409	8.10246	7.97229	8.29365
ASHGA5P004762	5.30797e-06	9.1637e-05	2.61828	up	protein_coding	NM_015146	CCDS43360.1	SEPT8	RefSeq	4344	chr5	-	132091696	132113067	ENST00000448933	ACAAGAAGAATTAACGCACGCACAGACTTACATGTCAAGAGTGGACTTTAGACTTTCATG	23176	Hs.522057	GO:0005515|GO:0005525|GO:0005737|GO:0007049|GO:0031105	septin-8 isoform b	1025.41	379.729	9.99453	8.60591	973.333	1059.8	1043.08	368.408	380.79	389.99	10.0074	9.99445	9.98171	8.59503	8.53922	8.6835
ASHGA5P012809	1.01204e-05	0.000127197	2.03725	up	protein_coding	NM_015691	CCDS14136.1	WWC3	RefSeq	6463	chrX	+	9983794	10112518		AGAAATAGCAAGTCGTCGGGATAGGCTTTCCAGATTAAAACGAGAGCTGACCCAGATGAA	55841	Hs.527524		protein WWC3	514.493	239.222	8.96554	7.93892	498.131	526.541	518.807	226.749	251.968	238.95	9.01453	8.95004	8.93205	7.89146	7.9391	7.9862
ASHGA5P011815	9.34184e-06	0.00012157	4.95419	up	protein_coding	NM_001135771	CCDS46599.1	RPN2	RefSeq	2490	chr20	+	35807455	35870025		AGATGCAAAGATCTCTATTTCAAATGAGACCAAAGATCTGCTTCTGGCAGCTGTCAGTGA	6185	Hs.370895	GO:0004579|GO:0005634|GO:0005783|GO:0005789|GO:0006412|GO:0006464|GO:0006614|GO:0008250|GO:0010467|GO:0016021|GO:0018279|GO:0018279|GO:0043687|GO:0044267	dolichyl-diphosphooligosaccharide--protein glycosyltransferase subunit 2 isoform 2 precursor	357.766	70.5257	8.44564	6.137	345.263	364.806	363.228	70.4227	68.8147	72.3395	8.48624	8.43376	8.41694	6.16428	5.98856	6.25815
ASHGA5P007655	0.000122785	0.000611272	2.06681	up	protein_coding	NM_001174151	CCDS54615.1	ARL13B	RefSeq	3920	chr3	+	93698982	93774522	NM_001174150, NM_182896	CTATATTGGTGTTGGCAAATAAACAAGATAAAGAAGGAGCTTTAGGAGAAGCTGATGTCA	200894	Hs.533086	GO:0005515|GO:0005525|GO:0005622|GO:0007264|GO:0007368|GO:0009953	ADP-ribosylation factor-like protein 13B isoform 3	665.015	307.005	9.34899	8.30158	658.229	673.561	663.255	312.795	297.047	311.173	9.42683	9.31858	9.30156	8.3575	8.18332	8.36393
ASHGA5P050479	0.000203239	0.000866676	2.20245	up	protein_coding	NM_018062	CCDS1860.1	FANCL	RefSeq	1738	chr2	-	58386377	58468515	NM_001114636	GTCTGGAAGGAAACACTGAAATAAGAATACAACATTTCGGTGAAGAGCTGGAAACTTAAA	55120	Hs.631890	GO:0004842|GO:0004842|GO:0004842|GO:0005654|GO:0005737|GO:0006281|GO:0006281|GO:0006513|GO:0006974|GO:0008270|GO:0031625|GO:0043240	E3 ubiquitin-protein ligase FANCL isoform 2	682.089	296.311	9.38816	8.24906	682.94	702.942	660.387	302.132	283.395	303.405	9.48519	9.38605	9.29324	8.30705	8.11345	8.32668
ASHGA5P015186	3.97922e-05	0.000285476	2.07738	up	protein_coding	NM_001172645	CCDS54017.1	TK2	RefSeq	5060	chr16	-	66541905	66584315		ACGACATGCCTGGAATTCTTCTCCAACGCGACAGACGTCGAGGGCCTGATGTACCACGAT	7084	Hs.512619	GO:0004797|GO:0005524|GO:0005759|GO:0006139|GO:0006206|GO:0006260|GO:0016773|GO:0043097|GO:0044281|GO:0055086	thymidine kinase 2, mitochondrial isoform 4 precursor	342.368	156.619	8.37889	7.32412	320.512	350.904	355.687	164.261	157.874	147.721	8.37803	8.37398	8.38465	7.42677	7.24564	7.29994
ASHGA5P049178	9.47716e-06	0.000122505	3.53621	up	protein_coding	NM_001122957	CCDS45467.1	BCKDK	RefSeq	2190	chr16	+	31119661	31124112		TTTGGCCATCTGGACATGCATAGTGGCGCCCAGTCAGGACCCATGCACGGGTGAGACCCT	10295	Hs.513520	GO:0004674|GO:0005515|GO:0005524|GO:0005739|GO:0005947|GO:0005947|GO:0009063|GO:0009083|GO:0009083|GO:0016301|GO:0016310|GO:0016310|GO:0047323	[3-methyl-2-oxobutanoate dehydrogenase [lipoamide]] kinase, mitochondrial isoform b	367.212	99.8973	8.48265	6.66045	346.493	387.723	367.42	102.881	98.9374	97.8738	8.49208	8.52148	8.4344	6.73216	6.54242	6.70676
ASHGA5P010980	0.0453434	0.0697472	2.09368	up	protein_coding	NM_153036	CCDS5109.1	FAM26D	RefSeq	1330	chr6	+	116850175	116880031	NM_001256889	CAGCAAATTTATGCTGGGTTGGATTTTGATCACCTTGGCAACCATTGCTGCCTTAGTCTC	221301	Hs.350750	GO:0016021	protein FAM26D isoform c precursor	16.072	8.54637	4.05066	2.98462	15.7886	14.4812	17.9463	8.78669	5.85812	10.9943	4.14198	3.86071	4.14929	2.98639	2.3624	3.60505
ASHGA5P047795	7.24923e-05	0.000424328	2.11695	up	protein_coding	NM_021034	CCDS41585.1	IFITM3	RefSeq	678	chr11	-	319672	320914	NR_049759	AGAAACCGAAACTACTGGGGAAAGGGAGGGCTCACTGAGAACCATCCCAGTAACCCGACC	10410	Hs.374650	GO:0005765|GO:0005886|GO:0005886|GO:0006955|GO:0009615|GO:0016021|GO:0019221|GO:0031902|GO:0032897|GO:0034341|GO:0035455|GO:0035456|GO:0045071|GO:0046597|GO:0060337	interferon-induced transmembrane protein 3	388.662	174.072	8.56353	7.48154	381.775	406.355	377.855	169.137	175.611	177.467	8.62644	8.58623	8.47791	7.4719	7.40649	7.56623
ASHGA5P005460	0.00865608	0.0168005	4.5153	up	protein_coding	ENST00000306065	CCDS32986.1	ANKRD27	GENCODE	4453	chr19	-	33087906	33166102		TTTAACCGAAGGTTCTTTGCATGAGCCAGGGAGGCAAAGTGTCACACTGAGACAGAATAA	84079	Hs.59236	GO:0045022|GO:0005764|GO:0005769|GO:0005515|GO:0005096|GO:0005085	ankyrin repeat domain 27 (VPS9 domain) [Source:HGNC Symbol;Acc:25310]	42.5401	11.461	5.43173	3.25691	41.4789	42.6056	43.5357	14.1305	15.2526	5	5.48829	5.40256	5.40435	3.74981	3.66741	2.35352
ASHGA5P016313	6.01064e-06	9.7038e-05	2.23818	up	protein_coding	NM_002017	CCDS44768.1	FLI1	RefSeq	3993	chr11	+	128563812	128683162		GACTATTAAGGAGGCTCTGTCGGTGGTGAGCGACGACCAGTCCCTCTTTGACTCAGCGTA	2313	Hs.504281	GO:0000980|GO:0003677|GO:0003700|GO:0005634|GO:0006351|GO:0007599|GO:0008015|GO:0009887	Friend leukemia integration 1 transcription factor isoform 1	3731.23	1713.29	11.9006	10.7383	3512.03	3829.89	3851.78	1582.31	1851.41	1706.16	11.9027	11.8869	11.9123	10.6694	10.7914	10.7542
ASHGA5P031551	1.85615e-06	5.9587e-05	3.34666	up	protein_coding	NM_014287	CCDS10556.1	NOMO1	RefSeq	4261	chr16	+	14927642	14990014	NM_001004067, NM_173614	AGCCAAGAAACAGAAGACAAGGCGGACTTGAGGAGGAAGGGGACAGTTGCAGTCTCACTT	23420	Hs.730610	GO:0003674|GO:0004180|GO:0005575|GO:0008150|GO:0016021|GO:0030246	nodal modulator 1 precursor	3255.14	992.588	11.702	9.95929	3154.64	3333.67	3277.09	947.401	1007.26	1023.1	11.7491	11.6836	11.6733	9.93209	9.91967	10.0261
ASHGA5P053232	9.63751e-06	0.000123817	2.07702	up	protein_coding	NM_001128852	CCDS47666.1	SRRT	RefSeq	3029	chr7	+	100472700	100486285	NM_001128853, NM_001128854, NM_015908	AGAATGACAGTTCTAATGATGACAAAACAAAGAAGTCGGAGGGTGATGGGGACAAGGAAG	51593	Hs.111801	GO:0003677|GO:0005515|GO:0005654|GO:0005737|GO:0006351|GO:0006355|GO:0008283|GO:0031053|GO:0046685|GO:0097150	serrate RNA effector molecule homolog isoform c	760.827	352.925	9.55268	8.49816	736.299	771.774	774.407	351.077	355.852	351.846	9.59711	9.52269	9.53823	8.52453	8.43825	8.53171
ASHGA5P004683	0.00785509	0.0154874	4.76131	up	protein_coding	NM_022842	CCDS2727.1	CDCP1	RefSeq	6017	chr3	-	45123768	45187914		AATGTGGAAAAAACCATAAGCTGCACAGACCACCGGTACTGCCAAAGGAAATCCTACTCA	64866	Hs.476093	GO:0005576|GO:0005886|GO:0016021	CUB domain-containing protein 1 isoform 1 precursor	145.968	33.4746	7.15168	4.90032	143.893	154.524	139.485	24.0464	23.6882	52.6892	7.225	7.20065	7.02941	4.55568	4.34851	5.79679
ASHGA5P048753	1.44964e-05	0.00015423	2.62206	up	protein_coding	NM_001172828	CCDS53287.1	YTHDF2	RefSeq	2723	chr1	+	29063451	29096287	NM_001173128, NM_016258	TATTGCTAGCAAGCCTGCAAAACAGCAACCTAAACTGAAGACCAAGAATGGCATTGCAGG	51441	Hs.532286	GO:0006959	YTH domain family protein 2 isoform 2	597.403	216.655	9.18674	7.79604	597.113	597.24	597.855	218.808	220.496	210.661	9.28087	9.13543	9.14393	7.8389	7.74259	7.80663
ASHGA5P052445	7.49325e-05	0.000433691	5.07831	up	protein_coding	NM_001127496	CCDS47296.1	SPRY4	RefSeq	4941	chr5	-	141689991	141704620	NM_030964	GCCTTTCTGACAGTTTGTGTCGAAGCCCCAGTGCTCTGCCTGGAAACCTGGTTCTCTTCT	81848	Hs.323308	GO:0005515|GO:0005737|GO:0007275|GO:0032587|GO:0043407	protein sprouty homolog 4 isoform 2	3232.37	638.041	11.6883	9.34398	3391.16	3502.66	2803.29	612.398	723.915	577.811	11.8551	11.7634	11.4466	9.32077	9.4679	9.24327
ASHGA5P049661	0.000146426	0.000692385	4.17911	up	protein_coding	ENST00000436615	CCDS11363.1	RAPGEFL1	GENCODE	3727	chr17	+	38334241	38351906		TTCGAGCTCTCCTACAAGCTGGAGGCAAACAGTCAGTGAGAGTGGAGGCTCCAGTCAGAC	51195	Hs.632254	GO:0007264|GO:0007186|GO:0007399|GO:0005622|GO:0005624|GO:0005085|GO:0005057	Rap guanine nucleotide exchange factor (GEF)-like 1 [Source:HGNC Symbol;Acc:17428]	23.8	6.11083	4.61641	2.55321	22.0243	23.7486	25.6273	5	7.40023	5.93225	4.61598	4.57712	4.65612	2.32391	2.51571	2.82
ASHGA5P025197	0.000120928	0.000603801	3.0623	up	protein_coding	NM_001146277	CCDS54681.1	NCEH1	RefSeq	4284	chr3	-	172348434	172429008		CTGGGCCTTGAAATCAGGTATTATGATGAGCTGTGTACAGCAATGGCTGAGGAATTGAAT	57552	Hs.444099	GO:0004091|GO:0005783|GO:0016021|GO:0016042	neutral cholesterol ester hydrolase 1 isoform c	119.845	39.4833	6.8758	5.26118	113.683	125.241	120.612	39.5315	47.4719	31.4466	6.89464	6.90267	6.83007	5.30626	5.41902	5.05826
ASHGA5P050580	0.0135874	0.0247454	4.40805	up	protein_coding	NM_017623	CCDS2025.1	CNNM3	RefSeq	4916	chr2	+	97481990	97501121		TGGAGGACGTGATCGAGGAGATCATCAGGTCCGAGATCCTGGACGAGTCTGAAGACTACC	26505	Hs.711617	GO:0005515|GO:0005886|GO:0006811|GO:0016021	metal transporter CNNM3 isoform 1 precursor	30.4234	7.56796	4.95653	2.81639	33.3918	29.8863	27.9921	5	5	12.7039	5.19027	4.90232	4.777	2.32391	2.32202	3.80323
ASHGA5P046212	1.04792e-07	2.6315e-05	2.00036	up	protein_coding	ENST00000335144	CCDS43964.1	SPIN4	GENCODE	4112	chrX	-	62567106	62571218		CTTGTTGACTGTACTATTCAGATGGCTTTATGCTTTTGTGTATTTTATGTCACCTAGATC	139886	Hs.612782	GO:0007276	spindlin family, member 4 [Source:HGNC Symbol;Acc:27040]	239.878	114.412	7.86459	6.86433	221.856	249.039	248.738	112.041	121.983	109.211	7.84496	7.88352	7.86528	6.85951	6.86944	6.86403
ASHGA5P014513	0.0178941	0.03123	2.86766	up	protein_coding	NM_001131007	CCDS47148.1	KIAA0922	RefSeq	5034	chr4	+	154387497	154557862	NM_015196	ACGTCTGCAAGAGGAATGTTTTGGGAACAACTCGATTTGCTCACTTGAAGAAATCCAAGG	23240	Hs.732450	GO:0016021	transmembrane protein 131-like isoform 1 precursor	56.9506	22.1438	5.84152	4.32165	54.4609	58.5366	57.8544	16.1972	17.7015	32.5326	5.87129	5.84732	5.80596	3.96083	3.90003	5.10407
ASHGA5P007292	0.00250712	0.00607518	2.11403	up	protein_coding	NM_198889	CCDS34003.1	ANKRD17	RefSeq	8637	chr4	-	73940501	74124502		AGGAATAAAGCAGTCAGTGGAAGAGCATCTGCAATGTCAAACACTCCTACCCACAGTATT	26057	Hs.644997	GO:0003723|GO:0005634|GO:0005737|GO:0019048	ankyrin repeat domain-containing protein 17 isoform b	254.608	115.723	7.95042	6.87042	239.869	255.67	268.286	132.474	100.815	113.88	7.9568	7.91865	7.97581	7.11267	6.57078	6.92781
ASHGA5P016514	6.05581e-05	0.000374055	2.00795	up	protein_coding	NM_001171083	CCDS54398.1	SMPD4	RefSeq	3614	chr2	-	130908964	130939330		ATTGAGGACTTTCCAGCAAAGGGTCCTGTGAAGGCGTCCATCCAGGAGTGCATCCTCCCT	55627	Hs.516450	GO:0000139|GO:0004767|GO:0005783|GO:0005789|GO:0005794|GO:0005802|GO:0006644|GO:0006665|GO:0006685|GO:0006687|GO:0016021|GO:0044281|GO:0046475|GO:0046513|GO:0046872|GO:0050290|GO:0071356	sphingomyelin phosphodiesterase 4 isoform 3	148.014	72.1247	7.17469	6.16897	142.918	145.871	155.255	75.3673	74.5536	66.4533	7.21577	7.12268	7.18563	6.26808	6.10844	6.13039
ASHGA5P051978	1.51846e-05	0.00015757	2.77016	up	protein_coding	ENST00000332112	CCDS34010.1	EPGN	GENCODE	847	chr4	+	75174203	75179307		TAAGAAAGAGGTATGAAAAAGACAAAATATGAAGTCACTTCATATGCAATCGTTTGACAA	255324	Hs.401237	GO:0008284|GO:0001525|GO:0000187|GO:0043406|GO:0045840|GO:0050679|GO:0000165|GO:0045741|GO:0005576|GO:0005887|GO:0005515|GO:0008083|GO:0005154|GO:0004708	epithelial mitogen homolog (mouse) [Source:HGNC Symbol;Acc:17470]	839.316	293.026	9.70303	8.23307	810.961	860.863	846.123	299.754	285.665	293.66	9.74672	9.68902	9.67337	8.29601	8.12476	8.27842
ASHGA5P009469	9.93341e-06	0.000126133	4.31023	up	protein_coding	NM_139132	CCDS31347.1	NUP98	RefSeq	6758	chr11	-	3696239	3819022		TTCACCTTCTAAAACTCTACAGTGACAGCATACGTGAGAAGGCTGTTCGAGAGCTGCTTA	4928	Hs.524750	GO:0000059|GO:0000087|GO:0000236|GO:0000278|GO:0000776|GO:0005215|GO:0005515|GO:0005635|GO:0005635|GO:0005643|GO:0005643|GO:0005654|GO:0005829|GO:0005975|GO:0006260|GO:0006913|GO:0006999|GO:0008645|GO:0010827|GO:0015758|GO:0016032|GO:0017056|GO:0019048|GO:0019221|GO:0031080|GO:0031080|GO:0031965|GO:0044281|GO:0051028|GO:0055085	nuclear pore complex protein Nup98-Nup96 isoform 4	93.1715	22.2286	6.52629	4.41852	83.1849	96.1943	100.135	23.9843	23.6803	19.0213	6.46006	6.5381	6.5807	4.55252	4.34796	4.35509
ASHGA5P029663	0.00361719	0.00818348	2.53032	up	protein_coding	NM_006399	CCDS9843.1	BATF	RefSeq	953	chr14	+	75988783	76013334		ATCAAGCAGCTCACAGAGGAACTGAAGTACTTCACGTCGGTGCTGAACAGCCACGAGCCC	10538	Hs.509964	GO:0003700|GO:0005515|GO:0005634|GO:0006351|GO:0043565|GO:0046983	basic leucine zipper transcriptional factor ATF-like	32.5807	13.8277	5.03787	3.69855	24.8946	34.8711	37.9764	10.9542	16.5401	13.9887	4.77774	5.12207	5.21379	3.3592	3.80037	3.93608
ASHGA5P055666	0.00267006	0.00638608	4.09994	up	protein_coding	NM_032790	CCDS41851.1	ORAI1	RefSeq	1496	chr12	+	122064454	122079946		ACTGGTTAGCCATAAGACTGACCGACAGTTCCAGGAGCTCAACGAGCTGGCGGAGTTTGC	84876	Hs.55148	GO:0002115|GO:0005515|GO:0005887|GO:0007596|GO:0015279|GO:0043234|GO:0051924|GO:0051928	calcium release-activated calcium channel protein 1	81.4707	21.3098	6.33283	4.29722	68.6404	81.6194	94.1521	27.0915	24.6487	12.1892	6.19799	6.30993	6.49055	4.73966	4.41268	3.73933
ASHGA5P005372	1.33603e-05	0.000147787	2.8386	up	protein_coding	NM_001034	CCDS1669.1	RRM2	RefSeq	3284	chr2	+	10262862	10271546		TTTTAGCAAGGTTTTCAGAGTAGAGAACCCATTTGACTTTATGGAGAATATTTCACTGGA	6241	Hs.226390	GO:0000082|GO:0000083|GO:0000278|GO:0004748|GO:0004748|GO:0005515|GO:0005654|GO:0005737|GO:0005829|GO:0005971|GO:0006260|GO:0006260|GO:0009186|GO:0009263|GO:0015949|GO:0044281|GO:0046914|GO:0051290|GO:0055086	ribonucleoside-diphosphate reductase subunit M2 isoform 2	2038.7	712.853	11.0045	9.49933	1951.7	2042.11	2122.3	750.091	702.465	686.004	11.0292	10.9558	11.0285	9.60152	9.42413	9.47233
ASHGA5P005312	2.45029e-06	6.7461e-05	2.69923	up	protein_coding	NM_004726	CCDS14180.2	REPS2	RefSeq	7964	chrX	+	16964813	17171403	NM_001080975	AAAGCAAGACCAAGATCCAGATCTTACTCTAGCACCTCCATAGAAGAGGCCATGAAAAGG	9185	Hs.186810	GO:0005509|GO:0005515|GO:0005737|GO:0006461|GO:0007173	ralBP1-associated Eps domain-containing protein 2 isoform 1	266.557	95.1385	8.01693	6.58438	260.617	270.743	268.309	95.558	102.168	87.6895	8.07304	8.00165	7.97608	6.61751	6.59218	6.54344
ASHGA5P016545	0.00837533	0.0163337	2.19992	up	protein_coding	NM_178167		ZNF598	RefSeq	3210	chr16	-	2047767	2059763		ACTACTACAGCGACTATGCCTACCTGCGTGAGCACTTCCGGGAGAAGCACTTTCTGTGTG	90850	Hs.343828	GO:0005622|GO:0008270	zinc finger protein 598	133.344	61.2903	7.02383	5.88638	136.652	144.559	118.821	49.0686	84.4506	50.3517	7.15208	7.10843	6.81098	5.628	6.29997	5.73115
ASHGA5P016216	2.28552e-05	0.000202884	3.75612	up	protein_coding	ENST00000428041	CCDS32185.1	ARHGAP11B	GENCODE	1017	chr15	+	30918878	30931013		AGAAAAGAAGGGCGTGTACCAGACTTTATCCTGGAAAAGATACCAGCCATGTTGGGTATT	89839	Hs.659621	GO:0007264|GO:0051056|GO:0007165|GO:0005622|GO:0005829|GO:0005096	Rho GTPase activating protein 11B [Source:HGNC Symbol;Acc:15782]	376.387	96.6841	8.51763	6.60839	369.955	391.998	367.206	103.854	96.573	89.6256	8.58505	8.53442	8.43341	6.74602	6.50329	6.57585
ASHGA5P049215	2.76627e-05	0.000227664	2.35875	up	protein_coding	NM_001173984	CCDS54007.1	BRD7	RefSeq	2330	chr16	-	50352928	50402845	NM_013263	AGAGGTTGGACTTGTATTAGGTAATAAAGCTGGACCTGGGACTCGTGAGGAAGGAATGTG	29117	Hs.437894	GO:0002039|GO:0003713|GO:0003714|GO:0003714|GO:0005515|GO:0005634|GO:0005737|GO:0006351|GO:0006357|GO:0007049|GO:0008134|GO:0008285|GO:0016055|GO:0035066|GO:0042393|GO:0044212|GO:0045892|GO:0045893|GO:0070577|GO:2000134	bromodomain-containing protein 7 isoform 1	1438.23	596.009	10.4861	9.24811	1351.01	1501.57	1462.12	600.82	575.754	611.453	10.4883	10.4982	10.4719	9.29324	9.13477	9.3163
ASHGA5P010653	2.57713e-05	0.000218386	2.73261	up	protein_coding	NM_001100	CCDS1578.1	ACTA1	RefSeq	1509	chr1	-	229566992	229569843		CCGGCAGGACCACCGGCATCGTGCTGGACTCCGGCGACGGCGTCACCCACAACGTGCCCA	58	Hs.1288	GO:0001725|GO:0005200|GO:0005515|GO:0005524|GO:0005829|GO:0005865|GO:0005884|GO:0006936|GO:0009612|GO:0009991|GO:0010226|GO:0015629|GO:0016049|GO:0017022|GO:0030017|GO:0030049|GO:0030240|GO:0043503|GO:0043531|GO:0048545|GO:0048741	actin, alpha skeletal muscle	1778.73	640.573	10.7987	9.34844	1606.28	1843.34	1886.57	665.087	622.038	634.593	10.7342	10.8006	10.8614	9.43312	9.24493	9.36726
ASHGA5P005376	0.00138612	0.00375585	2.18103	up	protein_coding	ENST00000304658	CCDS42135.1	XPO6	GENCODE	4422	chr16	-	28109315	28223190		GGCCAGCATGGCATCTGAAGAAGCCTCTCTCAGGGCATTGGAAAGTCTGATGACAGAATT	23214	Hs.460468	GO:0006611|GO:0006886|GO:0005634|GO:0005737|GO:0005886|GO:0005622|GO:0005730|GO:0005515|GO:0005488|GO:0008565	exportin 6 [Source:HGNC Symbol;Acc:19733]	260.702	115.029	7.98499	6.85999	247.322	275.586	259.197	111.22	104.331	129.536	7.9991	8.02462	7.93126	6.84752	6.6247	7.10774
ASHGA5P008707	1.76045e-05	0.000172258	3.46451	up	protein_coding	NM_003257	CCDS42007.1	TJP1	RefSeq	7165	chr15	-	29992356	30114706		ATAGAATAGACTCCCCTGGATTTAAGCCAGCCTCTCAACAGAAAGCAGAAGCTTCATCTC	7082	Hs.510833	GO:0001825|GO:0005515|GO:0005516|GO:0005634|GO:0005737|GO:0005829|GO:0005886|GO:0005886|GO:0005913|GO:0005921|GO:0005923|GO:0006915|GO:0006921|GO:0007043|GO:0016323|GO:0019904|GO:0030054|GO:0035329|GO:0043296|GO:0045177|GO:0046581|GO:1901350	tight junction protein ZO-1 isoform a	1548.34	432.956	10.5901	8.79744	1459.76	1585.66	1599.61	453.666	411.622	433.582	10.5921	10.5713	10.6068	8.8991	8.65421	8.83901
ASHGA5P054682	0.00125615	0.00347239	2.53967	up	protein_coding	NM_001033	CCDS7750.1	RRM1	RefSeq	3234	chr11	+	4115923	4160106		GCAGCAATTGAAACATATAATCTTCTTTCTGAGAGGTGGTTTACTCATGCTTCGCCCACT	6240	Hs.445705	GO:0004748|GO:0004748|GO:0005515|GO:0005524|GO:0005654|GO:0005829|GO:0005971|GO:0006260|GO:0006260|GO:0009263|GO:0015949|GO:0044281|GO:0051290|GO:0055086	ribonucleoside-diphosphate reductase large subunit	256.041	98.4606	7.95943	6.61479	251.528	263.135	253.46	86.2967	127.345	81.7405	8.02277	7.96041	7.8951	6.46838	6.93758	6.43841
ASHGA5P014333	1.03017e-05	0.000128234	3.1014	up	protein_coding	NM_001135652	CCDS46259.1	EIF2AK2	RefSeq	3697	chr2	-	37332283	37374965		TGGACAAGAGGAAGGCGGAGCGTGAAGTAAAAGCATTGGCAAAACTTGATCATGTAAATA	5610	Hs.131431	GO:0003725|GO:0004674|GO:0004694|GO:0004715|GO:0005515|GO:0005524|GO:0005829|GO:0006468|GO:0008285|GO:0008601|GO:0009615|GO:0019048|GO:0019054|GO:0019058|GO:0030683|GO:0033689|GO:0046777	interferon-induced, double-stranded RNA-activated protein kinase isoform b	626.149	192.551	9.25735	7.62443	588	634.081	656.365	191.484	214.639	171.529	9.25755	9.22866	9.28583	7.6528	7.70567	7.51481
ASHGA5P035774	8.6018e-07	4.7604e-05	2.66656	up	protein_coding	ENST00000296102	CCDS1761.1	MRPL33	GENCODE	518	chr2	+	27994583	28002608		TCAACACCAAGAGAAACCGACTGCGGGAAAAACTGACTCTTTTGCATTATGATCCAGTTG	9553	Hs.515879	GO:0006412|GO:0005622|GO:0005739|GO:0005840|GO:0003735	mitochondrial ribosomal protein L33 [Source:HGNC Symbol;Acc:14487]	14775.5	5812.48	13.8797	12.4648	14178.6	15468.8	14679.2	5745.39	5846.44	5845.62	13.9105	13.8858	13.8429	12.4855	12.4263	12.4824
ASHGA5P039301	2.79087e-06	7.0484e-05	3.75807	up	protein_coding	ENST00000302787	CCDS3355.1	LETM1	GENCODE	5462	chr4	-	1813205	1857974		AAGAATCTAAAGCCAGCAAGAGATTGACAAAAAGGGTGCAGCAAATGATCGGGCAGATCG	3954	Hs.120165	GO:0042407|GO:0016021|GO:0005739|GO:0005743|GO:0005515|GO:0005509	leucine zipper-EF-hand containing transmembrane protein 1 [Source:HGNC Symbol;Acc:6556]	1426.34	369.045	10.4723	8.56231	1302.82	1488.49	1487.71	357.343	369.264	380.527	10.433	10.4832	10.5007	8.54772	8.49159	8.64761
ASHGA5P004129	6.23271e-05	0.000380521	2.5791	up	protein_coding	NM_017447	CCDS42908.1	C21orf91	RefSeq	5448	chr21	-	19161283	19191703	ENST00000284881	TACAGCAGAGAGGAATTGAATTCGATGACTCTTGGTGAGGTAGAGCAACTGAATGCAAAG	54149	Hs.293811		protein EURL homolog isoform 2	57.8357	23.4253	5.86254	4.49567	58.795	59.9639	54.7482	23.9606	25.4844	20.831	5.97747	5.88264	5.7275	4.55063	4.45977	4.47662
ASHGA5P012143	2.24989e-05	0.00020107	2.68932	up	protein_coding	NM_004639	CCDS47403.1	BAG6	RefSeq	3832	chr6	-	31606804	31620477		TATACAGACCTTACTATCCCGGATGGAGACTCTCCCCTACCTTCAGTGTCGAGGAGGGCC	7917	Hs.440900	GO:0001822|GO:0005515|GO:0005634|GO:0005829|GO:0006511|GO:0006810|GO:0007130|GO:0007283|GO:0007420|GO:0009790|GO:0016568|GO:0018393|GO:0030154|GO:0030324|GO:0031593|GO:0032435|GO:0042771|GO:0043022|GO:0045861|GO:0050821|GO:0070059|GO:0070628|GO:0071816|GO:0071818	large proline-rich protein BAG6 isoform a	876.349	315.891	9.76601	8.33877	812.305	916.266	900.476	296.259	316.746	334.667	9.74876	9.78083	9.76845	8.28082	8.2722	8.4633
ASHGA5P030588	4.47248e-06	8.4801e-05	6.36716	up	protein_coding	NM_015059	CCDS32261.1	TLN2	RefSeq	11650	chr15	+	62939509	63136829		AGTTTGGCCAAAGCTGTTGCCAATGCAGCTGCCATGTTGGTACTAAAGGCAAAGAATGTT	83660	Hs.569438	GO:0001726|GO:0003779|GO:0005158|GO:0005198|GO:0005200|GO:0005515|GO:0005737|GO:0005911|GO:0005916|GO:0005925|GO:0007016|GO:0007043|GO:0007155|GO:0015629|GO:0045202	talin-2	31.7008	5.02116	5.01714	2.34649	32.9609	30.8852	31.2562	5.06349	5	5	5.17203	4.94729	4.9321	2.36394	2.32202	2.35352
ASHGA5P008994	2.65362e-05	0.000221765	2.07627	up	protein_coding	NM_003070	CCDS34977.1	SMARCA2	RefSeq	5758	chr9	+	2015341	2193623		AAGGAAACAGTTCAGGGCGACAGCTCAGTGAAGTCTTCATTCAGTTACCTTCAAGGAAAG	6595	Hs.298990	GO:0000122|GO:0000790|GO:0001105|GO:0003713|GO:0004386|GO:0005515|GO:0005524|GO:0005634|GO:0005654|GO:0005730|GO:0006338|GO:0006355|GO:0006357|GO:0007399|GO:0008094|GO:0008285|GO:0016514|GO:0030308|GO:0035887|GO:0043231|GO:0044212|GO:0045111|GO:0045892|GO:0045893|GO:0045893|GO:0045944|GO:0071564|GO:0071565|GO:0071778	probable global transcription activator SNF2L2 isoform a	1853.97	891.558	10.863	9.809	1763.73	1944.58	1853.6	902.88	867.136	904.657	10.8751	10.8782	10.8356	9.86456	9.71658	9.84587
ASHGA5P012238	0.00215067	0.00534013	2.16059	up	protein_coding	NM_001018038	CCDS47983.1	VPS13A	RefSeq	10187	chr9	+	79792360	79997921		GGATGGGACTGGAAATCAAATGTTACAGGCATCAAAAAGTTTGATATGAAAAGTTAATGC	23230	Hs.459790	GO:0005515|GO:0005622|GO:0006895|GO:0008104|GO:0015031	vacuolar protein sorting-associated protein 13A isoform D	36.4917	17.7555	5.20413	4.0927	37.7324	41.1666	30.5761	18.6402	18.9663	15.66	5.35579	5.35383	4.90277	4.17559	4.01132	4.09119
ASHGA5P002557	0.000424431	0.0014981	2.53156	up	protein_coding	NM_004792	CCDS2235.1	PPIG	RefSeq	2717	chr2	+	170440849	170494254		GCAAGAAGAGTGCATCTAGTGAGAGTGAAGCTGAAAATCTTGAAGCACAACCCCAGTCTA	9360	Hs.727580	GO:0003755|GO:0005634|GO:0005654|GO:0005730|GO:0005737|GO:0006457|GO:0008380|GO:0016018|GO:0016363|GO:0016607	peptidyl-prolyl cis-trans isomerase G	282	106.893	8.09482	6.75479	259.277	284.072	302.652	100.101	101.542	119.037	8.0671	8.06898	8.14838	6.69136	6.58294	6.99008
ASHGA5P000980	1.15282e-05	0.000136614	2.97316	up	protein_coding	NM_004581	CCDS45088.1	RABGGTA	RefSeq	2312	chr14	-	24734743	24740833	NM_182836	AGCTATTCAGGTGTGAGCTGTCAGTGGAGAAGTCCACAGTGCTGCAGTCTGAGCTGGAAT	5875	Hs.377992	GO:0004663|GO:0006464|GO:0007601|GO:0008270|GO:0018344	geranylgeranyl transferase type-2 subunit alpha	399.138	127.72	8.60117	7.02918	374.913	418.734	403.769	126.911	126.062	130.187	8.60025	8.62717	8.5761	7.05148	6.9216	7.11445
ASHGA5P008453	6.55568e-05	0.000394414	2.11983	up	protein_coding	NM_006369	CCDS533.1	LRRC41	RefSeq	2960	chr1	-	46744071	46769038		TCAGCTGGACATCAGTTCCAACTGCATCAAGCCAGATGGGCTTCTGGAGTTCGCCAAGCG	10489	Hs.144941	GO:0016567	leucine-rich repeat-containing protein 41	519.288	231.241	8.97613	7.89218	471.785	553.883	532.196	232.308	225.695	235.719	8.93502	9.02527	8.96811	7.928	7.78082	7.96773
ASHGA5P007284	1.20132e-06	5.2552e-05	2.42579	up	protein_coding	ENST00000330720	CCDS12718.1	KDELR1	GENCODE	1557	chr19	-	48885826	48894810		TCAAAATCTGGAAGTCCCGCTCGTGCGCCGGAATTTCAGGGAAGAGCCAGGTCCTGTTTG	10945	Hs.515515	GO:0006886|GO:0016192|GO:0006621|GO:0016021|GO:0005622|GO:0005789|GO:0005624|GO:0005801|GO:0005793|GO:0005783|GO:0004872|GO:0046923|GO:0005046	KDEL (Lys-Asp-Glu-Leu) endoplasmic reticulum protein retention receptor 1 [Source:HGNC Symbol;Acc:6304]	879.134	352.095	9.77393	8.49548	825.097	883.292	929.013	346.278	366.862	343.145	9.77222	9.72927	9.82031	8.50534	8.48346	8.49764
ASHGA5P006951	0.000406758	0.00145239	3.36103	up	protein_coding	NM_001172221	CCDS53302.1	SCMH1	RefSeq	3245	chr1	-	41492870	41628689	NM_001031694	TGCTCCAGGGGAGTGTTAAAAGGATCAAATGAAAGAAGGGATATGGAATCATTTTGGAAA	22955	Hs.571874	GO:0003677|GO:0003700|GO:0005634|GO:0006338|GO:0006351|GO:0007283|GO:0009653|GO:0009952|GO:0010369|GO:0016458|GO:0045892|GO:0045892	polycomb protein SCMH1 isoform e	29.9274	9.6971	4.93102	3.18212	28.3113	26.689	34.7818	11.4915	10.3375	7.26226	4.9608	4.74373	5.08855	3.43246	3.04002	3.07388
ASHGA5P038946	3.17266e-05	0.000247781	2.78886	up	protein_coding	NM_001690	CCDS2976.1	ATP6V1A	RefSeq	4607	chr3	+	113465865	113530905		TTTATGAACGAGCAGGCAGGGTGAAATGTCTTGGAAATCCTGAAAGAGAAGGGAGTGTCA	523	Hs.477155	GO:0005524|GO:0005739|GO:0005829|GO:0005829|GO:0005886|GO:0005887|GO:0005902|GO:0006810|GO:0006879|GO:0008286|GO:0015991|GO:0016324|GO:0016469|GO:0033180|GO:0033572|GO:0046933|GO:0046961|GO:0051701|GO:0055085|GO:0090382	V-type proton ATPase catalytic subunit A	256.169	88.6107	7.95999	6.48032	238.389	267.134	262.984	84.233	89.3983	92.2008	7.94933	7.98148	7.94916	6.43557	6.38706	6.61833
ASHGA5P004855	0.00236086	0.00577926	3.05354	up	protein_coding	NM_022062	CCDS41730.1	PKNOX2	RefSeq	3730	chr11	+	125034558	125303285		GTTGTGTCAGGTGGAGCCTTATACCAACCGGTTACCATGGTAACCTCCCAGGGTCAGGTG	63876	Hs.278564	GO:0003677|GO:0003700|GO:0003785|GO:0005634|GO:0005737|GO:0006357|GO:0015629|GO:0015630|GO:0043565|GO:0051015	homeobox protein PKNOX2	40.3219	14.189	5.35072	3.74024	40.3791	45.099	35.4877	17.7768	12.9331	11.857	5.45158	5.48256	5.11801	4.11026	3.40802	3.70243
ASHGA5P012301	1.99754e-06	6.1919e-05	2.74011	up	protein_coding	NM_005708	CCDS9469.1	GPC6	RefSeq	7114	chr13	+	93879077	95060273		AGCAAAGCCAGATACTTGCCTGAGATCATGAATGATGGGCTCACCAACCAGATCAACAAT	10082	Hs.444329	GO:0005578|GO:0005615|GO:0005796|GO:0005886|GO:0005887|GO:0005975|GO:0006024|GO:0006027|GO:0016477|GO:0030203|GO:0030204|GO:0031225|GO:0043202|GO:0043395|GO:0044281	glypican-6 precursor	585.806	203.025	9.1576	7.70337	557.498	610.849	589.071	198.704	206.95	203.422	9.17877	9.17147	9.12257	7.70411	7.65071	7.75528
ASHGA5P007274	6.1624e-05	0.000377523	2.12599	up	protein_coding	NM_152562	CCDS6049.1	CDCA2	RefSeq	3735	chr8	+	25316512	25365425		AATAATGCTGGAAATGCCTCTTTCATTTTGGGAACTGGGAAGATTGTGACTCCTCAGAAG	157313	Hs.33366	GO:0005634|GO:0005730|GO:0005737|GO:0007067|GO:0051301	cell division cycle-associated protein 2	212.648	96.4148	7.69264	6.6045	207.093	222.79	208.061	89.7509	103.378	96.1151	7.75043	7.72038	7.6071	6.52547	6.61072	6.67732
ASHGA5P006264	2.54886e-07	3.4256e-05	4.03631	up	protein_coding	NM_001184701	CCDS54757.1	UGDH	RefSeq	3026	chr4	-	39500375	39529218	NM_003359	GATGCAAACACAAAACCCAACTTGAATTTACAGGTGCTGTCCAACCCTGAGTTTCTGGCA	7358	Hs.572518	GO:0001702|GO:0003979|GO:0005829|GO:0006011|GO:0006024|GO:0006065|GO:0006065|GO:0006805|GO:0009055|GO:0044281|GO:0051287	UDP-glucose 6-dehydrogenase isoform 3	2200.01	537.765	11.1207	9.10763	2135.3	2265.49	2199.24	517.965	555.947	539.384	11.1629	11.1082	11.0909	9.09197	9.08523	9.14568
ASHGA5P010358	0.000662438	0.0020971	6.1869	up	protein_coding	ENST00000361034	CCDS33672.1	GRAMD4	GENCODE	4316	chr22	+	47022657	47075688		TGCCTTATTGGAAAAACATTTCTTACAGGAGGAGCTCCGGAAGCTGCGAGAAGAAACCAA	23151	Hs.475150	GO:0006915|GO:0016021|GO:0031966	GRAM domain containing 4 [Source:HGNC Symbol;Acc:29113]	37.6906	7.10911	5.25655	2.62733	36.1832	42.3713	34.5173	5.30611	11.0212	5	5.2987	5.39466	5.07629	2.38623	3.14225	2.35352
ASHGA5P042291	3.79161e-06	7.9832e-05	2.03122	up	protein_coding	NM_003522	CCDS4592.1	HIST1H2BF	RefSeq	430	chr6	+	26199786	26200216		ACCAGCTCTAAGTAATTCTAACGTCTTCATACCCAATCCCAAAGGCTCTTTTAAGAGCCA	8343	Hs.182137		histone H2B type 1-C/E/F/G/I	2835.31	1423.15	11.4984	10.4761	2760.55	2842.84	2902.54	1377.32	1467.16	1424.96	11.5456	11.4514	11.4983	10.4714	10.4622	10.4946
ASHGA5P051105	8.35624e-06	0.000114857	2.01755	up	protein_coding	ENST00000290219	CCDS33544.1	IFNGR2	GENCODE	2221	chr21	+	34775201	34809828		ATCTCGTTTCCGGAAAAGGAGCAAGAAGATGTTCTCCAAACGCTTTGAACCAAAGCATGG	3460	Hs.634632	GO:0009615|GO:0007166|GO:0019221|GO:0060333|GO:0060334|GO:0005886|GO:0005783|GO:0005887|GO:0004872|GO:0005515|GO:0004906	interferon gamma receptor 2 (interferon gamma transducer 1) [Source:HGNC Symbol;Acc:5440]	2674.48	1342.61	11.4105	10.3979	2531.31	2753.09	2739.05	1338.04	1331.36	1358.43	11.4203	11.3977	11.4136	10.433	10.3295	10.4313
ASHGA5P002617	0.00016388	0.000749058	2.02285	up	protein_coding	NM_006243	CCDS1503.1	PPP2R5A	RefSeq	3135	chr1	+	212458878	212535205		CAGCTCAAAGATGCCACTTCAAATGAACAACAAGAGCTTTTCTGTCAGAAGTTGCAGCAG	5525	Hs.726493	GO:0000159|GO:0000775|GO:0005515|GO:0005634|GO:0005737|GO:0007165|GO:0008601|GO:0016020|GO:0019900|GO:0031430|GO:0035307|GO:0090005|GO:0090219	serine/threonine-protein phosphatase 2A 56 kDa regulatory subunit alpha isoform isoform 1	249.638	117.871	7.92277	6.90638	242.168	258.201	248.547	112.403	117.878	123.331	7.96953	7.93457	7.86422	6.8653	6.81583	7.03801
ASHGA5P004490	2.05788e-07	3.2628e-05	5.03142	up	protein_coding	NM_002205	CCDS8880.1	ITGA5	RefSeq	4267	chr12	-	54789044	54813050		ATGAAGATCTACCTCAGGAACGAGTCAGAATTTCGAGACAAACTCTCGCCGATTCACATC	3678	Hs.505654	GO:0001525|GO:0001726|GO:0005161|GO:0005178|GO:0005515|GO:0005886|GO:0005911|GO:0005925|GO:0007044|GO:0007155|GO:0007157|GO:0007159|GO:0007229|GO:0007411|GO:0007596|GO:0007613|GO:0008305|GO:0009897|GO:0019048|GO:0030949|GO:0032587|GO:0033631|GO:0035313|GO:0043184|GO:0050731|GO:0050900|GO:0071062	integrin alpha-5 precursor	10358.2	2150.94	13.3863	11.0553	9875.19	10702.6	10496.7	2139.18	2152.58	2161.06	13.4196	13.3806	13.3585	11.0851	11.003	11.0778
ASHGA5P003998	4.32861e-06	8.351e-05	2.74137	up	protein_coding	NM_001184763	CCDS53423.1	UHMK1	RefSeq	8194	chr1	+	162466963	162499419	NM_175866	CCAAAGGAAAATCCTGGCAGAGGACAAGTCTTTGTTGAGTATGCAAATGCTGGTGATTCC	127933	Hs.127310	GO:0003723|GO:0004674|GO:0005515|GO:0005524|GO:0005634|GO:0007050|GO:0016740|GO:0018105|GO:0018105|GO:0030424|GO:0031175|GO:0032839|GO:0043021|GO:0045948|GO:0046777|GO:0046825|GO:0071598	serine/threonine-protein kinase Kist isoform 2	281.738	98.5272	8.09417	6.63927	268.413	297.103	279.699	99.7715	101.598	94.2125	8.11777	8.13038	8.03436	6.68657	6.58386	6.64738
ASHGA5P005190	9.49693e-07	4.9186e-05	4.15746	up	protein_coding	NM_207660	CCDS32134.1	ZC3H14	RefSeq	3737	chr14	+	89029252	89079853		GAAAAAAATCAAGCTGAGATGAGTGAACTGAGTGTGGCACAGAAACCAGAAAAACTTTTG	79882	Hs.686171	GO:0003723|GO:0005515|GO:0005634|GO:0005730|GO:0005737|GO:0008270|GO:0016607	zinc finger CCCH domain-containing protein 14 isoform 2	309.414	72.5237	8.23366	6.17796	299.995	309.143	319.105	73.6263	75.2772	68.6678	8.28188	8.19187	8.22724	6.23148	6.12211	6.18029
ASHGA5P001895	0.000203377	0.000867005	3.88469	up	protein_coding	NM_021955	CCDS5633.1	GNGT1	RefSeq	628	chr7	+	93535819	93540485		AAGAATGCTAGTTTCCAAATGTTGTGAAGAAGTAAGAGATTACGTTGAAGAACGATCTGG	2792	Hs.732212	GO:0003924|GO:0004871|GO:0005834|GO:0005886|GO:0006184|GO:0007165|GO:0007186|GO:0007268|GO:0007602|GO:0008104|GO:0010659|GO:0042462|GO:0071456	guanine nucleotide-binding protein G(T) subunit gamma-T1 precursor	21.1256	6.26918	4.44505	2.48724	21.8814	18.8452	22.6502	7.33579	6.47176	5	4.60788	4.24481	4.48245	2.69852	2.40969	2.35352
ASHGA5P026219	3.36786e-07	3.5441e-05	3.90541	up	protein_coding	NM_018222	CCDS44541.1	PARVA	RefSeq	8719	chr11	+	12399025	12556903		TCTTGAATGTCTCCTTTGCCTTTGAGCTCATGCAAGATGGAGGGTTGGAAAAGCCAAAAC	55742	Hs.432914	GO:0003779|GO:0005515|GO:0005634|GO:0005737|GO:0005829|GO:0005925|GO:0007155|GO:0015629|GO:0030027|GO:0030036|GO:0034329|GO:0043234|GO:0051291|GO:0060271	alpha-parvin	2256.75	571.2	11.1561	9.19064	2164.71	2337.26	2268.29	576.854	578.448	558.298	11.1832	11.1509	11.1342	9.2354	9.1433	9.19321
ASHGA5P041156	0.000533765	0.00177546	3.20696	up	protein_coding	ENST00000430046	CCDS47230.1	FCHO2	GENCODE	4981	chr5	+	72251807	72386349		AAGGAAATTATAGGATCCTTGTCAAATGCTATAAAGGAAATTCATTTGCAGATAGGCCAG	115548	Hs.165762	GO:0072659|GO:0048268|GO:0072583|GO:0010324|GO:0005886|GO:0005905|GO:0030136|GO:0035091|GO:0005546|GO:0001786	FCH domain only 2 [Source:HGNC Symbol;Acc:25180]	126.333	39.2937	6.94654	5.26534	137.147	131.997	109.857	38.822	38.1002	40.9591	7.15749	6.97704	6.70509	5.27896	5.0837	5.43335
ASHGA5P021645	0.000252237	0.00102376	2.07613	up	protein_coding	NM_001033551	CCDS32584.1	TOM1L2	RefSeq	5675	chr17	-	17746821	17875784		GGCATTAACAGCATGGGCTGATGCCTTTCGAAGCAGTCCTGATCTCACCGGCGTTGTGCA	146691	Hs.462379	GO:0005622|GO:0006886	TOM1-like protein 2 isoform 1	125.571	59.9192	6.94119	5.8873	120.571	134.275	121.867	57.6208	70.1557	51.981	6.97842	7.00136	6.8438	5.86525	6.01862	5.77803
ASHGA5P011505	0.00108635	0.00309463	7.5645	up	protein_coding	NM_001184966	CCDS55483.1	WDR44	RefSeq	3893	chrX	+	117480035	117583923		CAGGAAAAGTTGGGCTTTCAACATTCAAGATTATTGAAAGTATTATTGAGGAGAGTCAGA	54521	Hs.98510	GO:0005794|GO:0005829|GO:0005874|GO:0010008|GO:0017137|GO:0030334|GO:0048471	WD repeat-containing protein 44 isoform 3	48.0575	7.52788	5.59926	2.68002	44.6354	52.9125	46.6246	5	12.5836	5	5.59202	5.70482	5.50094	2.32391	3.36261	2.35352
ASHGA5P048638	6.17346e-06	9.8839e-05	2.31792	up	protein_coding	NM_015023	CCDS296.1	WDTC1	RefSeq	4802	chr1	+	27561006	27635110		TGAACCATTAAGAAAAGATGGCGAAAGTCAACATAACTAGAGACCTCATCCGTAGGCAGA	23038	Hs.469154	GO:0000122|GO:0001701|GO:0004857|GO:0005515|GO:0005634|GO:0005829|GO:0006006|GO:0008361|GO:0032869|GO:0035264|GO:0042393|GO:0042826|GO:0043231|GO:0045717|GO:0055082	WD and tetratricopeptide repeats protein 1	568.916	232.967	9.1147	7.90186	558.564	581.385	566.801	232.482	240.921	225.498	9.18213	9.09819	9.06378	7.92946	7.87343	7.9027
ASHGA5P033579	3.98833e-05	0.000285775	2.0863	up	protein_coding	NM_022751	CCDS11905.1	FAM59A	RefSeq	7048	chr18	-	29843483	30050447	NM_001242409	AGAACAGATGTGATCAGTTTAGAGGTTCTGTCCGATCCAAATGTGCGACTTCTCCTCTTC	64762	Hs.444314	GO:0005515	protein FAM59A isoform 2	199.775	92.2608	7.60137	6.54042	197.599	199.984	201.741	90.9181	94.6369	91.2274	7.67934	7.56125	7.56352	6.54404	6.47372	6.6035
ASHGA5P043003	0.000473765	0.00163216	3.1534	up	protein_coding	NM_001077653	CCDS43568.1	TBX20	RefSeq	1824	chr7	-	35242041	35293711	NM_001166220	CAGATGGTGTCTTTTGAAAAGGTGAAACTCACCAACAATGAACTGGATCAACATGGCCAT	57057	Hs.404167	GO:0000122|GO:0000977|GO:0001085|GO:0001102|GO:0001105|GO:0001569|GO:0001706|GO:0001764|GO:0001947|GO:0003143|GO:0003148|GO:0003175|GO:0003180|GO:0003193|GO:0003203|GO:0003207|GO:0003215|GO:0003272|GO:0003279|GO:0003344|GO:0003700|GO:0005634|GO:0005737|GO:0006936|GO:0008015|GO:0008283|GO:0009953|GO:0010991|GO:0021524|GO:0035922|GO:0045892|GO:0048370|GO:0055008|GO:0060045|GO:0060413|GO:0060577	T-box transcription factor TBX20 isoform 1	16.6613	5.7773	4.10897	2.45206	18.0354	15.7885	16.16	7.23864	5.09327	5	4.33249	3.9903	4.00411	2.67629	2.32637	2.35352
ASHGA5P051517	1.27129e-06	5.3545e-05	3.32091	up	protein_coding	NM_001177642	CCDS2799.1	DAG1	RefSeq	5595	chr3	+	49507564	49573051	NM_001165928, NM_001177634, NM_001177635, NM_001177636, NM_001177637, NM_001177638, NM_001177639, NM_001177640, NM_001177641, NM_001177643, NM_001177644, NM_004393	ACATGAAATTAGTGCCGGTGGTGAATAACAGACTATTTGACATGTCGGCCTTCATGGCTG	1605	Hs.76111	GO:0002011|GO:0003779|GO:0005509|GO:0005515|GO:0005604|GO:0005615|GO:0005654|GO:0005737|GO:0005856|GO:0005886|GO:0005913|GO:0005925|GO:0006509|GO:0006607|GO:0007016|GO:0008307|GO:0009279|GO:0015631|GO:0016010|GO:0016011|GO:0016021|GO:0016340|GO:0017166|GO:0019048|GO:0021682|GO:0022011|GO:0030027|GO:0030175|GO:0030336|GO:0033268|GO:0034453|GO:0042169|GO:0042383|GO:0043034|GO:0043237|GO:0043409|GO:…	dystroglycan preproprotein	894.075	260.192	9.79672	8.06514	858.868	907.015	916.342	258.875	262.298	259.405	9.82299	9.76717	9.8	8.08761	7.99931	8.1085
ASHGA5P003836	0.00344361	0.00786601	3.49686	up	protein_coding	NM_033397	CCDS7557.1	ITPRIP	RefSeq	4378	chr10	-	106071898	106093663		AAGGTGTAACGTTCACAGGAAAGCTCCAACCATGGCCATGGGGCTCTTCCGCGTGTGTCT	85450	Hs.523252	GO:0005886	inositol 1,4,5-trisphosphate receptor-interacting protein precursor	21.2214	7.09805	4.43033	2.62427	16.0868	21.494	26.0834	5.38187	10.9123	5	4.16903	4.43952	4.68244	2.39399	3.12529	2.35352
ASHGA5P034824	2.81663e-05	0.000229848	2.25452	up	protein_coding	NM_001002919	CCDS46218.1	FAM150B	RefSeq	1403	chr2	-	279560	288308		CCCCGAGCGCACGATGCGCGGACCCGGGCACCCCCTCCTCCTGGGGCTGCTGCTGGTGCT	285016	Hs.355207	GO:0005576	protein FAM150B precursor	6941.59	3263.78	12.8146	11.6418	6375.49	7267.8	7181.46	3279.22	3136.81	3375.29	12.7774	12.8278	12.8386	11.6863	11.5392	11.6998
ASHGA5P006401	2.38054e-05	0.000208127	2.99525	up	protein_coding	NM_198141	CCDS10084.1	GANC	RefSeq	4603	chr15	+	42566365	42645864		ATGAATACATGCTGGGGAGTGCATTATTGGTTCATCCAGTCACAGAACCAAAAGCCACCA	2595	Hs.730806	GO:0004558|GO:0005975|GO:0030246|GO:0032450	neutral alpha-glucosidase C	44.9868	15.9173	5.50963	3.92695	43.4844	47.8784	43.5976	15.0933	17.7414	14.9172	5.55485	5.56722	5.40682	3.8572	3.90306	4.0206
ASHGA5P004626	0.0321071	0.0516655	3.57821	up	protein_coding	NM_015690	CCDS2421.1	STK36	RefSeq	4946	chr2	+	219536748	219567440		CCCTGCAGAGGTTCGGTTGACTCCACCAGGTAGTTGTGGATTCTATGATGGCCTCCTTAT	27148	Hs.471404	GO:0000287|GO:0004674|GO:0004674|GO:0005515|GO:0005524|GO:0005524|GO:0005634|GO:0005737|GO:0006468|GO:0006468|GO:0007228|GO:0008134|GO:0009791|GO:0042384|GO:0045880|GO:0051090	serine/threonine-protein kinase 36 isoform 1	39.9176	13.762	5.34077	3.50153	41.1701	41.4946	37.088	5.66814	23.1261	12.4918	5.4789	5.36473	5.17867	2.41839	4.31232	3.77389
ASHGA5P037012	3.26609e-06	7.6085e-05	3.58507	up	protein_coding	NM_001172132	CCDS54454.1	HCK	RefSeq	2234	chr20	+	30639990	30689657		CCGCTGTCATGAGTTACAGTCCTTCCAGGATGTGCCTCTGAAAATGGATTGCATATAAAT	3055	Hs.655210	GO:0002522|GO:0002758|GO:0004713|GO:0004715|GO:0005515|GO:0005524|GO:0005634|GO:0005764|GO:0005794|GO:0005829|GO:0005884|GO:0005901|GO:0005925|GO:0006468|GO:0006909|GO:0006954|GO:0007155|GO:0007229|GO:0007498|GO:0008284|GO:0008360|GO:0016032|GO:0018108|GO:0019048|GO:0019221|GO:0030133|GO:0030838|GO:0031234|GO:0031663|GO:0042995|GO:0043066|GO:0043299|GO:0045728|GO:0046777|GO:0050690|GO:0050727|GO:…	tyrosine-protein kinase HCK isoform e	77.9001	22.4431	6.27559	4.43359	72.9587	75.0901	85.6515	21.7621	24.8733	20.6938	6.27895	6.1932	6.35462	4.40654	4.42572	4.46851
ASHGA5P012752	0.000883074	0.00262406	3.3745	up	protein_coding	NM_080413	CCDS13037.1	VPS16	RefSeq	2337	chr20	+	2821372	2847378		GGGCGATGCACCCGAGAGCATCCAATATAAGCAGCTCACCATCCAGGTGCTGCTGGACAG	64601		GO:0005765|GO:0005769|GO:0005770|GO:0005884|GO:0006886|GO:0030424|GO:0030897|GO:0031902|GO:0043025|GO:0051015|GO:0055037	vacuolar protein sorting-associated protein 16 homolog isoform 3	59.3792	18.5608	5.90163	4.14696	60.8629	59.4075	57.8671	20.851	16.2854	18.5461	6.02876	5.86989	5.80624	4.34228	3.77541	4.32318
ASHGA5P036265	4.34967e-05	0.000302128	4.16519	up	protein_coding	NM_014213	CCDS2267.2	HOXD9	RefSeq	1902	chr2	+	176987412	176989645		TCAAAATGTCTTCCAGTGGCACCCTCAGCAACTACTACGTGGACTCGCTTATAGGCCATG	3235	Hs.236646	GO:0003700|GO:0005634|GO:0006351|GO:0007519|GO:0008344|GO:0009952|GO:0009954|GO:0030879|GO:0035115|GO:0035137|GO:0043565|GO:0045944|GO:0048704|GO:0048935	homeobox protein Hox-D9	716.85	164.908	9.45749	7.3991	712.502	738.588	699.462	176.8	154.431	163.493	9.5427	9.45366	9.37611	7.5365	7.21454	7.44628
ASHGA5P008959	0.000132138	0.000642434	2.14614	up	protein_coding	NM_181508	CCDS7837.1	HPS5	RefSeq	4536	chr11	-	18300216	18343721	NM_007216, NM_181507	ATCCTGAGGATTGCTGAGAAAAGGCAGAGGGCCTTGATACAAAGCATGCTTGAAAAATGC	11234	Hs.437599	GO:0005829|GO:0006996|GO:0007596|GO:0043473	Hermansky-Pudlak syndrome 5 protein isoform b	390.9	173.033	8.57287	7.47112	359.594	403.847	409.26	167.247	169.139	182.713	8.54469	8.57765	8.59626	7.45421	7.35126	7.60788
ASHGA5P005635	0.00156921	0.00415139	2.18797	up	protein_coding	NM_024754	CCDS4014.2	PTCD2	RefSeq	2103	chr5	+	71616199	71655180		AAATATAAAAGTGCTTTGCAAGTATTGATAGAGATGAAAAACCAAGATGTGAAGTTCACC	79810	Hs.126906	GO:0001822|GO:0001889|GO:0005739|GO:0007005|GO:0048747|GO:0050684|GO:0055010	pentatricopeptide repeat-containing protein 2	100.411	45.965	6.62586	5.49626	96.2284	92.6816	112.322	46.7191	42.482	48.6939	6.6557	6.48799	6.73388	5.55277	5.25067	5.68536
ASHGA5P003774	2.07194e-05	0.00019091	3.573	up	protein_coding	NM_182643	CCDS5989.1	DLC1	RefSeq	7479	chr8	-	12940871	13372429		TTCAAGGTATTTCAGAGAAGGAAAAGGCTGAAATTGAAGCCAAGGAAGCTTGTGATTGGC	10395	Hs.134296	GO:0001725|GO:0001843|GO:0003007|GO:0005100|GO:0005100|GO:0005515|GO:0005634|GO:0005737|GO:0005829|GO:0005884|GO:0005901|GO:0005925|GO:0006917|GO:0006919|GO:0007202|GO:0007264|GO:0008285|GO:0008285|GO:0008360|GO:0017166|GO:0021575|GO:0030036|GO:0030336|GO:0030336|GO:0030675|GO:0030900|GO:0032869|GO:0032956|GO:0035024|GO:0035307|GO:0042169|GO:0043274|GO:0048041|GO:0051056|GO:0051497	rho GTPase-activating protein 7 isoform 1	17.3657	5	4.17029	2.33315	17.385	18.3999	16.3122	5	5	5	4.28183	4.2109	4.01813	2.32391	2.32202	2.35352
ASHGA5P002309	2.22103e-06	6.4322e-05	3.50963	up	protein_coding	NM_014676	CCDS338.1	PUM1	RefSeq	5410	chr1	-	31404352	31538564	NM_001020658	AAAGCTCTTGAGTTTATTCCTTCAGACCAGCAGAATGAGATGGTTCGGGAACTAGATGGC	9698	Hs.281707	GO:0003723|GO:0005829|GO:0006417|GO:0006892|GO:0016044	pumilio homolog 1 isoform 2	1108.47	306.669	10.1074	8.29606	1100.91	1141.58	1082.93	305.308	323.212	291.488	10.1845	10.0986	10.0391	8.32004	8.29919	8.26895
ASHGA5P052224	4.97815e-07	4.0013e-05	2.82497	up	protein_coding	NM_000997	CCDS3934.1	RPL37	RefSeq	1586	chr5	-	40831429	40835387		TGATATAGCGGAAGTGCCTTCTCTTCCGGTCTTTCTGGTCTCGGCCGCAGAAGCGAGATG	6167	Hs.731513	GO:0000184|GO:0003723|GO:0003735|GO:0003735|GO:0005829|GO:0006412|GO:0006412|GO:0006413|GO:0006414|GO:0006415|GO:0006614|GO:0010467|GO:0016032|GO:0016070|GO:0016071|GO:0019058|GO:0019083|GO:0019843|GO:0022625|GO:0022625|GO:0044267|GO:0046872	60S ribosomal protein L37	1035.41	356.118	10.0087	8.51044	971.95	1059.29	1074.98	336.361	377.537	354.456	10.0052	9.9933	10.0275	8.46481	8.52436	8.54215
ASHGA5P003613	6.04489e-06	9.7455e-05	3.00194	up	protein_coding	NM_145260	CCDS1694.1	OSR1	RefSeq	1911	chr2	-	19551245	19558372		GCGGAACAAGATCCGGATTGAGAAGCCACTGCAACTACCGAAATGGGCAGCAAAACCTTG	130497	Hs.123933	GO:0000122|GO:0001655|GO:0001657|GO:0001823|GO:0002062|GO:0003676|GO:0005634|GO:0005730|GO:0006351|GO:0007507|GO:0008270|GO:0008406|GO:0010628|GO:0030154|GO:0030501|GO:0030857|GO:0035115|GO:0035116|GO:0036023|GO:0042474|GO:0042476|GO:0042733|GO:0043066|GO:0045944|GO:0048389|GO:0048793|GO:0048863|GO:0050679|GO:0060021|GO:0060272|GO:0071300|GO:0072075|GO:0072111|GO:0072133|GO:0072143|GO:0072162|GO:…	protein odd-skipped-related 1	1780.27	582.286	10.8031	9.21716	1747.32	1799.6	1793.91	565.024	581.949	599.885	10.8634	10.7657	10.78	9.20947	9.15195	9.29006
ASHGA5P019798	2.55172e-06	6.8156e-05	2.05105	up	protein_coding	NM_001111113	CCDS47044.1	UBE2K	RefSeq	5106	chr4	+	39699663	39784410		GAGCGAGGAGGTCCGGTTTATCACTAAAATATGGCATCCTAATATTAGTTCCGTCACAGG	3093	Hs.50308	GO:0004842|GO:0005524|GO:0005737|GO:0006511|GO:0031625|GO:0034450|GO:0070936	ubiquitin-conjugating enzyme E2 K isoform 3	6539.61	3384.35	12.7318	11.6954	6254.97	6712.17	6651.68	3373.83	3396.25	3382.97	12.7517	12.7113	12.7324	11.7304	11.65	11.706
ASHGA5P006549	6.4945e-05	0.000391649	2.03853	up	protein_coding	NM_002204	CCDS11558.1	ITGA3	RefSeq	5044	chr17	+	48133339	48167849		GCTGTGGAAGTGCGGCTTCTTCAAGCGAGCCCGCACTCGCGCCCTGTATGAAGCTAAGAG	3675	Hs.265829	GO:0001764|GO:0005515|GO:0005886|GO:0005886|GO:0007160|GO:0007229|GO:0007596|GO:0007613|GO:0008305|GO:0009986|GO:0016323|GO:0050900	integrin alpha-3 isoform a precursor	181.665	86.3432	7.46635	6.43882	170.248	177.843	196.905	90.1056	89.3184	79.6056	7.46933	7.40077	7.52895	6.53097	6.38537	6.40014
ASHGA5P005828	0.00115368	0.00324569	2.26622	up	protein_coding	NM_173664	CCDS4400.1	ARL10	RefSeq	2405	chr5	+	175792501	175800503		CAACAAGCAGGACCTGAGCGAGGCCATGAGTATGGGGGAGCTGCAGCGGGAGCTGGGTCT	285598	Hs.424552	GO:0005525|GO:0005622|GO:0007264	ADP-ribosylation factor-like protein 10	37.854	17.6427	5.26213	4.08184	33.8435	36.7145	43.004	19.0661	16.8398	17.0222	5.20613	5.19229	5.38797	4.21239	3.82672	4.20642
ASHGA5P008520	1.64852e-05	0.00016493	3.15827	up	protein_coding	NM_005641	CCDS5686.1	TAF6	RefSeq	2787	chr7	-	99704692	99716995	NM_001190415, NM_139315, NR_033792	TATCTAGAAAAATACGTCCATGAGCTGATTCCAGCTGTGATGACCTGCATCGTGAGCAGA	6878	Hs.489309	GO:0003677|GO:0003700|GO:0003700|GO:0005515|GO:0005634|GO:0005654|GO:0005669|GO:0005737|GO:0006352|GO:0006355|GO:0006366|GO:0006366|GO:0006367|GO:0006367|GO:0006368|GO:0008285|GO:0010467|GO:0016032|GO:0033276|GO:0045786|GO:0046982|GO:0051090|GO:0071339	transcription initiation factor TFIID subunit 6 isoform alpha	216.608	66.9325	7.71822	6.05908	203.804	223.439	222.583	63.7818	67.9083	69.1075	7.7243	7.7243	7.70606	6.01905	5.96751	6.19069
ASHGA5P011361	2.77861e-05	0.000228155	5.01416	up	protein_coding	NM_017779	CCDS644.1	DEPDC1	RefSeq	4504	chr1	-	68939834	68962799		AACATTTTGGGCTTGCTGCAACCTCATTTAGAGAGGGTTGCCATCGATGCTCTACAGTTA	55635	Hs.445098	GO:0005096|GO:0005515|GO:0005634|GO:0006351|GO:0017053|GO:0035556|GO:0045892	DEP domain-containing protein 1A isoform b	165.751	33.1579	7.33491	5.00891	158.787	174.778	163.689	32.3768	32.5613	34.5357	7.36547	7.37729	7.26198	5.00446	4.83466	5.1876
ASHGA5P034372	4.50163e-07	3.8703e-05	4.38629	up	protein_coding	ENST00000349038	CCDS32859.1	PTBP1	GENCODE	3203	chr19	+	797391	812327	ENST00000356948, ENST00000394601	TTTCTCCAAGTTCGGCACAGTGTTGAAGATCATCACCTTCACCAAGAACAACCAGTTCCA	5725	Hs.172550	GO:0010467|GO:0006397|GO:0008380|GO:0033119|GO:0000398|GO:0000381|GO:0048025|GO:0051148|GO:0005634|GO:0005730|GO:0005654|GO:0030530|GO:0000166|GO:0003723|GO:0005515|GO:0003676|GO:0008187|GO:0036002	polypyrimidine tract binding protein 1 [Source:HGNC Symbol;Acc:9583]	3062.4	701.453	11.6108	9.47785	2994.08	3085.14	3108	696.937	718.174	689.247	11.6747	11.5628	11.5951	9.49838	9.45707	9.4781
ASHGA5P029967	0.0163665	0.0289673	2.45792	up	protein_coding	NM_173500	CCDS42029.1	TTBK2	RefSeq	5635	chr15	-	43036541	43213007		AGTTTCATGGGTCAACACAGATCAGGTCAATAGCTCAACTTCGTCTCAGTTCTTTCCTCG	146057	Hs.646511	GO:0004674|GO:0005515|GO:0005524|GO:0008219|GO:0018105	tau-tubulin kinase 2	80.7306	35.0757	6.32042	5.02298	82.6317	90.0814	69.4787	22.9743	50.813	31.4398	6.45061	6.44606	6.06458	4.48746	5.52359	5.05788
ASHGA5P010288	1.08842e-05	0.000132273	2.86106	up	protein_coding	NM_001935	CCDS2216.1	DPP4	RefSeq	3913	chr2	-	162848754	162931052		TTGGAGTGGATTTCCAGGCAATGTGGTATACTGATGAAGACCATGGAATAGCTAGCAGCA	1803	Hs.368912	GO:0001666|GO:0002020|GO:0002709|GO:0004177|GO:0004252|GO:0005102|GO:0005515|GO:0005518|GO:0005576|GO:0005783|GO:0005794|GO:0005886|GO:0006508|GO:0007155|GO:0008236|GO:0008239|GO:0008284|GO:0009986|GO:0010716|GO:0016021|GO:0016324|GO:0030027|GO:0030139|GO:0031258|GO:0031295|GO:0033632|GO:0042110|GO:0042277|GO:0042803|GO:0043542|GO:0045121|GO:0046581|GO:0051234|GO:0071438	dipeptidyl peptidase 4	326.154	109.087	8.30873	6.79218	309.097	345.729	323.637	105.984	111.008	110.269	8.32705	8.35349	8.24566	6.77514	6.72351	6.87789
ASHGA5P051358	0.00618626	0.0127135	3.69278	up	protein_coding	NM_014577	CCDS14080.1	BRD1	RefSeq	4617	chr22	-	50166936	50218452		CCTTCATTTTAGGTAATCATTACCAAATGAGGAGGAAAGGACGATGTCATCGAGGCTCTG	23774	Hs.127950	GO:0005634|GO:0005634|GO:0008270|GO:0042393|GO:0043966|GO:0070776	bromodomain-containing protein 1	27.3876	7.91242	4.81074	2.92603	30.0528	27.6082	24.5017	8.77249	5	9.96477	5.043	4.79038	4.59885	2.98402	2.32202	3.47207
ASHGA5P051398	0.00175877	0.00453675	2.62326	up	protein_coding	NM_033084	CCDS2595.1	FANCD2	RefSeq	5204	chr3	+	10068112	10141344		AGCCACTGAGGTATCTCTACAAAACCCACCAGAGTCTGGCACTGATGGTTGCATTTTGTT	2177	Hs.208388	GO:0000793|GO:0005515|GO:0005654|GO:0006281|GO:0007129|GO:0007276|GO:0010332	Fanconi anemia group D2 protein isoform a	46.8675	18.8674	5.5665	4.17514	50.5138	45.8134	44.2754	21.1999	17.2863	18.1161	5.76642	5.50675	5.42634	4.3686	3.86449	4.29233
ASHGA5P008099	1.81725e-06	5.9308e-05	2.80707	up	protein_coding	NM_001008712	CCDS34876.1	RBPMS	RefSeq	1438	chr8	+	30241943	30405029		GCATGCCCAGTGTTTCTCTCCTGAGGCAAAGCCCAACACACCTGTCTTTTGTCCACTTCT	11030	Hs.334587	GO:0000166|GO:0003713|GO:0005515|GO:0005634|GO:0005737|GO:0006351|GO:0006355|GO:0006396|GO:0008143|GO:0010862|GO:0060391	RNA-binding protein with multiple splicing isoform C	3143.26	1135.59	11.6466	10.1575	2985.14	3178.88	3265.76	1095.17	1150.15	1161.45	11.6675	11.6043	11.6679	10.1434	10.1179	10.2113
ASHGA5P001739	2.38836e-05	0.000208653	2.60909	up	protein_coding	NM_002660	CCDS13313.1	PLCG1	RefSeq	5205	chr20	+	39766160	39804357	NM_182811	GTGAGGATCGTATATCAGCCAAGGACCTGAAGAACATGCTGTCCCAGGTCAACTACCGGG	5335	Hs.268177	GO:0000186|GO:0001701|GO:0001726|GO:0004435|GO:0004435|GO:0004629|GO:0005057|GO:0005158|GO:0005168|GO:0005509|GO:0005515|GO:0005543|GO:0005737|GO:0005829|GO:0005829|GO:0005886|GO:0005886|GO:0006816|GO:0007165|GO:0007165|GO:0007173|GO:0007202|GO:0007411|GO:0007596|GO:0008180|GO:0008543|GO:0009306|GO:0009395|GO:0009629|GO:0010243|GO:0010634|GO:0019048|GO:0019221|GO:0030027|GO:0030971|GO:0032959|GO:…	1-phosphatidylinositol 4,5-bisphosphate phosphodiesterase gamma-1 isoform a	738.252	270.985	9.50515	8.1216	711.27	759.78	743.705	276.911	263.079	272.966	9.54091	9.49776	9.47677	8.18191	8.00348	8.1794
ASHGA5P034393	3.52063e-05	0.000266447	2.45238	up	protein_coding	NM_003249	CCDS12095.1	THOP1	RefSeq	2568	chr19	+	2785505	2813599		AGCTCTCTGAGTTCGACGTGGAGATGAGCATGAGGGAGGACGTGTACCAGAGGATCGTGT	7064	Hs.78769	GO:0004222|GO:0005737|GO:0006508|GO:0006518|GO:0007243|GO:0042277|GO:0046872	thimet oligopeptidase	230.512	90.5922	7.80735	6.51317	217.164	232.831	241.541	88.7654	90.4499	92.5614	7.81121	7.7861	7.82474	6.5111	6.40519	6.62321
ASHGA5P001592	2.14399e-07	3.2628e-05	3.0572	up	protein_coding	ENST00000237889	CCDS2336.1	NDUFB3	GENCODE	755	chr2	+	201936461	201950473		TTGCTGTCAGACATGGCCCATGAACATGGACATGAGCATGGACATCATAAAATGGAACTT	4709	Hs.109760	GO:0044281|GO:0006810|GO:0022904|GO:0006120|GO:0016021|GO:0005739|GO:0005743|GO:0005747|GO:0008137	NADH dehydrogenase (ubiquinone) 1 beta subcomplex, 3, 12kDa [Source:HGNC Symbol;Acc:7698]	5944.67	2007.07	12.5756	10.9634	5571.23	6170.76	6092.02	1977.94	2020.02	2023.25	12.5707	12.576	12.5801	10.9791	10.9199	10.9911
ASHGA5P053192	0.000334176	0.00125511	2.24271	up	protein_coding	NM_001040152	CCDS55126.1	PEG10	RefSeq	6628	chr7	+	94285636	94299006	NM_001172437	CCCGCTGTAGAGGGACCTTCAGCGACCGGGCCAGAAATAATAAGGTCCCCACAAGATGAT	23089	Hs.147492	GO:0001890|GO:0003677|GO:0005515|GO:0005634|GO:0005737|GO:0006915|GO:0008270|GO:0030154|GO:0030512	retrotransposon-derived protein PEG10 isoform 2	156.87	68.8772	7.25572	6.09048	154.822	164.144	151.645	64.9879	82.1619	59.4818	7.33171	7.2851	7.15036	6.04647	6.25689	5.96808
ASHGA5P005683	7.79139e-06	0.00011073	2.86505	up	protein_coding	NM_001681	CCDS9143.1	ATP2A2	RefSeq	4359	chr12	+	110719031	110788897		CTGGAACCTGCAATACTGGAGTAACCGCTTCCTAAACCATTTTGCAGAAATGTAAGGGTG	488	Hs.506759	GO:0002026|GO:0005388|GO:0005509|GO:0005524|GO:0005789|GO:0005789|GO:0005887|GO:0006754|GO:0006810|GO:0006874|GO:0006984|GO:0007155|GO:0007596|GO:0008022|GO:0008544|GO:0016020|GO:0016529|GO:0031095|GO:0031775|GO:0033017|GO:0034220|GO:0043231|GO:0043234|GO:0043434|GO:0044548|GO:0045822|GO:0055085|GO:0070296	sarcoplasmic/endoplasmic reticulum calcium ATPase 2 isoform a	513.412	169.92	8.96307	7.44452	513.411	507.171	519.654	163.359	179.411	166.99	9.05783	8.89683	8.93457	7.41773	7.441	7.47482
ASHGA5P012882	4.88574e-05	0.000324842	3.1609	up	protein_coding	NM_004508	CCDS7056.1	IDI1	RefSeq	2150	chr10	-	1085963	1095061		GGCTGATCAGTGTTCTAGAACAGATCAGACATTTTGTAATGATGCCTGAAATAAACACTA	3422	Hs.283652	GO:0000287|GO:0004452|GO:0004452|GO:0005739|GO:0005777|GO:0005829|GO:0006695|GO:0008299|GO:0016787|GO:0030145|GO:0035634|GO:0044281|GO:0046872|GO:0050992	isopentenyl-diphosphate Delta-isomerase 1	157.364	49.3187	7.25938	5.59905	148.249	170.719	153.125	43.7179	56.7629	47.4751	7.27106	7.34283	7.16426	5.45631	5.69213	5.64871
ASHGA5P012687	0.00341765	0.00781916	2.22773	up	protein_coding	NM_000292	CCDS14190.1	PHKA2	RefSeq	5325	chrX	-	18910415	19002480		TGTTGGCAGAGGGATTCCTTGCCGCTGGTGAAATCGATCCCTTAAATAGAAGATTTTCCA	5256	Hs.54941	GO:0004553|GO:0004689|GO:0005516|GO:0005829|GO:0005886|GO:0005964|GO:0005975|GO:0005980|GO:0006006|GO:0006091|GO:0006464|GO:0044281	phosphorylase b kinase regulatory subunit alpha, liver isoform	130.875	59.1385	6.99887	5.8433	123.816	132.549	136.261	59.5381	75.261	42.6164	7.01725	6.98325	6.99612	5.91708	6.12174	5.49106
ASHGA5P017241	2.00511e-05	0.000186727	2.1266	up	protein_coding	NM_003624	CCDS45935.1	RANBP3	RefSeq	3400	chr19	-	5916151	5978320		TGCCGATGAGGAGAAAGAGCCCCAGAAAAATGAGTCCAGCAATGCCTCTGAAGAGGAAGC	8498	Hs.531752	GO:0005515|GO:0005634|GO:0005730|GO:0005737|GO:0008536|GO:0015031|GO:0046907|GO:0070412	ran-binding protein 3 isoform RANBP3-a	746.007	336.896	9.52079	8.43224	733.539	749.183	755.301	330.189	366.634	313.865	9.59008	9.47314	9.49914	8.43621	8.48275	8.37776
ASHGA5P011358	9.9481e-07	4.9419e-05	2.71499	up	protein_coding	NM_001190987	CCDS53332.1	SRSF11	RefSeq	2805	chr1	+	70671364	70717701	NM_004768	TATGCAGAAGGAGTTATTCCTGATGAAGCTAAAGCTTTGTCTCTGTTGGCACCAGCTAAT	9295	Hs.479693	GO:0000166|GO:0000398|GO:0003723|GO:0005515|GO:0005634|GO:0005654|GO:0005730|GO:0006366|GO:0006369|GO:0006397|GO:0006406|GO:0008380|GO:0010467|GO:0031124	serine/arginine-rich splicing factor 11 isoform 2	1138.72	405.136	10.1421	8.70115	1083.2	1179.52	1153.44	402.413	409.658	403.337	10.1602	10.1427	10.1233	8.72371	8.64724	8.7325
ASHGA5P006928	8.70708e-06	0.000117128	2.46549	up	protein_coding	NM_001131018	CCDS48033.1	CIZ1	RefSeq	2776	chr9	-	130928343	130953868		TTGCTTTTACAGCAGTTGCAAGGTAACCTCCGAGGCTATGGCATGGCATCCCCAGGCCTC	25792	Hs.212395	GO:0003676|GO:0005515|GO:0005634|GO:0008270|GO:0030332|GO:0032298|GO:0051658	cip1-interacting zinc finger protein isoform 4	239.733	93.6484	7.86392	6.56204	222.546	247.849	248.803	95.3826	94.6085	90.9541	7.8507	7.87468	7.86637	6.61448	6.47306	6.5986
ASHGA5P014472	2.19109e-06	6.3964e-05	3.96166	up	protein_coding	NM_014824	CCDS8218.2	FCHSD2	RefSeq	4507	chr11	-	72547789	72853143		GCCGAGGAAGGTGAAAGTTACACAAGAACTGAAAAACATTCAAGTTGAGCAGATGACAAA	9873	Hs.577053	GO:0005515	FCH and double SH3 domains protein 2	122.675	31.2111	6.90758	4.92148	116.523	128.521	122.981	30.0014	36.172	27.4599	6.92716	6.93825	6.85734	4.89469	5.00345	4.86629
ASHGA5P028023	6.85297e-05	0.000407325	2.35329	up	protein_coding	NM_018372	CCDS30800.1	LRIF1	RefSeq	3349	chr1	-	111489811	111506566		TCTGTTGATGCAACAACTGTTACTTCACAACAGTGTGTTTTCAGAGACCAAGAACCAAAG	55791	Hs.25245	GO:0005515|GO:0005634|GO:0006351|GO:0006355|GO:0016363|GO:0042974	ligand-dependent nuclear receptor-interacting factor 1 isoform 1	115.334	48.5857	6.81925	5.58457	109.523	110.983	125.498	50.0102	49.1019	46.6452	6.8424	6.73242	6.88293	5.65774	5.47348	5.62249
ASHGA5P055844	4.58576e-06	8.5785e-05	2.26746	up	protein_coding	NM_017693	CCDS9505.1	BIVM	RefSeq	3873	chr13	+	103451398	103493888	NM_001159596	CATGAGAGAAGGAACAGTGGTTACCAGGGTTACAGTGATTACGATGGGAATGATTGACTA	54841	Hs.288809	GO:0005634|GO:0005737	basic immunoglobulin-like variable motif-containing protein isoform a	1302.61	557.674	10.3383	9.15723	1257.54	1338.15	1312.15	528.173	608.354	536.497	10.3777	10.3272	10.3099	9.11933	9.21294	9.13942
ASHGA5P008629	0.021434	0.0364948	2.27139	up	protein_coding	NM_199440	CCDS33357.1	HSPD1	RefSeq	2319	chr2	-	198351307	198364998	NM_002156	TTTCTAGGCGCCCAGCCGAGAAATGCTTCGGTTACCCACAGTCTTTCGCCAGATGAGACC	3329	Hs.727543	GO:0001530|GO:0002039|GO:0002368|GO:0002755|GO:0002842|GO:0003688|GO:0003697|GO:0005515|GO:0005524|GO:0005615|GO:0005739|GO:0005743|GO:0005759|GO:0005769|GO:0005829|GO:0005905|GO:0006200|GO:0006458|GO:0006919|GO:0006986|GO:0009986|GO:0016887|GO:0019048|GO:0019907|GO:0030135|GO:0030141|GO:0032727|GO:0032729|GO:0032729|GO:0032733|GO:0032735|GO:0032755|GO:0042026|GO:0042100|GO:0042110|GO:0042113|GO:…	60 kDa heat shock protein, mitochondrial	103	48.264	6.66836	5.48478	103.99	105.652	99.3601	32.5004	73.4591	38.8324	6.77004	6.66606	6.56898	5.0101	6.08723	5.35701
ASHGA5P041706	1.07762e-07	2.6315e-05	3.70755	up	protein_coding	ENST00000340756	CCDS4589.1	HIST1H4D	GENCODE	367	chr6	-	26188937	26189304		TTATGAGGAAACTCGCGGAGTGCTGAAAGTTTTCCTGGAAAATGTAATCCGCGATGCTGT	8360	Hs.248179	GO:0006352|GO:0048015|GO:0006334|GO:0000723|GO:0006325|GO:0034080|GO:0045653|GO:0005634|GO:0005576|GO:0000786|GO:0005654|GO:0003677|GO:0005515	histone cluster 1, H4d [Source:HGNC Symbol;Acc:4782]	701.595	180.377	9.42537	7.53491	645.536	732.108	727.142	180.126	187.466	173.54	9.396	9.44006	9.44006	7.56427	7.50822	7.53223
ASHGA5P021412	0.00113529	0.00320448	2.09921	up	protein_coding	NM_001130991	CCDS8408.1	HYOU1	RefSeq	4498	chr11	-	118914895	118927925		CCGCCGAGAGGGGCACTATGGCAGACAAAGTTAGGAGGCAGAGGCCGAGGAGGCGAGTCT	10525	Hs.277704	GO:0001666|GO:0005524|GO:0005783|GO:0005788|GO:0006950|GO:0006987|GO:0030968	hypoxia up-regulated protein 1 precursor	128.549	60.5316	6.97204	5.90219	122.398	142.862	120.387	66.4488	64.9883	50.1578	6.99978	7.0898	6.82653	6.08062	5.90079	5.72516
ASHGA5P009826	0.00129957	0.00356685	2.01757	up	protein_coding	NM_015555	CCDS4960.1	ZNF451	RefSeq	5097	chr6	+	56954827	57035098		CAGAATATAGGAGGAAACACCAATTGGAAGCCTCCGCTCAACTGTAAGATTTATAACTAC	26036	Hs.485628	GO:0003677|GO:0005634|GO:0006351|GO:0006355|GO:0008270	zinc finger protein 451 isoform 2	39.257	20.5472	5.31504	4.30242	38.4972	42.9675	36.3063	22.7793	20.8718	17.9906	5.38188	5.4141	5.14913	4.4749	4.14998	4.28239
ASHGA5P004523	8.55478e-07	4.7494e-05	3.60688	up	protein_coding	ENST00000294172	CCDS8037.1	NXF1	GENCODE	2346	chr11	-	62559597	62572964	NM_001081491	TTGAAGAGTCTGGTCTTGCACTTCCTGCAACAGTACTATGCAATTTACGACTCTGGAGAC	10482	Hs.523739	GO:0006810|GO:0010467|GO:0051028|GO:0016973|GO:0006406|GO:0044419|GO:0006405|GO:0005634|GO:0005737|GO:0005622|GO:0005829|GO:0005654|GO:0005643|GO:0016607|GO:0042405|GO:0000166|GO:0003723|GO:0005515|GO:0003729|GO:0005487	nuclear RNA export factor 1 [Source:HGNC Symbol;Acc:8071]	260.497	70.2363	7.9818	6.13105	240.735	266.194	274.561	70.2721	72.3245	68.1123	7.96128	7.97573	8.00839	6.16046	6.06483	6.16785
ASHGA5P045497	0.000112905	0.000574523	2.46452	up	protein_coding	NM_006336	CCDS6910.1	ZER1	RefSeq	4299	chr9	-	131492066	131534198		AGATGAAACTCCTGACAACTGCGAGATGTTCCTCAATTTCAACGGCATGAAGCTCTTCCT	10444	Hs.147950	GO:0000221|GO:0004842|GO:0015991|GO:0016567|GO:0031462|GO:0046961|GO:0051438	protein zer-1 homolog	338.594	130.556	8.36228	7.06097	312.704	331.6	371.479	133.31	125.426	132.93	8.34281	8.29601	8.44802	7.12349	6.9141	7.14534
ASHGA5P013028	0.00345342	0.00788619	2.8335	up	protein_coding	NM_174928	CCDS9293.1	N6AMT2	RefSeq	890	chr13	-	21303072	21348057		TTTGGACTGGGTTATAAACAACTTGTGAAATGAGTGATTTGGAAGATGATGAGACACCCC	221143	Hs.26674	GO:0003676|GO:0008168	N(6)-adenine-specific DNA methyltransferase 2	20.9508	8.26977	4.43798	2.9354	20.1138	20.6934	22.0452	10.7184	7.228	6.86288	4.48557	4.38223	4.44614	3.31886	2.49162	2.99572
ASHGA5P009097	2.11871e-05	0.000193951	2.43074	up	protein_coding	NM_145897	CCDS8854.1	PFDN5	RefSeq	608	chr12	+	53689234	53693234		GAGCTGAATCTGCCGCAGCTAGAAATGCTCAAGAACCAGCTGGACCAGATGTATGTCCCT	5204	Hs.655327	GO:0003714|GO:0005515|GO:0005634|GO:0005737|GO:0006355|GO:0006457|GO:0016272|GO:0044267|GO:0045892|GO:0051082|GO:0051084|GO:0060041|GO:0090090	prefoldin subunit 5 isoform gamma	2757.45	1144.72	11.4518	10.1704	2470.17	2883.04	2919.15	1168.28	1138.21	1127.66	11.3737	11.4748	11.5069	10.2384	10.1045	10.1684
ASHGA5P054010	2.52799e-06	6.8055e-05	2.58458	up	protein_coding	ENST00000338222	CCDS14374.1	UBQLN2	GENCODE	3418	chrX	+	56590025	56593443		AATCCAGACACACTATCAGCCATGTCAAACCCAAGAGCAATGCAGGCTTTAATGCAGATC	29978	Hs.179309	GO:0006289|GO:0008219|GO:0043161|GO:0005634|GO:0005737|GO:0005886|GO:0005515|GO:0005488|GO:0003684	ubiquilin 2 [Source:HGNC Symbol;Acc:12509]	983.338	369.599	9.93489	8.56496	943.514	1018.32	988.176	373.006	373.163	362.627	9.96215	9.93647	9.90605	8.61311	8.50719	8.57458
ASHGA5P009849	1.48286e-05	0.000155799	2.38105	up	protein_coding	NM_018482	CCDS6362.1	ASAP1	RefSeq	6259	chr8	-	131064350	131455906		TTCACTATGGAATCGGATGCCGGACCAGATCTCTGTCTCGGAGTTCATCGCCGAGACCAC	50807	Hs.655552	GO:0005515|GO:0005543|GO:0005737|GO:0007165|GO:0008060|GO:0008093|GO:0008270|GO:0016020|GO:0017124|GO:0032312|GO:0046847|GO:0060271	arf-GAP with SH3 domain, ANK repeat and PH domain-containing protein 1 isoform 1	229.504	92.9073	7.80105	6.54945	217.537	231.831	239.144	85.305	102.158	91.2587	7.81409	7.77942	7.80964	6.45262	6.59174	6.60401
ASHGA5P043067	0.000347386	0.00129298	3.46162	up	protein_coding	NM_001174061	CCDS53445.1	SMG7	RefSeq	6054	chr1	+	183441505	183523328	NM_173156	ACCAAGAAATGCACCTTAGAAAAGTTACAGGAAACAGGAAAGCAGAATGTGGCAGTGCAG	9887	Hs.591463	GO:0000184|GO:0005515|GO:0005634|GO:0005737|GO:0005829|GO:0006406|GO:0010467|GO:0016070|GO:0016071|GO:0035303|GO:0045111|GO:0051721	protein SMG7 isoform 5	105.992	31.1559	6.70401	4.91256	101.174	102.349	114.454	29.7539	29.0751	34.6388	6.72959	6.62252	6.7599	4.88317	4.66399	5.19051
ASHGA5P043174	5.16956e-05	0.000335992	2.55302	up	protein_coding	ENST00000265362	CCDS5599.1	SEMA3A	GENCODE	5659	chr7	-	83587658	83824217		AGCTCGTCTGATTTGCTCAGTGCCAGGTCCAAATGGCATTGACACTCATTTTGATGAACT	10371	Hs.252451	GO:0007275|GO:0007411|GO:0006915|GO:0002027|GO:0048485|GO:0071526|GO:0007413|GO:0010633|GO:0048843|GO:0060666|GO:0050919|GO:0048880|GO:0048841|GO:0030517|GO:0048813|GO:0005576|GO:0030424|GO:0016020|GO:0030425|GO:0004872|GO:0005515|GO:0045499	sema domain, immunoglobulin domain (Ig), short basic domain, secreted, (semaphorin) 3A [Source:HGNC Symbol;Acc:10723]	745.208	279.796	9.52041	8.16821	700.92	775.244	759.459	300.58	270.75	268.057	9.52046	9.53178	9.509	8.30024	8.04691	8.15747
ASHGA5P003374	0.00385804	0.00862959	3.94231	up	protein_coding	NM_001042517	CCDS41898.1	DIAPH3	RefSeq	4812	chr13	-	60239722	60738119	NM_001258369	GGATGATATGCTGGACAAATTTGCCAGCATAAGAATTCCAGGGAGCAAGAAAGAGAGACC	81624	Hs.283127	GO:0003779|GO:0005829|GO:0017048|GO:0030036	protein diaphanous homolog 3 isoform a	30.7142	9.35076	4.97365	2.9946	29.3265	29.8686	32.9474	9.95611	13.0962	5	5.00951	4.90155	5.00988	3.20061	3.42968	2.35352
ASHGA5P014338	1.40494e-06	5.4838e-05	3.01092	up	protein_coding	NM_178326	CCDS46565.1	ATG4B	RefSeq	2912	chr2	+	242577026	242613271		CCAAGTCCAGATTCTTCTGATGTAGAGCGACTGGAAAGATTCTTCGACTCAGAAGATGAA	23192	Hs.283610	GO:0000045|GO:0005515|GO:0005737|GO:0006508|GO:0006914|GO:0008234|GO:0015031	cysteine protease ATG4B isoform b	882.293	283.308	9.77652	8.18632	843.922	897.958	904.999	283.348	284.961	281.615	9.79859	9.75356	9.7774	8.21546	8.12142	8.22207
ASHGA5P021132	7.99289e-05	0.00045254	2.2515	up	protein_coding	NM_014155	CCDS44776.1	ZBTB44	RefSeq	9351	chr11	-	130096573	130184607		AAGCATGAAGTGATTTCCTAGTACCGGACTACTTAAACCAGGAACAAGAAGAGACCCTTG	29068	Hs.731463	GO:0003677|GO:0005634|GO:0006351|GO:0006355|GO:0008270	zinc finger and BTB domain-containing protein 44	83.276	37.5218	6.36806	5.19718	79.6564	89.8624	80.3093	39.0822	40.0947	33.3885	6.39818	6.44284	6.26317	5.28921	5.16084	5.14148
ASHGA5P013784	0.00162132	0.00425811	2.78446	up	protein_coding	ENST00000444303	CCDS53601.1	AMPD3	GENCODE	3994	chr11	+	10471867	10529126	NM_000480, NM_001025389, NM_001025390, NM_001172430	CCCGGATTTATGACATATTTAGGTCAAAGAAGCTGCTGCCAAACTTTGGGAAGATGCTGG	272	Hs.501890	GO:0044281|GO:0006144|GO:0009168|GO:0006188|GO:0055086|GO:0043101|GO:0032264|GO:0006196|GO:0005829|GO:0046872|GO:0019239|GO:0003876	adenosine monophosphate deaminase 3 [Source:HGNC Symbol;Acc:470]	24.1671	9.68855	4.62467	3.14727	19.9025	24.4773	28.1216	8.38857	13.5423	7.13477	4.47043	4.61922	4.78437	2.91055	3.4828	3.04847
ASHGA5P001585	0.0243618	0.0408003	3.42489	up	protein_coding	NM_004827	CCDS3628.1	ABCG2	RefSeq	4445	chr4	-	89011415	89080011		AAGACCGAGCTCTATTAAGCTGAAAAGATAAAAACTCTCCAGATGTCTTCCAGTAATGTC	9429	Hs.480218	GO:0005215|GO:0005515|GO:0005524|GO:0005886|GO:0006810|GO:0006855|GO:0006879|GO:0008559|GO:0015232|GO:0015886|GO:0016021|GO:0042493|GO:0042626|GO:0042803|GO:0044281|GO:0046415|GO:0055085	ATP-binding cassette sub-family G member 2 isoform 1	55.9094	19.6737	5.81405	4.03799	57.8817	58.8922	50.9543	10.1607	34.721	14.1394	5.95839	5.85464	5.62913	3.23061	4.93643	3.94693
ASHGA5P049993	4.00367e-07	3.7845e-05	2.81922	up	protein_coding	ENST00000440549	CCDS45854.1	SLC39A6	GENCODE	1666	chr18	-	33690962	33709357		CTGCTGGCTTATTCATGTATGTTGCTCTGGTTGATATGGTAAGTTTTTAAGAAGTCTTAT	25800	Hs.79136	GO:0055085|GO:0006882|GO:0030001|GO:0071577|GO:0071578|GO:0005886|GO:0005783|GO:0016020|GO:0005887|GO:0031258|GO:0046873|GO:0005385	solute carrier family 39 (zinc transporter), member 6 [Source:HGNC Symbol;Acc:18607]	932.554	321.267	9.85762	8.36233	883.65	957.105	956.906	307.085	347.443	309.273	9.86835	9.8427	9.86182	8.32728	8.40506	8.35465
ASHGA5P054435	1.44584e-06	5.5042e-05	2.55255	up	protein_coding	NM_199168	CCDS7207.1	CXCL12	RefSeq	1940	chr10	-	44872509	44880545		CTTTAAACAAGTAAGCACAACAGCCAAAAAGGACTTTCCGCTAGACCCACTCGAGGAAAA	6387	Hs.522891	GO:0001569|GO:0001666|GO:0001667|GO:0001764|GO:0001938|GO:0005102|GO:0005576|GO:0005615|GO:0006874|GO:0006935|GO:0006955|GO:0007155|GO:0007165|GO:0007186|GO:0007281|GO:0008009|GO:0008015|GO:0008045|GO:0008064|GO:0008083|GO:0008344|GO:0008354|GO:0009314|GO:0009408|GO:0009612|GO:0009615|GO:0009897|GO:0022029|GO:0031100|GO:0033603|GO:0042098|GO:0043066|GO:0043434|GO:0045236|GO:0045666|GO:0048842|GO:…	stromal cell-derived factor 1 isoform alpha precursor	4919.73	1984.98	12.2978	10.9459	4791.78	5029.21	4938.19	1974.11	2014.44	1966.41	12.3469	12.2735	12.273	10.9754	10.9158	10.9465
ASHGA5P004328	2.16944e-06	6.3739e-05	2.50884	up	protein_coding	NM_002265	CCDS11513.1	KPNB1	RefSeq	4205	chr17	+	45727274	45761004		AATGTCTGTGATGAGGAAATGGATTTGGCCATTGAAGCTTCAGAGGCAGCAGAACAAGGA	3837	Hs.532793	GO:0000060|GO:0005515|GO:0005643|GO:0005654|GO:0005737|GO:0005829|GO:0006309|GO:0006606|GO:0006607|GO:0006610|GO:0006915|GO:0006921|GO:0008139|GO:0008270|GO:0008565|GO:0016032|GO:0019048|GO:0019058|GO:0019221|GO:0019904|GO:0031965	importin subunit beta-1	2241.78	898.142	11.1466	9.81959	2091.55	2364.61	2269.17	911.68	902.568	880.177	11.1342	11.17	11.1357	9.87703	9.77364	9.8081
ASHGA5P001565	5.84623e-06	9.5719e-05	2.31296	up	protein_coding	NM_021121	CCDS2367.1	EEF1B2	RefSeq	854	chr2	+	207024317	207027653		AGCCGTGGAGCTCTCGGATACAGCCGACACCATGGGTTTCGGAGACCTGAAAAGCCCTGC	1933	Hs.421608	GO:0003746|GO:0005515|GO:0005829|GO:0005853|GO:0006412|GO:0006414|GO:0006414|GO:0010467|GO:0044267	elongation factor 1-beta	10250.7	4669.68	13.3698	12.16	9506.23	10588.8	10657	4720.18	4603.58	4685.28	13.3606	13.3714	13.3773	12.2187	12.0895	12.1719
ASHGA5P002052	2.68866e-05	0.000223501	2.07396	up	protein_coding	NM_005931	CCDS43449.1	MICB	RefSeq	2497	chr6	+	31465854	31478901	uc003rsi.3	GCCGCCGCTGAGCCCCACAGTCTTCGTTACAACCTCATGGTGCTGTCCCAGGATGGATCT	4277	Hs.731446	GO:0002429|GO:0005886|GO:0005887|GO:0006955|GO:0006979|GO:0009408|GO:0019048|GO:0019835|GO:0019882|GO:0032526|GO:0042612|GO:0046629|GO:0046703|GO:0050689|GO:0050776	MHC class I polypeptide-related sequence B precursor	6704.23	3429.97	12.7626	11.7102	6329.32	7032.71	6750.68	3372.12	3320.32	3597.48	12.7662	12.7752	12.7464	11.7286	11.6197	11.7824
ASHGA5P005932	8.6823e-06	0.000116931	2.62894	up	protein_coding	ENST00000332246	CCDS6010.1	CSGALNACT1	GENCODE	3872	chr8	-	19261671	19540094	NM_001130518	AGAATTTCAGGGAGATGTGCATTGAGCAGGATGGGAGAGTCCATCTCACTGTTGTTTACT	55790	Hs.613729	GO:0008283|GO:0030198|GO:0007399|GO:0030166|GO:0008037|GO:0030206|GO:0030210|GO:0009653|GO:0050650|GO:0015014|GO:0050651|GO:0050653|GO:0019276|GO:0046398|GO:0005622|GO:0032580|GO:0030173|GO:0005625|GO:0046872|GO:0016758|GO:0015020|GO:0008376|GO:0047238|GO:0047237|GO:0008955	chondroitin sulfate N-acetylgalactosaminyltransferase 1 [Source:HGNC Symbol;Acc:24290]	288.651	105.032	8.12927	6.73479	268.779	302.188	294.987	108.047	105.586	101.461	8.1199	8.15601	8.1119	6.80264	6.64572	6.756
ASHGA5P010150	0.000145645	0.000690241	2.19047	up	protein_coding	NM_022477	CCDS13284.1	NDRG3	RefSeq	2995	chr20	-	35280168	35374541		AAATGATAAGGAACATGATATAGAAACAACTCATGGTGTGGTCCACGTCACTATAAGAGG	57446	Hs.437338	GO:0003674|GO:0005737|GO:0007283|GO:0030154|GO:0030308	protein NDRG3 isoform b	152.615	68.3029	7.21264	6.0814	139.619	166.934	151.293	69.8533	76.0607	58.9949	7.1831	7.30913	7.14568	6.15245	6.13593	5.95581
ASHGA5P009503	8.3449e-09	1.0267e-05	2.87584	up	protein_coding	NM_006455	CCDS11408.1	LEPREL4	RefSeq	2619	chr17	-	39958204	39968451		AAGTTCGTGGCCACCATGTACCACTACCTGCAGTTTGCCTACTATAAGTTGAATGATGTG	10609	Hs.446459	GO:0000794|GO:0000795|GO:0005730|GO:0007130	synaptonemal complex protein SC65 precursor	1127.9	379.833	10.129	8.60505	1055.2	1164.26	1164.25	369.202	401.889	368.409	10.1215	10.1269	10.1386	8.598	8.62067	8.59646
ASHGA5P009439	0.000785613	0.00239508	2.62554	up	protein_coding	NM_000057	CCDS10363.1	BLM	RefSeq	4528	chr15	+	91260578	91358686		GACTGTGACGCTAGACAGATAAGTTTACAGCAGCAGCTTATTCATGTGATGGAGCACATC	641	Hs.725208	GO:0000079|GO:0000085|GO:0000405|GO:0000723|GO:0000724|GO:0000729|GO:0000781|GO:0000800|GO:0001673|GO:0002039|GO:0003697|GO:0004003|GO:0004003|GO:0004386|GO:0005515|GO:0005524|GO:0005634|GO:0005657|GO:0005730|GO:0005737|GO:0006200|GO:0006281|GO:0006310|GO:0006974|GO:0008026|GO:0009378|GO:0010165|GO:0016363|GO:0016605|GO:0016605|GO:0016887|GO:0031297|GO:0031572|GO:0043140|GO:0045120|GO:0045893|GO:…	Bloom syndrome protein	22.3452	9.38959	4.52116	3.12855	18.8826	25.2911	22.8619	9.67237	9.49005	9.00634	4.39873	4.66894	4.49581	3.14891	2.8944	3.34233
ASHGA5P047783	1.3724e-05	0.000149786	2.20195	up	protein_coding	NM_138499	CCDS7667.2	PWWP2B	RefSeq	2626	chr10	+	134210701	134231358		TTAATCGTAAGAAGAAGGGGATGTATCGGAAAGCTATAACCGAGGCTGCAAATGCCGCAA	170394	Hs.527751		PWWP domain-containing protein 2B isoform 1	77.661	35.9584	6.27394	5.13516	73.6638	76.4985	82.8206	36.9495	38.2533	32.6724	6.29172	6.22343	6.30668	5.20658	5.08855	5.11036
ASHGA5P006096	9.86092e-05	0.000524323	2.05457	up	protein_coding	NM_017740	CCDS10950.1	ZDHHC7	RefSeq	3168	chr16	-	85008066	85045141		CACCGACCCTGGGGCAGTACCCAAAGGAAACGCTACGAAAGAATACATGGAGAGCTTGCA	55625	Hs.461610	GO:0005794|GO:0008270|GO:0016021|GO:0016409|GO:0018230	palmitoyltransferase ZDHHC7 isoform 2	375.614	173.98	8.5151	7.47626	345.719	383.791	397.332	177.891	191.267	152.783	8.48768	8.50534	8.55228	7.54528	7.53458	7.34893
ASHGA5P035831	0.000341117	0.00127498	2.04936	up	protein_coding	ENST00000318522	CCDS1807.1	EML4	GENCODE	5549	chr2	+	42396489	42559688		ACAACCTCTCCAAATACACAGACAAACTCCAGAAAGCAAGAATGCTACTCCCACCAAAAG	27436	Hs.593614	GO:0007067|GO:0007017|GO:0005737|GO:0005874|GO:0003674|GO:0005515	echinoderm microtubule associated protein like 4 [Source:HGNC Symbol;Acc:1316]	218.391	102.536	7.73033	6.69516	214.692	229.806	210.675	95.4083	104.47	107.729	7.79804	7.76591	7.62705	6.61498	6.62671	6.8438
ASHGA5P019945	4.73077e-06	8.6701e-05	4.86205	up	protein_coding	NM_001166108	CCDS54818.1	PALLD	RefSeq	5870	chr4	+	169418216	169849608		TGGTCAAAAGGAATACAAAGTCTCCAGCTGTGAACAGAGACTCATCAGTGAAATAGAGTA	23022	Hs.151220	GO:0001726|GO:0003779|GO:0005515|GO:0005634|GO:0005884|GO:0005925|GO:0007010|GO:0030018|GO:0030027|GO:0051371	palladin isoform 1	277.5	55.8756	8.07151	5.78994	253.757	289.015	289.727	56.3288	55.6676	55.6305	8.03665	8.09281	8.08506	5.83304	5.66074	5.87605
ASHGA5P031505	1.46932e-06	5.5042e-05	3.3703	up	protein_coding	ENST00000433375	CCDS10511.1	GLIS2	GENCODE	3705	chr16	+	4382224	4389598		TGGACCATGTCAACGATTACCATGTCAAGCCCGAGAAGGATGCGGGGTACTGCTGCCACT	84662	Hs.592087	GO:0030154|GO:0000122|GO:0045893|GO:0045892|GO:0043433|GO:0045944|GO:0007399|GO:0045879|GO:0005634|GO:0005737|GO:0005622|GO:0016607|GO:0008270|GO:0001077|GO:0044212	GLIS family zinc finger 2 [Source:HGNC Symbol;Acc:29450]	1003.64	287.713	9.96307	8.21019	930.97	1038.03	1041.93	291.96	287.559	283.621	9.94321	9.96526	9.98073	8.26204	8.13739	8.23113
ASHGA5P010463	4.33328e-05	0.000301701	3.74079	up	protein_coding	NM_032421	CCDS5570.1	CLIP2	RefSeq	5458	chr7	+	73703804	73820273		TCTGCAGTTCCGCGTGGAGGAGGAGTCCATCACCAAGGGAGACCTGGAGCTGACCACAGT	7461	Hs.647018	GO:0005875|GO:0005881|GO:0051010	CAP-Gly domain-containing linker protein 2 isoform 2	240.164	62.9108	7.86491	5.96157	217.28	251.857	251.356	69.7622	64.7448	54.2253	7.81254	7.89891	7.88329	6.1498	5.89534	5.83956
ASHGA5P014695	0.0041241	0.00911389	2.12005	up	protein_coding	NM_001009571	CCDS47691.1	CADPS2	RefSeq	5951	chr7	-	121958477	122526813		TAGTCAATGGCAACAGTACCATTCAAAAATAGATGATCTGATCGACAACAGTGTAAAAGA	93664	Hs.740589	GO:0005543|GO:0015031|GO:0016082|GO:0030054|GO:0030659|GO:0042734|GO:0045211|GO:0045921|GO:0046872	calcium-dependent secretion activator 2 isoform b	103.569	49.2359	6.67479	5.59069	100.122	108.154	102.432	55.7711	42.0202	49.9163	6.71576	6.69627	6.61233	5.81965	5.23355	5.71888
ASHGA5P003860	1.17301e-05	0.00013771	3.16029	up	protein_coding	NM_004055	CCDS8248.1	CAPN5	RefSeq	4393	chr11	+	76777991	76837198		TCTTCCAGAACCCACAGTACATCTTCGAAGTCAAGAAGCCAGAAGATGAAGTCCTGATCT	726	Hs.248153	GO:0001541|GO:0001553|GO:0004198|GO:0005622|GO:0006508|GO:0007165|GO:0060014	calpain-5	979.487	300.543	9.92979	8.26973	918.948	1010.94	1008.57	309.016	289.069	303.542	9.92864	9.9239	9.93683	8.33564	8.1456	8.32795
ASHGA5P008445	0.00096614	0.00281312	2.92533	up	protein_coding	NM_002360	CCDS5325.1	MAFK	RefSeq	3350	chr7	+	1570367	1582679		TAATCCCAAACCGAATAAGGCATTAAAGGTCAAGAAGGAGGCGGGCGAGAACGCCCCGGT	7975	Hs.520612	GO:0003700|GO:0005654|GO:0006351|GO:0007596|GO:0043565	transcription factor MafK	50.1395	18.0613	5.65608	4.10748	49.5386	43.7872	57.0927	21.3528	17.7615	15.0696	5.7399	5.44036	5.78799	4.37939	3.90532	4.03774
ASHGA5P049538	0.000167762	0.000761837	5.91619	up	protein_coding	NM_016084	CCDS11185.1	RASD1	RefSeq	1814	chr17	-	17397752	17399709		CAGGCAGCAGATCCTCGACACCAAGTCTTGCCTCAAGAACAAAACCAAGGAGAACGTGGA	51655	Hs.25829	GO:0003924|GO:0005525|GO:0005634|GO:0005886|GO:0007165|GO:0007186|GO:0007263|GO:0007264|GO:0045892|GO:0048471	dexamethasone-induced Ras-related protein 1 isoform 1 proprotein	197.385	33.9859	7.58278	5.01812	188.59	202.198	201.365	26.2349	44.8989	30.824	7.60935	7.57838	7.56063	4.687	5.33656	5.03079
ASHGA5P013754	0.000128627	0.0006309	3.0057	up	protein_coding	NM_001040114	CCDS45423.1	MYH11	RefSeq	6903	chr16	-	15796991	15950887	NM_001040113	GCCTCCTCCCACAAGGGCAAGAAAGACACAAGTATCACGCAAGGCCCATCTTTTGCCTAC	4629	Hs.460109	GO:0001725|GO:0003774|GO:0003779|GO:0005516|GO:0005524|GO:0005829|GO:0005859|GO:0006936|GO:0006939|GO:0007411|GO:0008307|GO:0030241|GO:0030485|GO:0032982|GO:0042470|GO:0048251|GO:0048739	myosin-11 isoform SM1B	4852.56	1660.19	12.2768	10.6891	4740.15	5060.45	4757.08	1678.01	1492.82	1809.73	12.3304	12.2811	12.2187	10.7506	10.4863	10.8303
ASHGA5P053598	0.00336609	0.00772244	2.41912	up	protein_coding	ENST00000339948	CCDS30952.1	ZNF648	GENCODE	3649	chr1	-	182023704	182030847		TAGGCAATAGAAGCGCCTGAACATCATGGCACAAGTGGACTCCCAGGACAGGTGGGGAGA	127665	Hs.684328	GO:0006351|GO:0006355|GO:0005634|GO:0005622|GO:0003677|GO:0008270	zinc finger protein 648 [Source:HGNC Symbol;Acc:18190]	134.467	56.3206	7.03759	5.76311	131.797	142.667	128.938	47.6065	76.9056	44.4498	7.10628	7.08813	6.91837	5.58148	6.15353	5.55433
ASHGA5P053904	0.00434419	0.0095077	2.01677	up	protein_coding	NM_005044	CCDS14125.1	PRKX	RefSeq	6084	chrX	-	3522383	3631675		TGGTGACGGCGACACTTCCAACTTCGAAACTTACCCTGAGAATGACTGGGACACAGCCGC	5613	Hs.390788	GO:0001525|GO:0001935|GO:0004691|GO:0005515|GO:0005524|GO:0005634|GO:0005737|GO:0007155|GO:0018105|GO:0030099|GO:0030155|GO:0030334|GO:0031589|GO:0043542|GO:0046777|GO:0060562|GO:0060993|GO:2000696	cAMP-dependent protein kinase catalytic subunit PRKX	140.008	69.1353	7.09492	6.08287	138.739	146.389	134.895	68.2459	87.0143	52.1456	7.1742	7.12896	6.98159	6.11882	6.34711	5.78266
ASHGA5P007665	8.44177e-06	0.000115536	2.11262	up	protein_coding	NM_001002909	CCDS32666.1	GPATCH8	RefSeq	7036	chr17	-	42472644	42580957		AAGCCTATAGAATCGGATAATATTGGACACCGCTTACTCCAGAAACATGGGTGGAAGCTG	23131	Hs.463129	GO:0003674|GO:0003676|GO:0005515|GO:0005575|GO:0005622|GO:0008150|GO:0008270	G patch domain-containing protein 8	419.632	188.384	8.67333	7.59429	397.783	435.493	425.62	183.344	207.799	174.009	8.68526	8.6865	8.64823	7.58942	7.6573	7.53616
ASHGA5P011722	2.32656e-06	6.5367e-05	2.27154	up	protein_coding	NM_002778	CCDS7311.1	PSAP	RefSeq	2839	chr10	-	73576054	73611082	NM_001042465, NM_001042466	TATTCTGAAATTGCTATCCAGATGATGATGCACATGCAACCCAAGGAGATCTGTGCGCTG	5660	Hs.523004	GO:0002576|GO:0005576|GO:0005615|GO:0005615|GO:0005739|GO:0005765|GO:0005794|GO:0006644|GO:0006665|GO:0006687|GO:0006869|GO:0007596|GO:0008047|GO:0008289|GO:0016021|GO:0019216|GO:0030168|GO:0043085|GO:0043202|GO:0043231|GO:0043408|GO:0044281|GO:0060736|GO:0060742|GO:0071310	proactivator polypeptide isoform a preproprotein	8719.78	4050.16	13.1334	11.9497	8272.74	9056	8830.59	4035.79	4063.72	4050.96	13.154	13.1373	13.1088	11.9833	11.8974	11.9684
ASHGA5P002090	7.12449e-06	0.000104957	2.32349	up	protein_coding	NM_013236	CCDS14070.1	ATXN10	RefSeq	3340	chr22	+	46067677	46241187		AGCGGAACCGAGAAACAGCACCCAGGACTATCTTCCAAAGAGTTCTGGATATCCTAAAGA	25814	Hs.475125	GO:0005515|GO:0005737|GO:0007399|GO:0008219|GO:0030425|GO:0031175|GO:0043025|GO:0048471	ataxin-10 isoform 1	1323.59	552.758	10.3615	9.14523	1270.78	1338.51	1361.49	554.058	552.394	551.822	10.3936	10.3278	10.3632	9.18412	9.07444	9.17713
ASHGA5P008857	8.23848e-06	0.000114144	4.87197	up	protein_coding	NM_100486	CCDS7160.1	WAC	RefSeq	5229	chr10	+	28822420	28912041		TGCCAGTGGAAAATCTACATCAGGAGACAAACCCGTATCACATTCTTGCACAACTCCTTC	51322	Hs.712905	GO:0000075|GO:0000993|GO:0003682|GO:0005515|GO:0005634|GO:0005681|GO:0006351|GO:0006974|GO:0010390|GO:0016239|GO:0016607|GO:0032435|GO:0045893|GO:0071894	WW domain-containing adapter protein with coiled-coil isoform 3	802.508	159.307	9.63528	7.35078	776.28	806.554	824.69	166.672	153.533	157.717	9.6816	9.59486	9.6294	7.44929	7.20543	7.39761
ASHGA5P011669	1.50998e-05	0.000157042	2.24872	up	protein_coding	NM_003819	CCDS438.1	PABPC4	RefSeq	3182	chr1	-	40026484	40042521		TTCGCCATCTGGCTCCAACTGGGTCTGAGTGCCCGGACCGCTTGGCTATGGACTTTGGTG	8761	Hs.169900	GO:0000166|GO:0005515|GO:0005634|GO:0005737|GO:0006396|GO:0006401|GO:0006412|GO:0007596|GO:0008143|GO:0008266|GO:0010494|GO:0017130|GO:0030529	polyadenylate-binding protein 4 isoform 2	998.161	429.401	9.95568	8.78658	914.824	1018.57	1061.08	425.209	428.208	434.787	9.92464	9.93683	10.0056	8.80688	8.71065	8.8422
ASHGA5P002440	1.09394e-05	0.000132388	3.07358	up	protein_coding	NM_014568	CCDS2203.1	GALNT5	RefSeq	3131	chr2	+	158114339	158167913		GACCTGCTGGATGTGCAGAGCAGCTAGTTCACAATAACCTCCCAACCACCAGTGTCATCA	11227	Hs.269027	GO:0000139|GO:0004653|GO:0005575|GO:0006024|GO:0016021|GO:0016266|GO:0030246|GO:0043687|GO:0044267	polypeptide N-acetylgalactosaminyltransferase 5	1666.48	529.551	10.7024	9.08248	1631.06	1670.44	1697.94	518.417	588.048	482.188	10.7556	10.6509	10.7007	9.09325	9.1657	8.98849
ASHGA5P005914	0.00020278	0.000865198	2.42498	up	protein_coding	NM_015275	CCDS41826.1	KIAA1033	RefSeq	5823	chr12	+	105501491	105562906		TCATTTTCAGACTATGTATGAGCACTTGGGAGAACTGCTAACAGTTTTGCTCACCCTGGA	23325	Hs.12144	GO:0005768|GO:0016197|GO:0016197|GO:0071203	WASH complex subunit 7	137.315	56.1091	7.06637	5.7884	135.094	140.936	135.914	48.7731	66.0352	53.5191	7.1354	7.07181	6.99191	5.62079	5.92518	5.81923
ASHGA5P015917	0.000417273	0.00147937	3.12254	up	protein_coding	ENST00000538775	CCDS54682.1	NCEH1	GENCODE	4315	chr3	-	172348434	172429008		CCTTCAGATGAAATCAGGTATTATGATGAGCTGTGTACAGCAATGGCTGAGGAATTGAAT	57552	Hs.444099	GO:0006470|GO:0006805|GO:0008152|GO:0016021|GO:0016787|GO:0004091|GO:0017171|GO:0042301	neutral cholesterol ester hydrolase 1 [Source:HGNC Symbol;Acc:29260]	104.75	33.8552	6.6849	5.04218	99.0083	118.92	96.3235	36.2835	31.6002	33.6819	6.69823	6.83175	6.52472	5.17596	4.79553	5.15505
ASHGA5P002302	7.3077e-05	0.000426255	2.70712	up	protein_coding	NM_030572	CCDS31757.1	C12orf39	RefSeq	638	chr12	+	21679255	21684210		TATTTCAGGGTTCTGAAAAGACGCAGAACATGAAGGGACTCAGAAGTCTGGCAGCAACAA	80763	Hs.130692	GO:0005576|GO:0005634|GO:0005730|GO:0030133|GO:0043231	spexin precursor	98.3981	36.7245	6.59821	5.16145	95.6283	107.21	92.356	33.59	41.2198	35.3638	6.64655	6.684	6.46407	5.0584	5.20537	5.22057
ASHGA5P031146	2.17717e-05	0.000197352	7.01309	up	protein_coding	NM_024745	CCDS10720.1	SHCBP1	RefSeq	3249	chr16	-	46614467	46655311		AGTCACAGTGCGGACATCAGCAGAGTTTCTAATGAAGAACTCGGATTTATATGGCGCCAA	79801	Hs.123253		SHC SH2 domain-binding protein 1	103.558	15.4529	6.67286	3.86281	101.438	112.232	97.0019	14.5235	19.7052	12.13	6.73372	6.74966	6.53519	3.7942	4.06326	3.73096
ASHGA5P031163	0.00023862	0.000982889	2.0453	up	protein_coding	NM_001127892	CCDS45483.1	SALL1	RefSeq	5253	chr16	-	51169885	51184508	NM_002968	GCACAGTTTGCAATCGTGGCTTTTCCACAAAGGGTAATTTGAAGCAGCACATGTTGACAC	6299	Hs.135787	GO:0000122|GO:0000792|GO:0001657|GO:0001658|GO:0001822|GO:0001843|GO:0003281|GO:0003337|GO:0003677|GO:0003682|GO:0003700|GO:0004407|GO:0005515|GO:0005634|GO:0005737|GO:0006351|GO:0007507|GO:0008013|GO:0008270|GO:0008406|GO:0010369|GO:0016575|GO:0016581|GO:0021553|GO:0021889|GO:0021983|GO:0030177|GO:0030325|GO:0031129|GO:0035136|GO:0035137|GO:0042473|GO:0042733|GO:0045666|GO:0045879|GO:0045892|GO:…	sal-like protein 1 isoform b	62.4987	31.631	5.9691	4.93679	56.1597	65.4827	65.8536	31.4894	37.421	25.9827	5.9136	6.00267	5.99104	4.96596	5.05491	4.7895
ASHGA5P005366	3.0641e-05	0.000243181	3.1517	up	protein_coding	NM_001128923	CCDS47144.1	SH3D19	RefSeq	5210	chr4	-	152041432	152147660	ENST00000304527, NM_001243349	ATGGTTCTAGATCCCTTTCAGCTCCCTGCAAAAACAGAACCAATAAAAGAACGAGCAGTT	152503	Hs.567725	GO:0005515|GO:0005634|GO:0005730|GO:0005794|GO:0005829|GO:0005886|GO:0006892|GO:0007010|GO:0016044|GO:0022604|GO:0051044|GO:0070064	SH3 domain-containing protein 19 isoform 2	1217.39	373.784	10.2371	8.58099	1167.22	1260.53	1224.41	367.378	356.748	397.225	10.2673	10.2362	10.2079	8.59053	8.44286	8.70959
ASHGA5P053637	2.90816e-07	3.5327e-05	2.74665	up	protein_coding	NM_001146694	CCDS55287.1	KDM4C	RefSeq	4616	chr9	+	6757640	7170920		AGATGAAGAGTTACCCAAGAGAGTGAAAGCTCGATTTGTAAGTGCTGGCAGATGCCACTT	23081	Hs.709425	GO:0000790|GO:0006351|GO:0006357|GO:0008270|GO:0008284|GO:0016702|GO:0019899|GO:0032454|GO:0032454|GO:0033169|GO:0033169|GO:0050681	lysine-specific demethylase 4C isoform 2	118.835	43.1938	6.86481	5.40714	113.981	120.401	122.122	42.8297	47.2078	39.5438	6.89864	6.84941	6.84637	5.42785	5.41167	5.38188
ASHGA5P013712	2.28703e-05	0.00020294	3.21405	up	protein_coding	NM_015339	CCDS13433.1	ADNP	RefSeq	4713	chr20	-	49506882	49547527		ATTCACACCGAAACTATGTTCCAACTTCCTGTCAACAATCTTGGCAGTTTAAGAAAAGCC	23394	Hs.570355	GO:0003682|GO:0003700|GO:0005507|GO:0005515|GO:0005615|GO:0005634|GO:0005730|GO:0005737|GO:0006351|GO:0007614|GO:0008270|GO:0009743|GO:0010035|GO:0010629|GO:0010835|GO:0010976|GO:0030424|GO:0030425|GO:0030828|GO:0031668|GO:0032091|GO:0032147|GO:0033484|GO:0042277|GO:0043025|GO:0043524|GO:0043565|GO:0045773|GO:0048487|GO:0050731|GO:0050805|GO:0051965|GO:0060206	activity-dependent neuroprotector homeobox protein	709.823	211.844	9.44679	7.76239	688.088	725.345	716.036	206.935	205.95	222.646	9.4936	9.42779	9.41897	7.75722	7.64233	7.88763
ASHGA5P010551	9.05509e-05	0.000493286	3.79832	up	protein_coding	NM_018122	CCDS1311.1	DARS2	RefSeq	3348	chr1	+	173793796	173827682		ATGCAGAGCTGCAGCGTTATATCCTGGCAACCTTACTAAAGGAGGATGTGAAAATGCTCT	55157	Hs.647707	GO:0000049|GO:0004815|GO:0005515|GO:0005524|GO:0005634|GO:0005739|GO:0005739|GO:0005759|GO:0006418|GO:0010467|GO:0042803|GO:0043039|GO:0050560|GO:0070145	aspartate--tRNA ligase, mitochondrial	92.2429	25.0585	6.51197	4.58661	85.7706	97.6719	93.2863	21.1687	28.3579	25.6488	6.49819	6.56073	6.477	4.36546	4.62513	4.76925
ASHGA5P004599	1.23165e-07	2.7339e-05	2.54562	up	protein_coding	NM_212552	CCDS33225.1	BOLA3	RefSeq	554	chr2	-	74362527	74375039	NM_001035505	GATCCGCGGGCTTCCACTTCACCATCGGATGTTTGCCACTCAGACTGAGGGGGAGCTCAG	388962	Hs.61472	GO:0003674|GO:0005575|GO:0005576|GO:0008150	bolA-like protein 3 isoform 1	4317.9	1730.62	12.1029	10.7548	4079.39	4446.11	4428.19	1680.07	1771.33	1740.47	12.1042	12.0895	12.1149	10.7534	10.7307	10.7804
ASHGA5P029903	3.31743e-05	0.00025575	3.82204	up	protein_coding	ENST00000448116	CCDS44233.1	SHC1	GENCODE	3481	chr1	-	154934773	154943223	NM_183001	CTGGCCAACCCGGCTGGGGGGCGCCCAGGGTCTAAGGGGGAGCCAGGAAGGGCAGCTGAT	6464	Hs.433795	GO:0007507|GO:0048661|GO:0035556|GO:0031100|GO:0008284|GO:0001525|GO:0001666|GO:0040008|GO:0000187|GO:0016337|GO:0035094|GO:0007568|GO:0009636|GO:0045907|GO:0008286|GO:0030168|GO:0042542|GO:0051384|GO:0031175|GO:0045740|GO:0031532|GO:0030968|GO:0050900|GO:0007596|GO:0007176|GO:0007265|GO:0007173|GO:0000165|GO:0008543|GO:0048011|GO:0006987|GO:0030036|GO:0030182|GO:0014070|GO:0032868|GO:0005634|GO:…	SHC (Src homology 2 domain containing) transforming protein 1 [Source:HGNC Symbol;Acc:10840]	311.286	79.0535	8.23893	6.30458	284.077	310.326	339.455	71.3609	82.3451	83.4546	8.20162	8.19711	8.31805	6.18414	6.25982	6.46979
ASHGA5P004245	1.51802e-05	0.00015757	2.30464	up	protein_coding	NM_004701	CCDS10170.1	CCNB2	RefSeq	1566	chr15	+	59397283	59417244		ATCAAAAGCCGGGGAGGTTGATGTTGAACAGCACACTTTAGCCAAGTATTTGATGGAGCT	9133	Hs.194698	GO:0000075|GO:0000079|GO:0000086|GO:0000278|GO:0001701|GO:0005634|GO:0005813|GO:0005829|GO:0007067|GO:0015630|GO:0019901|GO:0040007|GO:0043029|GO:0048538|GO:0051301	G2/mitotic-specific cyclin-B2	1018.13	427.436	9.98392	8.77938	998.349	1059.42	996.605	436.231	434.669	411.407	10.0383	9.99356	9.91994	8.8444	8.73203	8.76173
ASHGA5P002915	5.78941e-05	0.000363621	3.60648	up	protein_coding	ENST00000263377	CCDS12328.1	BRD4	GENCODE	5198	chr19	-	15348300	15391262		CCGGGAAGCCATGGCAGCTACCATTGACATGAATTTCCAGAGTGATCTATTGTCAATATT	23476	Hs.187763	GO:0001833|GO:0006468|GO:0007059|GO:0010971|GO:0043388|GO:0032968|GO:0044419|GO:0000114|GO:0043983|GO:0044154|GO:0005634|GO:0005737|GO:0000794|GO:0000790|GO:0003677|GO:0005515	bromodomain containing 4 [Source:HGNC Symbol;Acc:13575]	139.092	38.6446	7.08482	5.23423	136.955	139.868	140.453	33.418	42.9554	39.5604	7.15553	7.06075	7.03819	5.0512	5.26878	5.38271
ASHGA5P030041	1.25662e-06	5.3185e-05	4.45221	up	protein_coding	NM_138792	CCDS10146.1	LEO1	RefSeq	2162	chr15	-	52230221	52263958		CCTCAGTATTATGAAGATGAATTTGAAGATGAAGAAATGCTGGATGAAGAAGGTAGAACC	123169	Hs.567662	GO:0001711|GO:0005515|GO:0005634|GO:0005730|GO:0005730|GO:0006351|GO:0006378|GO:0010390|GO:0016055|GO:0016593|GO:0019827|GO:0031442|GO:0032968|GO:0033523|GO:0045638|GO:0045944	RNA polymerase-associated protein LEO1	674.82	145.02	9.36993	7.2154	644.453	707.126	672.879	149.673	149.295	136.093	9.39326	9.39364	9.32288	7.2942	7.16785	7.18416
ASHGA5P012379	0.00213192	0.00530141	2.2949	up	protein_coding	NM_001170881	CCDS53658.1	GPR137	RefSeq	1946	chr11	+	64052284	64056972		TACCTGGAGGCCAAGGCGGACCTGGTGAATGACCTGGGGAACAAAGGCTACCTGGTATTT	56834	Hs.523763	GO:0016021	integral membrane protein GPR137 isoform 1	61.8111	28.191	5.95474	4.75631	57.1495	66.4045	61.8794	24.0819	28.3624	32.1287	5.94139	6.02451	5.89832	4.55761	4.62564	5.08568
ASHGA5P011061	0.00555131	0.0116201	3.79838	up	protein_coding	NM_020381	CCDS5059.1	PDSS2	RefSeq	3568	chr6	-	107473760	107780779		AGATTTGTGGATTAAACAGATCGGAGAGGCTCAAGAAAAAGGAAGATTGGACTATGCTAA	57107	Hs.486095	GO:0000010|GO:0005737|GO:0005739|GO:0006744|GO:0006744|GO:0008299|GO:0046982	decaprenyl-diphosphate synthase subunit 2	66.5647	18.999	6.0578	4.13242	60.9834	65.3763	73.3344	23.5835	13.1253	20.2881	6.03153	6.00027	6.14162	4.52812	3.43141	4.43772
ASHGA5P006705	0.000241931	0.000993077	3.40623	up	protein_coding	NM_000937	CCDS32548.1	POLR2A	RefSeq	6738	chr17	+	7387697	7417935		AAGCCTTCCAACAAGGCTTTTGAGAAGAAGTTCCGCTTTGATTATACCAATGAGAGGGCC	5430	Hs.270017	GO:0000398|GO:0003677|GO:0003899|GO:0003968|GO:0004672|GO:0005515|GO:0005515|GO:0005634|GO:0005634|GO:0005654|GO:0005665|GO:0005730|GO:0006281|GO:0006283|GO:0006289|GO:0006355|GO:0006366|GO:0006366|GO:0006366|GO:0006367|GO:0006368|GO:0006370|GO:0006468|GO:0008380|GO:0010467|GO:0016032|GO:0031625|GO:0046872|GO:0050434	DNA-directed RNA polymerase II subunit RPB1	154.328	45.0587	7.23416	5.46599	151.801	157.07	154.113	45.73	41.2254	48.2206	7.3044	7.22432	7.17377	5.5209	5.20563	5.67143
ASHGA5P030743	0.000175946	0.000785733	2.05602	up	protein_coding	NM_198526	CCDS10358.1	ZNF710	RefSeq	4506	chr15	+	90544751	90625432		AAGAAGGCCCAGCTGGATCGGCTGGACATCAACGTGCAGATTGACGACTCCTATCTGGTG	374655	Hs.459311	GO:0003677|GO:0005634|GO:0006351|GO:0006355|GO:0008270	zinc finger protein 710	68.5525	34.2662	6.09965	5.0598	66.8837	74.2204	64.5533	32.9916	39.2526	30.5544	6.1591	6.17821	5.96164	5.03233	5.12781	5.01924
ASHGA5P012929	0.00116747	0.00327891	2.42043	up	protein_coding	ENST00000381753	CCDS54765.1	LIMCH1	GENCODE	5705	chr4	+	41614918	41702061		GGCCCTTCAGGAGCACCAGCATGTTTGACATGCGGTGTGAGGAGGAGGCCGCGGTGCAGC	22998	Hs.335163	GO:0031032|GO:0008270|GO:0003779	LIM and calponin homology domains 1 [Source:HGNC Symbol;Acc:29191]	40.3798	17.9604	5.35471	4.07945	35.8943	42.5538	42.6912	18.7499	22.5705	12.5607	5.2867	5.40069	5.37674	4.18324	4.27183	3.78328
ASHGA5P004644	4.61792e-05	0.000313885	12.1742	up	protein_coding	NM_001443	CCDS2001.1	FABP1	RefSeq	598	chr2	-	88422507	88427650		AATCACCAATACCATGACATTGGGTGACATTGTCTTCAAGAGAATCAGCAAGAGAATTTA	2168	Hs.380135	GO:0003682|GO:0005324|GO:0005504|GO:0005543|GO:0005654|GO:0005782|GO:0005829|GO:0008144|GO:0008284|GO:0016209|GO:0032000|GO:0032052|GO:0043066|GO:0043154|GO:0044255|GO:0044281|GO:0045179|GO:0050892|GO:0051345|GO:0070301|GO:0071456	fatty acid-binding protein, liver	165.908	14.0985	7.33691	3.73115	162.969	175.382	159.374	17.5918	14.0528	10.651	7.40489	7.38267	7.22317	4.09497	3.53825	3.56024
ASHGA5P016127	0.000196073	0.000843733	3.11774	up	protein_coding	NM_001130863	CCDS47914.1	ENPP2	RefSeq	3197	chr8	-	120569316	120651106		AAATTTTGAACCTAGAAAAGAGAGACACCTCCTCTATGGGCGACCTGCAGTGCTTTATCG	5168	Hs.190977	GO:0003676|GO:0004528|GO:0004551|GO:0004622|GO:0005044|GO:0005509|GO:0005615|GO:0005886|GO:0005887|GO:0006796|GO:0006928|GO:0006935|GO:0006955|GO:0007186|GO:0008134|GO:0008270|GO:0016787|GO:0030247|GO:0030334|GO:0034638|GO:0047391	ectonucleotide pyrophosphatase/phosphodiesterase family member 2 isoform 3 preproprotein	216.606	68.5005	7.71943	6.07893	213.475	222.734	213.61	67.1079	83.099	55.2945	7.7905	7.72003	7.64777	6.09468	6.27543	5.86668
ASHGA5P005911	1.2705e-07	2.7339e-05	9.67204	up	protein_coding	NM_012408	CCDS13404.1	ZMYND8	RefSeq	4568	chr20	-	45838380	45985474	NM_183048	CAAGGCTCTGACCATTCCCGGAGTAATAAATCCAGTTGGAGCAGCAGTGATGAGAAGAGG	23613	Hs.446240	GO:0000122|GO:0001106|GO:0005515|GO:0005634|GO:0008270|GO:0070491	protein kinase C-binding protein 1 isoform b	1205.58	121.183	10.2247	6.95089	1157.8	1201.65	1257.3	114.888	128.339	120.323	10.2559	10.1737	10.2446	6.90011	6.94868	7.00388
ASHGA5P035103	1.93459e-07	3.2221e-05	3.08769	up	protein_coding	NM_003096	CCDS1903.1	SNRPG	RefSeq	606	chr2	-	70508505	70520869		GCATCTGTGAGCCCGCGGAGTATACACCATGAGCAAAGCTCACCCTCCCGAGTTGAAAAA	6637	Hs.516076	GO:0000245|GO:0000387|GO:0000398|GO:0000398|GO:0003723|GO:0005515|GO:0005654|GO:0005681|GO:0005683|GO:0005689|GO:0005829|GO:0006366|GO:0006369|GO:0006397|GO:0008334|GO:0008380|GO:0010467|GO:0016070|GO:0030532|GO:0034660|GO:0071013	small nuclear ribonucleoprotein G	42974.6	14518.1	15.4153	13.7888	40338.1	44262.3	44323.5	14514.3	14433.3	14606.8	15.4248	15.417	15.4041	13.8239	13.7514	13.791
ASHGA5P028165	3.82985e-08	1.8083e-05	4.20276	up	protein_coding	NM_005639	CCDS9017.1	SYT1	RefSeq	4827	chr12	+	79258448	79845788	NM_001135805, NM_001135806	TACTGCTGGTAAGCTGACTGTTGTCATTCTGGAGGCAAAGAACCTGAAGAAGATGGATGT	6857	Hs.310545	GO:0005215|GO:0005513|GO:0005515|GO:0005543|GO:0005545|GO:0005886|GO:0007268|GO:0007269|GO:0008021|GO:0014047|GO:0016021|GO:0017075|GO:0017157|GO:0030054|GO:0030666|GO:0030672|GO:0042584|GO:0046872|GO:0050750|GO:0051260|GO:0060201|GO:0060203|GO:0061202|GO:0070083	synaptotagmin-1	2120.01	496.717	11.0676	8.99627	1979.89	2179.08	2201.06	487.872	513.004	489.276	11.0547	11.0541	11.094	9.0073	8.97042	9.0111
ASHGA5P046011	0.0014049	0.00379696	3.14968	up	protein_coding	NM_007313	CCDS35165.1	ABL1	RefSeq	5881	chr9	+	133589267	133763062		AAAGGGGTACCTATTATTACTTTATGGGGCAGCAGCCTGGAAAAGTACTTGGGGACCAAA	25	Hs.431048	GO:0000115|GO:0000287|GO:0003677|GO:0003785|GO:0004515|GO:0004713|GO:0004715|GO:0005515|GO:0005524|GO:0005634|GO:0005634|GO:0005634|GO:0005730|GO:0005730|GO:0005737|GO:0005739|GO:0005829|GO:0006298|GO:0006355|GO:0006464|GO:0006897|GO:0006914|GO:0006975|GO:0007155|GO:0007411|GO:0007596|GO:0008022|GO:0008630|GO:0010506|GO:0015629|GO:0017124|GO:0018108|GO:0030036|GO:0030100|GO:0030145|GO:0030155|GO:…	tyrosine-protein kinase ABL1 isoform b	106.878	34.5564	6.71657	5.06137	104.219	117.197	99.219	38.5715	29.1774	35.9204	6.77407	6.81048	6.56517	5.26942	4.67009	5.24459
ASHGA5P012264	3.15654e-06	7.4951e-05	2.12639	up	protein_coding	NM_012071	CCDS7137.1	COMMD3	RefSeq	942	chr10	+	22605311	22609246		TACTGGGAAGTATAGGCAGATCTCTCCCTCATATAACGGATGTTTCTTGGCGCTTGGAAT	23412	Hs.534398	GO:0005515	COMM domain-containing protein 3	20066.3	9876.55	14.311	13.2226	18696.2	20764.5	20738.1	9883.06	9785	9961.57	14.3054	14.3184	14.3092	13.2576	13.1648	13.2453
ASHGA5P005395	3.96376e-06	8.115e-05	3.98073	up	protein_coding	ENST00000304992	CCDS11010.1	PRPF8	GENCODE	7295	chr17	-	1553922	1588176		TATTCACAAGACCTTTGAAGGGAACTTGACAACCAAGCCCATCAACGGAGCCATCTTCAT	10594	Hs.181368	GO:0010467|GO:0006397|GO:0008380|GO:0000398|GO:0000375|GO:0005654|GO:0005681|GO:0016607|GO:0071013|GO:0005682|GO:0003723|GO:0003677|GO:0005515	PRP8 pre-mRNA processing factor 8 homolog (S. cerevisiae) [Source:HGNC Symbol;Acc:17340]	522.151	124.838	8.98711	6.99407	493.957	534.839	537.658	124.713	123.336	126.463	9.00257	8.97495	8.9838	7.02171	6.8857	7.07481
ASHGA5P011380	0.000138241	0.0006644	2.24021	up	protein_coding	NM_000276	CCDS35393.1	OCRL	RefSeq	5165	chrX	+	128674251	128726530		TCCTAGAAAAGGAGAAATCCCTTCTGCAAATGGTTCCTTTGGATGAAGGTGCCAGTGAGA	4952	Hs.126357	GO:0001750|GO:0004439|GO:0005515|GO:0005769|GO:0005795|GO:0005798|GO:0005829|GO:0005905|GO:0006629|GO:0006644|GO:0006661|GO:0007264|GO:0030136|GO:0030670|GO:0031901|GO:0042384|GO:0044281|GO:0046854|GO:0046856|GO:0051056|GO:0052745	inositol polyphosphate 5-phosphatase OCRL-1 isoform a	247.254	105.902	7.90882	6.74518	235.025	259.297	247.44	101.551	104.836	111.319	7.92771	7.94026	7.85848	6.71094	6.63194	6.89267
ASHGA5P008121	0.000220526	0.000924723	2.3016	up	protein_coding	NM_001080391	CCDS42832.1	SP100	RefSeq	5455	chr2	+	231280870	231410317		TTAGTTGACCCTTGTCCGGAAAACTCAAATATATGTGAGGTGTGCAACAAATGGGGACGG	6672	Hs.369056	GO:0000122|GO:0003677|GO:0003713|GO:0003714|GO:0005515|GO:0005634|GO:0005654|GO:0005730|GO:0005730|GO:0005737|GO:0006978|GO:0008134|GO:0016605|GO:0019048|GO:0019221|GO:0019900|GO:0019904|GO:0032526|GO:0032897|GO:0034097|GO:0034340|GO:0034340|GO:0034341|GO:0034341|GO:0034399|GO:0042802|GO:0042803|GO:0043392|GO:0043433|GO:0045892|GO:0045892|GO:0045893|GO:0045893|GO:0048384|GO:0051091|GO:0051271|GO:…	nuclear autoantigen Sp-100 isoform 1	176.36	74.7544	7.42358	6.22094	166.706	180.979	181.395	68.6347	75.4696	80.1589	7.43957	7.42238	7.40878	6.12793	6.12559	6.40929
ASHGA5P009607	1.71539e-06	5.823e-05	2.9076	up	protein_coding	NM_018890	CCDS5349.1	RAC1	RefSeq	2398	chr7	+	6414125	6443598		ACAGATTACGCCCCCTATCCTATCCGCAAACAGTTGGAGAAACGTACGGTAAGGATATAA	5879	Hs.413812	GO:0001891|GO:0002093|GO:0003382|GO:0003924|GO:0005515|GO:0005525|GO:0005829|GO:0005886|GO:0006915|GO:0006928|GO:0006954|GO:0006972|GO:0007155|GO:0007160|GO:0007264|GO:0007411|GO:0007596|GO:0008624|GO:0009611|GO:0009653|GO:0010310|GO:0010592|GO:0016032|GO:0019897|GO:0019899|GO:0021799|GO:0021831|GO:0030027|GO:0030032|GO:0030041|GO:0030168|GO:0030334|GO:0030742|GO:0030838|GO:0031295|GO:0031529|GO:…	ras-related C3 botulinum toxin substrate 1 isoform Rac1b	10675.7	3896.69	13.432	11.8921	10277.1	11093.5	10656.5	3765.4	3987.34	3937.32	13.484	13.4352	13.3767	11.8759	11.8734	11.9272
ASHGA5P003276	1.64191e-06	5.7161e-05	2.45487	up	protein_coding	NM_022170	CCDS5564.1	EIF4H	RefSeq	2546	chr7	+	73588705	73611429		TTTGGATTCAGAAAAGGTGGACCAGATGACAGAGGAATGGGTAGCTCTCGAGAATCTAGA	7458	Hs.520943	GO:0000166|GO:0003723|GO:0003743|GO:0005515|GO:0005829|GO:0006412|GO:0006413|GO:0006446|GO:0008135|GO:0010467|GO:0016281|GO:0019048|GO:0044267|GO:0048471	eukaryotic translation initiation factor 4H isoform 1	776.046	303.807	9.5793	8.28365	721.225	788.375	818.538	307.162	314.892	289.365	9.56352	9.55571	9.61867	8.32776	8.26316	8.26004
ASHGA5P052857	0.000417616	0.00148036	5.31226	up	protein_coding	ENST00000360971	CCDS5150.2	ENPP1	GENCODE	7442	chr6	+	132129155	132216295		ACTCTGTATTTAGAAGAACCAGATTCTTCAGGTCATTCATATGGACCAGTCAGCAGTGAA	5167	Hs.527295	GO:0031214|GO:0044281|GO:0030308|GO:0006955|GO:0030500|GO:0032869|GO:0046627|GO:0046325|GO:0045599|GO:0006796|GO:0046849|GO:0045719|GO:0030279|GO:0031953|GO:0008152|GO:0050427|GO:0006766|GO:0006767|GO:0006091|GO:0009143|GO:0030643|GO:0030730|GO:0006771|GO:0030505|GO:0016021|GO:0005886|GO:0005615|GO:0009986|GO:0016323|GO:0005515|GO:0005524|GO:0003676|GO:0046872|GO:0005044|GO:0003824|GO:0016787|GO:…	ectonucleotide pyrophosphatase/phosphodiesterase 1 [Source:HGNC Symbol;Acc:3356]	33.1345	7.33862	5.06812	2.6588	31.4427	39.5549	28.406	7.26545	9.75041	5	5.10672	5.29704	4.8006	2.6818	2.94108	2.35352
ASHGA5P046141	0.000166044	0.000755526	2.98864	up	protein_coding	NM_000475	CCDS14223.1	NR0B1	RefSeq	1591	chrX	-	30322538	30327495		TAAAGTCATGTGGGCCACACAAGTGCAGTAGTGCAGTTCACCATGAGGGAAGAATAAAGA	190	Hs.268490	GO:0000122|GO:0003677|GO:0003690|GO:0003707|GO:0003714|GO:0003723|GO:0004879|GO:0004879|GO:0005515|GO:0005634|GO:0005654|GO:0005737|GO:0006367|GO:0006694|GO:0006950|GO:0007283|GO:0008104|GO:0008134|GO:0008406|GO:0008584|GO:0010467|GO:0016020|GO:0019904|GO:0021854|GO:0021983|GO:0030238|GO:0030325|GO:0030522|GO:0030522|GO:0032448|GO:0033144|GO:0033327|GO:0035258|GO:0042788|GO:0042803|GO:0043433|GO:…	nuclear receptor subfamily 0 group B member 1	126.953	42.3697	6.95287	5.37338	113.996	130.553	136.309	46.6504	40.2572	40.2015	6.89911	6.96229	6.99721	5.5499	5.16582	5.40443
ASHGA5P046800	8.25693e-07	4.7185e-05	2.24133	up	protein_coding	NM_005088	CCDS14116.1	AKAP17A	RefSeq	3227	chrY	+	1660485	1671411	NR_027383	TGTAACGTTCGCGTTAGGAAAGATGGTGTTTATTCCAGTTTGCATTTTTATGGTGAAATA	8227	Hs.522572	GO:0000166|GO:0003723|GO:0005515|GO:0005634|GO:0005681|GO:0006355|GO:0006397|GO:0007165|GO:0008380|GO:0016607|GO:0042113|GO:0043484|GO:0051018	A-kinase anchor protein 17A isoform 1	3059.64	1388.29	11.6088	10.4444	2933.11	3173.01	3072.8	1359.99	1421.41	1383.46	11.6442	11.6023	11.5797	10.4564	10.4202	10.4566
ASHGA5P031205	0.00389671	0.00869519	2.00876	up	protein_coding	NM_018231	CCDS10800.1	SLC38A7	RefSeq	2773	chr16	-	58700297	58718674		TGACATCGGCAAGGTGATCTCAGTCATTGGAGGCCTGGCCGCCTGCTTCATCTTCGTCTT	55238	Hs.10499	GO:0005290|GO:0005313|GO:0006814|GO:0015179|GO:0015180|GO:0015182|GO:0015183|GO:0015186|GO:0015190|GO:0015191|GO:0015194|GO:0015820|GO:0016021|GO:0030424|GO:0043025	putative sodium-coupled neutral amino acid transporter 7	72.982	37.3482	6.18831	5.182	71.1777	70.1654	77.6029	40.8994	33.0559	38.0895	6.24653	6.10225	6.21616	5.35881	4.85839	5.32881
ASHGA5P008534	1.23753e-05	0.00014184	2.67569	up	protein_coding	NM_014647	CCDS10562.2	KIAA0430	RefSeq	7760	chr16	-	15688225	15737023	NM_001184998, NM_001184999	TGCTTCAAAATTTGGGTCACCAGAAGTTGCAGTAGCTGGACAGGTGCTAGAAAACTTACC	9665	Hs.173524	GO:0000166|GO:0003674|GO:0003723|GO:0005777|GO:0007143|GO:0010468|GO:0010923|GO:0030154|GO:0048477	meiosis arrest female protein 1 isoform 1	189.732	68.9867	7.52516	6.10525	175.606	189.653	203.937	66.3032	71.3381	69.319	7.50828	7.48767	7.57954	6.0768	6.04333	6.19562
ASHGA5P008254	3.61263e-06	7.8902e-05	3.52797	up	protein_coding	NM_201430	CCDS8048.1	RTN3	RefSeq	2529	chr11	+	63448921	63527363	NR_049751	TTTCAGTGTCCCGATTGTCTATGAGAAGTACAAGGATCCAAGCAAAACTCCCTGGAATCG	10313	Hs.731428	GO:0000139|GO:0005615|GO:0005783|GO:0005789|GO:0006915|GO:0006950|GO:0016021|GO:0016192|GO:0019048|GO:0071786	reticulon-3 isoform d	1745	480.303	10.7671	8.94824	1675.63	1825.13	1734.23	488.731	476.183	475.996	10.793	10.784	10.7242	9.0111	8.85887	8.97476
ASHGA5P001995	0.00982091	0.0186931	5.28472	up	protein_coding	NM_022111	CCDS396.1	CLSPN	RefSeq	8484	chr1	-	36197712	36235551		ATACTTGAACCTGAAACCAACAGAGAACTGGAAGCCTTGAAGCAGCGTTTCTGGAAGCAT	63967	Hs.175613	GO:0000075|GO:0000077|GO:0003677|GO:0005515|GO:0005654|GO:0006260|GO:0006281|GO:0006915|GO:0006921|GO:0007049|GO:0010997|GO:0018105|GO:0031572|GO:0032147|GO:0033314	claspin isoform 1	173.835	38.2537	7.40426	5.00244	173.238	175.413	172.855	25.0009	70.5477	19.2124	7.49001	7.38301	7.33977	4.61399	6.02661	4.36672
ASHGA5P018549	7.4357e-05	0.000431114	2.27969	up	protein_coding	NM_207015	CCDS46960.1	NAALADL2	RefSeq	4912	chr3	+	174577110	175523428		AAACAACCTTAAAGGTGATCAACCCAACACTCATCAACTGTTAGCCATGGCGTTACGCCT	254827	Hs.660010	GO:0006508|GO:0008233|GO:0016021	inactive N-acetylated-alpha-linked acidic dipeptidase-like protein 2	72.112	32.4948	6.16816	4.97932	65.119	73.0909	78.1262	30.2312	38.6889	28.5642	6.12195	6.1584	6.22414	4.90559	5.10753	4.92484
ASHGA5P001861	1.24954e-06	5.3071e-05	3.23718	up	protein_coding	NM_014750	CCDS9723.1	DLGAP5	RefSeq	2993	chr14	-	55614833	55658396		TCTTGATTCACCAGGTCTAAACTGCAGTAATCCATTTACTCAGCTGGAGAGGAGACATCA	9787	Hs.77695	GO:0000087|GO:0004721|GO:0005515|GO:0005634|GO:0007079|GO:0007267|GO:0008283|GO:0031616|GO:0045842	disks large-associated protein 5 isoform a	362.52	107.425	8.46333	6.76859	356.127	360.672	370.76	106.728	112.748	102.799	8.53024	8.4139	8.44584	6.78377	6.74865	6.77335
ASHGA5P002515	6.54563e-06	0.00010159	4.27731	up	protein_coding	NM_014444	CCDS42030.1	TUBGCP4	RefSeq	3087	chr15	+	43663312	43698240		ACTAGAAAAGGATCCATTTTGAAAAACCAGGAAGACACTTTTGCTGCAGAGCTGCACCGT	27229	Hs.584887	GO:0000086|GO:0000278|GO:0000922|GO:0005200|GO:0005813|GO:0005829|GO:0005874|GO:0006461|GO:0007020|GO:0008274|GO:0015630	gamma-tubulin complex component 4	248.438	56.9991	7.91645	5.81974	249.911	250.344	245.06	54.9729	59.099	56.9254	8.01444	7.89039	7.84451	5.79679	5.75572	5.90672
ASHGA5P001754	0.000261478	0.00105351	2.39918	up	protein_coding	NM_015548	CCDS47443.1	DST	RefSeq	16652	chr6	-	56322784	56507694		TAGAGGAGAAGATTGTAGCAGAGCGTCAGCAGGAGTATAAAGAGAAACTCCAAGGGATAT	667	Hs.604915	GO:0000226|GO:0003779|GO:0005178|GO:0005509|GO:0005515|GO:0005604|GO:0005634|GO:0005635|GO:0005737|GO:0005737|GO:0005789|GO:0005882|GO:0005938|GO:0007010|GO:0007050|GO:0007155|GO:0007229|GO:0008022|GO:0009611|GO:0009925|GO:0015629|GO:0015629|GO:0015630|GO:0016021|GO:0016023|GO:0030011|GO:0030018|GO:0030018|GO:0030056|GO:0030056|GO:0030424|GO:0031252|GO:0031581|GO:0031673|GO:0033267|GO:0035371|GO:…	bullous pemphigoid antigen 1 isoform 1eA precursor	65.7856	28.2277	6.03904	4.7765	56.9615	67.8282	72.567	29.6023	27.9259	27.1549	5.93607	6.05474	6.1263	4.87627	4.60179	4.85144
ASHGA5P009691	3.31494e-05	0.000255729	3.37382	up	protein_coding	NM_198334	CCDS8026.1	GANAB	RefSeq	3887	chr11	-	62392297	62414104		TTGGAGTTTGAGCATCAGAGGGCCCCTAGGGTCTCGCAAGGATCAAAAGACCCAGCTGAG	23193	Hs.595071	GO:0005788|GO:0005794|GO:0006457|GO:0017177|GO:0018279|GO:0030246|GO:0033919|GO:0042470|GO:0043687|GO:0044267	neutral alpha-glucosidase AB isoform 2 precursor	395.641	112.282	8.58963	6.83525	380.064	409.437	397.424	118.328	107.245	111.273	8.61935	8.59669	8.55286	6.94214	6.67152	6.89208
ASHGA5P010254	0.000153499	0.00071675	3.10417	up	protein_coding	NM_031845	CCDS2385.1	MAP2	RefSeq	5377	chr2	+	210444402	210598834	NM_002374	AGGGGGGCAGGTACAAATTGTTACCAAGAAAATAGACCTAAGCCATGTGACATCCAAATG	4133	Hs.368281	GO:0001578|GO:0002162|GO:0005198|GO:0005515|GO:0005516|GO:0005737|GO:0005874|GO:0005875|GO:0007409|GO:0015631|GO:0018107|GO:0021954|GO:0031175|GO:0034399|GO:0043025|GO:0043198|GO:0048813|GO:0071310	microtubule-associated protein 2 isoform 2	294.698	91.7041	8.16059	6.52638	286.188	296.607	301.299	92.6683	85.0272	97.4168	8.21188	8.12761	8.14227	6.56938	6.31045	6.69932
ASHGA5P010186	5.21221e-05	0.000337852	2.13478	up	protein_coding	ENST00000359867	CCDS13970.1	CSNK1E	GENCODE	2642	chr22	-	38686696	38714089		TTTCCACGGGAGGAGAATCAAGAGTGAGCCATGGAGCTACGTGTGGGGAACAAGTACCGC	1454	Hs.474833	GO:0006281|GO:0000278|GO:0007165|GO:0006468|GO:0000086|GO:0034613|GO:0030178|GO:0090263|GO:0032436|GO:0005634|GO:0005829|GO:0030529|GO:0005515|GO:0005524|GO:0004674|GO:0004672|GO:0004713|GO:0016772	casein kinase 1, epsilon [Source:HGNC Symbol;Acc:2453]	206.163	93.0518	7.64503	6.55094	193.709	221.816	202.963	96.7246	97.5963	84.8346	7.64895	7.71333	7.5728	6.63697	6.52168	6.49416
ASHGA5P007909	0.000910301	0.0026819	2.67445	up	protein_coding	NM_152463	CCDS11565.1	EME1	RefSeq	2332	chr17	+	48450580	48458820		AATGCTTCAGTGCTCAGAATCCTCCAAGAAGAGGGAAACAGGGAGCAAATAAACAGACCA	146956	Hs.514330	GO:0003677|GO:0004519|GO:0005515|GO:0005730|GO:0006281|GO:0006310|GO:0046872	crossover junction endonuclease EME1 isoform 2	98.83	37.5662	6.60872	5.18948	90.9288	104.53	101.031	42.7675	33.696	36.2349	6.57933	6.65407	6.59276	5.42554	4.88645	5.25645
ASHGA5P050368	1.52168e-05	0.000157763	2.36897	up	protein_coding	NM_004675	CCDS641.1	DIRAS3	RefSeq	1642	chr1	-	68511644	68516460		AATCCCAACGATGGGTAACGCCAGCTTTGGCTCCAAGGAACAGAAGCTGCTGAAGCGGTT	9077	Hs.194695	GO:0000079|GO:0003924|GO:0005515|GO:0005525|GO:0005886|GO:0006349|GO:0007264	GTP-binding protein Di-Ras3	154.12	63.7382	7.2292	5.98493	147.047	165.029	150.284	62.6936	69.567	58.9539	7.25858	7.29222	7.13678	5.99335	6.00709	5.95437
ASHGA5P053525	0.00964374	0.0184179	2.38176	up	protein_coding	NM_030788	CCDS6301.1	DCSTAMP	RefSeq	2009	chr8	+	105352023	105368917		TATCCTTATGCAACTTAAAATCCTGGTGTCAGCATCTTTCTACCCCAGCGTGGAGAGGAA	81501	Hs.652230	GO:0005515|GO:0005789|GO:0005887|GO:0006944|GO:0009986|GO:0010008|GO:0016021|GO:0030176|GO:0030308|GO:0030316|GO:0033116|GO:0034241|GO:0036006|GO:0043011|GO:0045657|GO:0045780|GO:0071353|GO:0071356|GO:0072675	dendritic cell-specific transmembrane protein isoform 1	125.875	54.4991	6.94457	5.69254	122.046	128.33	127.251	37.5733	77.1134	48.8106	6.99566	6.93669	6.90135	5.23085	6.15817	5.6886
ASHGA5P009340	0.000481171	0.00165027	2.89134	up	protein_coding	NM_005933	CCDS31686.1	MLL	RefSeq	16599	chr11	+	118307204	118397539		AATCTTTCAGATGAGATGTATGAGATTCTATCTAATCTGCCAGAAAGTGTGGCCTACACT	4297	Hs.258855	GO:0003680|GO:0003700|GO:0005515|GO:0005634|GO:0005634|GO:0006366|GO:0006461|GO:0006915|GO:0008270|GO:0032411|GO:0035097|GO:0035162|GO:0042800|GO:0042800|GO:0042802|GO:0042803|GO:0043984|GO:0044212|GO:0045322|GO:0045893|GO:0045944|GO:0051568|GO:0051568|GO:0070577|GO:0071339|GO:0080182|GO:2001040	histone-lysine N-methyltransferase MLL isoform 2 precursor	97.2755	34.5106	6.58486	5.05312	86.5908	103.319	101.917	29.5223	44.833	29.1766	6.51314	6.63682	6.60463	4.87188	5.33404	4.95344
ASHGA5P048888	0.000614515	0.00198143	3.35652	up	protein_coding	NM_001126131	CCDS10350.1	POLG	RefSeq	4452	chr15	-	89859535	89878026	NM_002693	ACCTGCAAGAATTTAAGCAGAAGAAAGCTAAGAAGGTGAAGAAGGAACCAGCCACAGCCA	5428	Hs.706868	GO:0002020|GO:0003677|GO:0003682|GO:0003887|GO:0005515|GO:0005739|GO:0005760|GO:0006259|GO:0006261|GO:0006287|GO:0008219|GO:0042645	DNA polymerase subunit gamma-1	93.8149	28.7325	6.53058	4.78361	78.8789	99.5192	103.047	34.798	28.0924	23.3071	6.38405	6.58656	6.62112	5.10894	4.61079	4.6311
ASHGA5P013868	0.00959667	0.0183417	2.14504	up	protein_coding	NM_001099695	CCDS47745.1	REPIN1	RefSeq	3185	chr7	+	150065878	150071133	NM_013400	CGCCGCAGAGGTAAGGCTGGCCTCTCTGCAGTCAGAGGTCTGAGCTCTGCCATGGGGATA	29803	Hs.647086	GO:0003677|GO:0005634|GO:0005664|GO:0006260|GO:0008270	replication initiator 1 isoform 3	31.1541	15.6899	4.98511	3.88411	26.9535	35.6304	30.8785	13.6841	14.8236	18.5619	4.8905	5.15024	4.9146	3.70286	3.62501	4.32445
ASHGA5P037032	8.07925e-06	0.000113085	3.48245	up	protein_coding	NM_007186	CCDS13255.1	CEP250	RefSeq	8341	chr20	+	34043222	34099803		CTGGCAAAGGCTCTGGAGAGCTTAGAAAGGGAAAAAATGGAGCTGGAAATGAGGCTAAAG	11190	Hs.443976	GO:0000086|GO:0000278|GO:0000278|GO:0005515|GO:0005813|GO:0005814|GO:0005814|GO:0005815|GO:0005829|GO:0005929|GO:0005932|GO:0008022|GO:0008104|GO:0010457|GO:0019901|GO:0030997|GO:0043234|GO:0048471	centrosome-associated protein CEP250	92.4201	27.1755	6.51554	4.71544	83.6192	92.3432	101.298	25.2706	30.3474	25.9086	6.467	6.48311	6.59652	4.62862	4.73262	4.78508
ASHGA5P006717	0.00125478	0.00346982	2.02069	up	protein_coding	ENST00000322813	CCDS6578.1	FAM214B	GENCODE	3028	chr9	-	35104117	35115893		TTGCTGCACCTCAGGTTCCGGAGCTCCCGCTCAGGCCGCTTAAGCCTGCATGGAGATATC	80256	Hs.301696	GO:0005634	family with sequence similarity 214, member B [Source:HGNC Symbol;Acc:25666]	218.526	103.527	7.72348	6.70863	192.625	216.526	246.429	102.379	97.3785	110.824	7.64125	7.67656	7.85263	6.72226	6.51749	6.88614
ASHGA5P055006	0.000101864	0.000535602	2.46234	up	protein_coding	NM_177423	CCDS31628.1	PPFIA1	RefSeq	4062	chr11	+	70116805	70224598		CAGATGGACGGTATGTGATGGGTCACACTAACCTGTCACTTGTTGGGAGCATGAGCAGCT	8500	Hs.530749	GO:0004871|GO:0005515|GO:0005737|GO:0007160|GO:0007165	liprin-alpha-1 isoform a	123.132	49.6936	6.91262	5.61259	117.177	127.178	125.041	54.3266	50.6126	44.1417	6.93523	6.92413	6.8785	5.7764	5.5183	5.54307
ASHGA5P011720	3.46883e-06	7.7293e-05	2.16851	up	protein_coding	NM_004273	CCDS7312.1	CHST3	RefSeq	6978	chr10	+	73724119	73773322		TAAAATCATATCAAGGGTCTCAGACAAGCTGAAGCAGATTCCCCAAGCTCTAGCAGATGC	9469	Hs.158304	GO:0000139|GO:0005975|GO:0006790|GO:0008146|GO:0008459|GO:0014012|GO:0016021|GO:0030203|GO:0030204|GO:0030206|GO:0030206|GO:0043029|GO:0044281|GO:0050698|GO:0051272	carbohydrate sulfotransferase 3	678.668	299.283	9.37971	8.26301	656.009	701.954	678.04	285.661	316.198	295.991	9.42111	9.38374	9.33429	8.22922	8.26998	8.28983
ASHGA5P045888	5.50906e-06	9.3101e-05	2.29416	up	protein_coding	NM_080546	CCDS6763.1	SLC44A1	RefSeq	4540	chr9	+	108006928	108153682		CTGCTTGAACCTAGCCGACGGTTATGGAAACCCATTGACATTCCAAAACAATATATACAC	23446	Hs.573495	GO:0005741|GO:0005886|GO:0006644|GO:0006656|GO:0015220|GO:0015871|GO:0016021|GO:0044281|GO:0046474|GO:0055085	choline transporter-like protein 1	1736.98	745.824	10.7608	9.56287	1685.63	1776.39	1748.93	761.846	754.114	721.513	10.8018	10.7437	10.737	9.6235	9.52206	9.54305
ASHGA5P007678	0.000753993	0.00232154	2.46038	up	protein_coding	NM_181492	CCDS14032.1	TCF20	RefSeq	7279	chr22	-	42556018	42611445	NM_005650	TAAGCACAAGGTGAGACTGTGGAGATGAGAAGGTGGTGGACACTCGTGATGGAATGGAAA	6942	Hs.475018	GO:0003677|GO:0003713|GO:0005634|GO:0006351|GO:0006355|GO:0008270	transcription factor 20 isoform 2	111.99	45.4949	6.77139	5.4725	99.3466	107.966	128.659	37.6476	53.9545	44.8826	6.70339	6.69516	6.91561	5.23344	5.61334	5.57073
ASHGA5P055166	3.58713e-07	3.6746e-05	2.97683	up	protein_coding	NM_004788	CCDS8396.1	UBE4A	RefSeq	6144	chr11	+	118230295	118269926		AACTGGTAGATTTGATGTTAGAAGCCATCCAGGGAGCCCGTGAGTACATGAACAAGATCT	9354	Hs.75275	GO:0000151|GO:0000209|GO:0005737|GO:0006511|GO:0034450	ubiquitin conjugation factor E4 A isoform 1	453.232	144.29	8.78282	7.20904	419.975	465.121	474.599	145.243	150.016	137.612	8.76464	8.78114	8.80269	7.24951	7.17377	7.20386
ASHGA5P018838	0.00505344	0.0107441	2.33315	up	protein_coding	NM_001100913	CCDS45178.1	PACS2	RefSeq	6712	chr14	+	105780751	105864484		GGCCATGCTGACCTACAAGCAGAAGAGGAAAAAGCATTTTCATTTTGACTTTACCCTAAG	23241	Hs.525626	GO:0005739|GO:0005783|GO:0005788|GO:0006915|GO:0019048|GO:0072661	phosphofurin acidic cluster sorting protein 2 isoform 1	86.5587	37.1554	6.40496	5.18268	108.95	77.4808	73.2449	37.4187	40.9286	33.1188	6.83542	6.23969	6.13976	5.22535	5.19372	5.12897
ASHGA5P004457	0.00026554	0.00106486	2.03088	up	protein_coding	NM_001913	CCDS5720.1	CUX1	RefSeq	3039	chr7	+	101459183	101927250	NM_001202543, NM_001202544, NM_001202545, NM_181500	ATGTTTCAATATTGGAAGCGCTTTGATTTACAGCAGCTGCAGAGAGAACTCGATGCCACC	1523	Hs.191482	GO:0000122|GO:0000139|GO:0000301|GO:0003682|GO:0003700|GO:0005634|GO:0005730|GO:0005737|GO:0005829|GO:0006351|GO:0006357|GO:0006891|GO:0007275|GO:0030173|GO:0030324|GO:0030674|GO:0042491|GO:0043565	protein CASP isoform b	55.0459	28.1264	5.79351	4.7714	52.9081	55.1346	57.095	28.2161	28.1961	27.9669	5.8318	5.76068	5.78805	4.80302	4.61672	4.89447
ASHGA5P002794	0.00265036	0.0063475	2.1555	up	protein_coding	NM_183245	CCDS6747.1	INVS	RefSeq	3379	chr9	+	102861501	103063426		AAGTCCAGAGAGCTCCGACTGCAGATAATTCAGAGAGAACGAAGGAGGAAGGAGCTGTTT	27130	Hs.558477	GO:0001822|GO:0005515|GO:0005516|GO:0005634|GO:0005737|GO:0005819|GO:0005874|GO:0005929|GO:0009791|GO:0016020|GO:0016055|GO:0031016|GO:0060971|GO:0090090	inversin isoform b	79.339	37.7207	6.3004	5.19237	70.2424	86.4834	81.2912	45.4131	36.3732	31.3757	6.22856	6.39138	6.28124	5.51039	5.01206	5.05467
ASHGA5P041689	8.04956e-07	4.7059e-05	2.78869	up	protein_coding	NM_030939	CCDS4559.1	C6orf62	RefSeq	2498	chr6	-	24705089	24719403		AAAGAATCTCTAGCTGACCAGTTTGACTTCAAGATGTATATTGCCTTTGTATTCAAGGAG	81688	Hs.727546	GO:0003674|GO:0005622|GO:0008150	uncharacterized protein C6orf62	2935.9	1065.65	11.5461	10.0665	2758.4	2980.19	3069.12	1058.29	1079.57	1059.1	11.5441	11.5152	11.5791	10.0956	10.0246	10.0794
ASHGA5P011665	6.65468e-05	0.000398713	2.65184	up	protein_coding	NM_173540	CCDS7333.1	FUT11	RefSeq	2069	chr10	+	75532048	75535976		ATTCCTGAGAATGACAGTTGGAAAGAGATGTGGCTGCAAGATTATTGGCAAGGTCTGGAC	170384	Hs.588854	GO:0006486|GO:0016021|GO:0032580|GO:0046920	alpha-(1,3)-fucosyltransferase 11 precursor	491.603	176.115	8.899	7.49201	454.88	491.113	528.816	172.152	202.515	153.679	8.87894	8.85817	8.95989	7.49773	7.61986	7.35843
ASHGA5P010430	0.00295005	0.00693015	2.05866	up	protein_coding	NM_014881	CCDS7584.1	DCLRE1A	RefSeq	4468	chr10	-	115594483	115613859		AGAAAATACCTGGAACCGGCTTTACAGTTGATGCCTTTCAGTATGGCGTGGTTGAAGGTT	9937	Hs.1560	GO:0005634|GO:0005730|GO:0006289|GO:0007067|GO:0016787|GO:0051301	DNA cross-link repair 1A protein	87.0319	43.2412	6.42881	5.38711	89.5504	91.972	79.5733	38.4025	55.3015	36.0196	6.56047	6.47631	6.24966	5.26307	5.65044	5.24781
ASHGA5P009642	0.000142162	0.000678315	2.24035	up	protein_coding	NM_002576	CCDS8250.1	PAK1	RefSeq	3435	chr11	-	77033059	77185108		TGTGGAGAAGAGAGGTTCAGCTAAAGAGCTGCTACAGCATCAATTCCTGAAGATTGCCAA	5058	Hs.435714	GO:0000165|GO:0001666|GO:0001726|GO:0004672|GO:0004674|GO:0004674|GO:0005515|GO:0005515|GO:0005518|GO:0005524|GO:0005737|GO:0005794|GO:0005829|GO:0005886|GO:0005911|GO:0005925|GO:0006468|GO:0006915|GO:0007411|GO:0007528|GO:0014704|GO:0016358|GO:0019901|GO:0030018|GO:0030424|GO:0030425|GO:0030426|GO:0031295|GO:0031532|GO:0031532|GO:0031532|GO:0031941|GO:0031965|GO:0032869|GO:0033138|GO:0033148|GO:…	serine/threonine-protein kinase PAK 1 isoform 2	417.393	176.622	8.66479	7.50106	382.655	431.252	438.273	173.377	170.063	186.425	8.62969	8.67331	8.69135	7.50979	7.35871	7.63468
ASHGA5P003273	8.90059e-07	4.792e-05	3.34003	up	protein_coding	ENST00000265742	CCDS47639.1	ANKIB1	GENCODE	6081	chr7	+	91875547	92030698		AAATAACCGAAATGAAACCAGAAGAACTTGTGGGAGTTAGTGAAGCCTACGAGGATGCCG	54467	Hs.83293	GO:0008270|GO:0005515	ankyrin repeat and IBR domain containing 1 [Source:HGNC Symbol;Acc:22215]	257.936	75.1239	7.96857	6.2287	240.768	265.233	267.807	70.8384	83.9493	70.5839	7.96184	7.97113	7.97273	6.17263	6.29005	6.22343
ASHGA5P004618	5.69644e-06	9.474e-05	3.32142	up	protein_coding	NM_001160234	CCDS53352.1	ATP1A1	RefSeq	3587	chr1	+	116925991	116947396	NM_000701, NM_001160233	GAAAACTCATCATCAGGCGACGCCCTGGCGGCTGGGTGGAGAAGGAAACCTACTATTAGC	476	Hs.371889	GO:0002026|GO:0002028|GO:0003869|GO:0005391|GO:0005515|GO:0005524|GO:0005783|GO:0005794|GO:0005886|GO:0005886|GO:0005890|GO:0006754|GO:0008217|GO:0016020|GO:0016021|GO:0016323|GO:0031947|GO:0034220|GO:0042383|GO:0042470|GO:0042493|GO:0045822|GO:0045823|GO:0045989|GO:0046872|GO:0051087|GO:0055085	sodium/potassium-transporting ATPase subunit alpha-1 isoform d	5344.24	1652.93	12.4232	10.6914	5037.77	5523.4	5471.54	1637.83	1595.36	1725.61	12.4263	12.4124	12.4309	10.7187	10.5875	10.768
ASHGA5P015733	1.41995e-07	2.8339e-05	3.29916	up	protein_coding	NM_001113493	CCDS45792.1	SEPT9	RefSeq	3998	chr17	+	75369271	75496678		GACTTCGAAGCCTTGAAAAGATCTTTTGAGGTCGAGGAGGTCGAGACACCCAACTCCACC	10801	Hs.440932	GO:0001725|GO:0003924|GO:0005515|GO:0005525|GO:0005737|GO:0005874|GO:0006184|GO:0007049|GO:0015629|GO:0048471|GO:0051291|GO:0051301	septin-9 isoform b	1212.42	355.58	10.2303	8.50825	1166.84	1255.19	1215.23	349.821	372.025	344.894	10.2668	10.2293	10.1949	8.51837	8.50167	8.5047
ASHGA5P047747	1.18355e-05	0.000137967	2.46836	up	protein_coding	ENST00000368984	CCDS7630.1	HTRA1	GENCODE	2120	chr10	+	124221040	124274424		GCCAAAATCAAGGATGTGGATGAGAAAGCAGACATCGCACTCATCAAAATTGACCACCAG	5654	Hs.501280	GO:0006508|GO:0001558|GO:0030512|GO:0030514|GO:0005576|GO:0005829|GO:0005615|GO:0031012|GO:0005515|GO:0004252|GO:0003824|GO:0008236|GO:0005520	HtrA serine peptidase 1 [Source:HGNC Symbol;Acc:9476]	4825.14	2016.4	12.2691	10.9656	4586.17	4847.87	5041.39	2085.31	2028.33	1935.57	12.2895	12.2179	12.2999	11.0489	10.9239	10.9239
ASHGA5P004232	0.000100774	0.000532411	3.26355	up	protein_coding	NM_000859	CCDS4027.1	HMGCR	RefSeq	4589	chr5	+	74632992	74657926		TTGTCTTGTGGCCAGCACCAATAGAGGCTGCAGAGCAATAGGTCTTGGTGGAGGTGCCAG	3156	Hs.628096	GO:0004420|GO:0005778|GO:0005783|GO:0005789|GO:0006695|GO:0007568|GO:0007584|GO:0008299|GO:0008542|GO:0009790|GO:0015936|GO:0016021|GO:0042282|GO:0042803|GO:0043407|GO:0044255|GO:0044281|GO:0048643|GO:0050662|GO:0051262|GO:0070402	3-hydroxy-3-methylglutaryl-Coenzyme A reductase isoform 1	242.543	73.0184	7.88131	6.17487	229.157	258.74	239.733	64.5627	88.8665	65.6261	7.89194	7.9381	7.81391	6.03509	6.37781	6.11171
ASHGA5P050302	2.70448e-05	0.000224222	2.06706	up	protein_coding	ENST00000439461	CCDS46163.1	ZNF766	GENCODE	2975	chr19	+	52772823	52795976		CATGTGTGTGGTAAGGTCTTTAGGCACAGTTCATGGTTTGTACAGCATCAGAGAAGTGTT	90321	Hs.439662	GO:0006351|GO:0006355|GO:0005634|GO:0005622|GO:0003677|GO:0008270|GO:0003676	zinc finger protein 766 [Source:HGNC Symbol;Acc:28063]	355.888	163.536	8.4348	7.38722	332.659	375.94	359.066	151.26	174.424	164.924	8.43115	8.47494	8.3983	7.30958	7.39378	7.45829
ASHGA5P021634	6.9004e-05	0.000409094	2.20029	up	protein_coding	ENST00000536716	CCDS12132.1	TNFAIP8L1	GENCODE	3845	chr19	+	4640028	4655580		CGCTGCTAAGGCCATGGACACCTTCAGCACCAAGAGCCTGGCTCTGCAGGCGCAGAAGAA	126282	Hs.465643		tumor necrosis factor, alpha-induced protein 8-like 1 [Source:HGNC Symbol;Acc:28279]	125.405	56.2644	6.93721	5.79952	118.17	129.457	128.589	58.6774	56.1004	54.0153	6.9471	6.94954	6.91498	5.89264	5.67269	5.83323
ASHGA5P049025	0.000184583	0.000811306	3.70349	up	protein_coding	NM_032296	CCDS45390.1	FLYWCH1	RefSeq	5009	chr16	+	2961979	3001209		TCAAAGACGTCAGACTGGATGGCGAGTCCCAGTGAGGCGATGTGGGCAGAGGAGCTCCGA	84256	Hs.655321	GO:0003677|GO:0005634|GO:0005730|GO:0005737|GO:0046872	FLYWCH-type zinc finger-containing protein 1 isoform a	214.257	57.0482	7.7013	5.81241	194.739	222.457	225.576	66.0339	53.1289	51.9818	7.65787	7.71829	7.72774	6.07074	5.58839	5.77811
ASHGA5P001041	0.00158683	0.004187	2.11732	up	protein_coding	NM_005741	CCDS10499.1	ZNF263	RefSeq	3305	chr16	+	3333486	3341459		GAGACAACAGGTCACAAACCATGGGCGGGGAACAGAAGTGCTTTTGGAGGAGCCTTTGCC	10127	Hs.611475	GO:0003677|GO:0003700|GO:0005634|GO:0005730|GO:0005737|GO:0006351|GO:0006355|GO:0008270|GO:0015630|GO:0016032|GO:0045892	zinc finger protein 263	48.4252	24.1004	5.60929	4.52705	42.6464	49.8293	52.7998	20.1934	26.5629	25.5448	5.52825	5.62222	5.67739	4.29544	4.52251	4.7632
ASHGA5P015752	0.000299792	0.0011612	2.55143	up	protein_coding	NM_001098796	CCDS13324.1	TOX2	RefSeq	2433	chr20	+	42544781	42698254		GCGATGCGGGTTTGATGGTGACAGTGCCTACGTGGGGATGAGTGACGGAAACCCAGAGCT	84969	Hs.26608	GO:0003677|GO:0005634|GO:0006351|GO:0045944	TOX high mobility group box family member 2 isoform c	140.992	54.7023	7.10393	5.75263	127.381	149.99	145.606	53.5574	52.0228	58.5266	7.05622	7.16062	7.09495	5.75654	5.55869	5.94266
ASHGA5P034971	4.72989e-05	0.000319061	5.08249	up	protein_coding	NM_015378	CCDS30588.1	VPS13D	RefSeq	16341	chr1	+	12290112	12572098		TACCTTAGAACTAGGAGTACAGCCAGTCTGACTAACCTAGAGCACCAGATCTATGCTAGA	55187	Hs.439381	GO:0008104	vacuolar protein sorting-associated protein 13D isoform 1	28.8259	6.71848	4.88559	2.54005	29.7977	28.8974	27.7827	7.26885	7.88658	5	5.03213	4.85856	4.76608	2.6827	2.58394	2.35352
ASHGA5P004955	1.05336e-05	0.000129795	2.73645	up	protein_coding	NM_019022	CCDS32840.1	TMX3	RefSeq	4767	chr18	-	66340924	66382353		GTTTATGATGAGTATGAAGATGGTGATCTGTCATCATGGATCAACAGGGAAAGGTTTCAG	54495	Hs.440534	GO:0003756|GO:0005789|GO:0006662|GO:0009055|GO:0015035|GO:0016021|GO:0045454	protein disulfide-isomerase TMX3 precursor	222.013	78.9226	7.756	6.3037	208.686	227.243	230.111	72.0019	88.0428	76.723	7.76111	7.74875	7.75815	6.19842	6.36458	6.34809
ASHGA5P055129	1.46392e-05	0.00015475	3.81761	up	protein_coding	NM_002906	CCDS8343.1	RDX	RefSeq	4498	chr11	-	110100165	110167437	NM_001260494	AGCGTATCGATGAGTTTGAAGCAATGTGAGAGCTGTTATTTTGCATATATGTTCTTCATA	5962	Hs.263671	GO:0001726|GO:0003779|GO:0005515|GO:0005737|GO:0005856|GO:0005886|GO:0005925|GO:0019898|GO:0030027|GO:0030033|GO:0030175|GO:0032154|GO:0032420|GO:0045176|GO:0045177|GO:0051693	radixin isoform 2	714.145	179.883	9.45502	7.52236	686.117	738.104	718.216	171.433	208.718	159.497	9.48943	9.45203	9.42362	7.49094	7.66362	7.41251
ASHGA5P005491	3.01759e-05	0.000240474	2.1363	up	protein_coding	NM_182641	CCDS11673.1	BPTF	RefSeq	10914	chr17	+	65821779	65980494		ATGATGACCCTGAGCAAGGAAAATCTGAGGTAGGTGATTTCAAATCGGAGAAGTCCAACG	2186	Hs.444200	GO:0000122|GO:0005515|GO:0005634|GO:0005730|GO:0005737|GO:0006338|GO:0006351|GO:0006355|GO:0007420|GO:0008094|GO:0008134|GO:0008270|GO:0016589|GO:0043565|GO:0043565|GO:0045893	nucleosome-remodeling factor subunit BPTF isoform 1	121.558	56.293	6.8926	5.79749	112.054	122.009	130.611	52.039	64.2024	52.6376	6.87347	6.86827	6.93608	5.71639	5.88014	5.79594
ASHGA5P010488	4.36801e-07	3.8685e-05	5.21582	up	protein_coding	NM_198240	CCDS9233.1	CLIP1	RefSeq	5793	chr12	-	122755980	122907116		TGATCTTGAGGTGGCTACAGTTTCAGAAAAGTCACGTATAATGGAACTGGAGAAAGACCT	6249	Hs.524809	GO:0000087|GO:0000236|GO:0000278|GO:0000776|GO:0001578|GO:0001726|GO:0003676|GO:0005515|GO:0005737|GO:0005768|GO:0005813|GO:0005829|GO:0005874|GO:0005881|GO:0005882|GO:0006810|GO:0007067|GO:0008017|GO:0008270|GO:0015630|GO:0015631|GO:0030659|GO:0031116|GO:0035371|GO:0042803|GO:0044354|GO:0046872|GO:0051010	CAP-Gly domain-containing linker protein 1 isoform b	877.278	163.058	9.76805	7.38515	831.167	904.597	896.071	151.31	178.812	159.052	9.78083	9.76314	9.76017	7.30975	7.43738	7.40832
ASHGA5P012215	5.30617e-05	0.000342118	2.0726	up	protein_coding	NM_002714	CCDS4681.1	PPP1R10	RefSeq	4540	chr6	-	30568176	30585084		ACGGCTGCCAAGCCAAGCCCCTTTGAAGGGAAAACGAGCACAGAACCAAGCACAGCCAAA	5514	Hs.106019	GO:0000785|GO:0000790|GO:0003677|GO:0003723|GO:0004864|GO:0005634|GO:0006351|GO:0006606|GO:0008157|GO:0008270|GO:0072357	serine/threonine-protein phosphatase 1 regulatory subunit 10	110.619	53.1408	6.76414	5.7127	102.497	118.986	110.373	50.0846	60.9582	48.3797	6.74904	6.83227	6.71112	5.65932	5.80251	5.67628
ASHGA5P010176	2.94781e-06	7.2523e-05	2.87685	up	protein_coding	NM_001039178	CCDS47653.1	ATP5J2	RefSeq	393	chr7	-	99055783	99063824	NM_001003714	TTTCAAAGAGAGCACGAGCGGCTCCGCAAATACCACTGAAGAGGACACACTCTGCACCCC	9551	Hs.521056	GO:0005743|GO:0005753|GO:0005753|GO:0006200|GO:0015992|GO:0016021|GO:0016887|GO:0022857|GO:0022904|GO:0042776|GO:0042776|GO:0044281|GO:0045263	ATP synthase subunit f, mitochondrial isoform 2d	29494.1	10611.1	14.8397	13.3152	27934.7	29998.2	30549.4	10847.5	10497.9	10487.8	14.8557	14.8164	14.847	13.388	13.2565	13.3011
ASHGA5P004811	1.82926e-06	5.9387e-05	6.17651	up	protein_coding	NM_015496	CCDS34923.1	KIAA1429	RefSeq	6456	chr8	-	95500004	95565746		TGACACAATTGGATGCTGTGGAGATGATAATGGTCTCATGGAAGTAGAGGGAGCTCATAC	25962	Hs.202238	GO:0005634|GO:0006397|GO:0008380	protein virilizer homolog isoform 1	325.526	51.9782	8.30765	5.68086	313.745	338.697	324.135	54.6864	54.6797	46.5685	8.34876	8.32605	8.24814	5.78805	5.63418	5.62034
ASHGA5P001126	1.07422e-05	0.00013138	3.17183	up	protein_coding	ENST00000221455	CCDS12652.2	CLASRP	GENCODE	2234	chr19	+	45542297	45574214		AAAGAGACAGGAGCTGCCAAACCCAAGCTGACGCCTCAGGAGAAGCTGAAACTGAGGATG	11129	Hs.466917	GO:0006397|GO:0008380|GO:0005634	CLK4-associating serine/arginine rich protein [Source:HGNC Symbol;Acc:17731]	279.415	85.0784	8.08373	6.41841	269.383	291.371	277.492	89.2216	86.4139	79.5997	8.123	8.10356	8.02462	6.51822	6.33694	6.40007
ASHGA5P003707	2.22861e-05	0.000199746	3.17069	up	protein_coding	NM_001882	CCDS4034.1	CRHBP	RefSeq	1854	chr5	+	76248679	76265299		AATGGTCTTCAGTTAAAGAAATCCTCAGCAGGTTGCGAGGGAATAGGAGACTTTGTGGAG	1393	Hs.115617	GO:0001963|GO:0002125|GO:0005515|GO:0005615|GO:0005622|GO:0005634|GO:0005767|GO:0005771|GO:0005783|GO:0005794|GO:0005874|GO:0006954|GO:0007165|GO:0007565|GO:0007565|GO:0007610|GO:0007611|GO:0009755|GO:0030141|GO:0030425|GO:0031045|GO:0033554|GO:0035690|GO:0035865|GO:0042277|GO:0042445|GO:0043196|GO:0043204|GO:0043679|GO:0045055|GO:0048149|GO:0050795|GO:0051424|GO:0051424|GO:0051459|GO:0051460|GO:…	corticotropin-releasing factor-binding protein precursor	94.3575	30.1732	6.54232	4.87752	84.5851	94.126	104.361	30.9385	31.0354	28.5456	6.48015	6.50924	6.63757	4.94125	4.76778	4.92354
ASHGA5P049846	0.000181757	0.000803028	2.70658	up	protein_coding	NM_020753	CCDS11723.1	CASKIN2	RefSeq	5005	chr17	-	73496341	73511627		TCAAGAATGGAGATGTGACCGGTGTGCAGAAACTGGTGGCGAAGGTCAAGGCCACAAAGA	57513	Hs.274408	GO:0003674|GO:0005737|GO:0008150	caskin-2 isoform a	171.266	62.0515	7.37887	5.9424	155.531	172.315	185.951	63.6264	58.4833	64.0448	7.33789	7.35667	7.44204	6.01569	5.73963	6.07187
ASHGA5P001095	0.000460669	0.00159775	2.27517	up	protein_coding	NM_003821	CCDS6247.1	RIPK2	RefSeq	2588	chr8	+	90769974	90803292		TGCTCGACAGTGAAAGAAAGGATGTCTTAAGAGAAGCTGAAATTTTACACAAAGCTAGAT	8767	Hs.103755	GO:0000187|GO:0001961|GO:0002224|GO:0002250|GO:0002755|GO:0002756|GO:0002827|GO:0004674|GO:0004715|GO:0004871|GO:0005515|GO:0005524|GO:0005737|GO:0005829|GO:0006915|GO:0006954|GO:0007165|GO:0007249|GO:0007254|GO:0008063|GO:0030274|GO:0031398|GO:0031663|GO:0032722|GO:0032729|GO:0032743|GO:0032755|GO:0032760|GO:0033091|GO:0034130|GO:0034134|GO:0034134|GO:0034138|GO:0034142|GO:0035666|GO:0035872|GO:…	receptor-interacting serine/threonine-protein kinase 2	205.195	87.4929	7.64112	6.45514	200.676	209.075	205.834	95.0952	81.6758	85.7078	7.70303	7.62726	7.59306	6.60931	6.24733	6.50879
ASHGA5P031634	0.000352074	0.00130539	2.83173	up	protein_coding	NM_015202	CCDS32415.1	KIAA0556	RefSeq	6640	chr16	+	27561467	27791692		TAATTGCAGGAAAGACAGTTTGTCCCAGTTAGAGGAATATTTGAGACTGTCGGCAGTCCC	23247	Hs.460459	GO:0005634|GO:0005730|GO:0005886	uncharacterized protein KIAA0556	121.428	43.3178	6.89423	5.39255	118.262	128.573	117.448	40.1773	54.5477	35.2284	6.94811	6.93881	6.79579	5.33178	5.63058	5.21529
ASHGA5P018540	0.0016862	0.00439706	2.05758	up	protein_coding	NM_001135753	CCDS44433.1	ECD	RefSeq	2151	chr10	-	74894281	74927853	NM_001135752, NM_007265, NR_024203	AATGACATCGGCTCATGGATTTGAGATCTTATGCTCCAAATGTAGCCCACATTTTTCTGA	11319	Hs.631822	GO:0003713|GO:0005634|GO:0005737|GO:0006110|GO:0006355|GO:0006366|GO:0008283|GO:2000045	protein SGT1 isoform 3	406.407	188.436	8.62763	7.58668	393.072	417.136	409.015	171.359	176.215	217.734	8.66494	8.62258	8.59538	7.48994	7.41266	7.85745
ASHGA5P013897	0.000265099	0.00106348	2.01094	up	protein_coding	ENST00000397547	CCDS10429.1	SSTR5	GENCODE	2657	chr16	+	1122755	1131454		GGGCTCCCCCAGCCTGACGCACCCCAGGGCTGCCGCCATGGAGCCCCTGTTCCCAGCCTC	6755	Hs.449840	GO:0008285|GO:0007186|GO:0042593|GO:0071385|GO:0007193|GO:0050796|GO:0007187|GO:0016021|GO:0005737|GO:0005886|GO:0005887|GO:0004994	somatostatin receptor 5 [Source:HGNC Symbol;Acc:11334]	3979.36	2043.79	11.9899	10.982	3583.14	4156.05	4198.89	2105.78	1907.77	2117.83	11.924	12.0018	12.0438	11.063	10.8315	11.0515
ASHGA5P001056	4.95893e-06	8.872e-05	3.3871	up	protein_coding	NM_024598	CCDS10791.1	C16orf57	RefSeq	2287	chr16	+	58035276	58055527		TTTACACCAATCAAGAGAAAACCAGGACCTTTATTGGGCTTGAGGTCACTTCAGGGCATG	79650	Hs.408702	GO:0003674|GO:0005575|GO:0005634|GO:0008150|GO:0008380|GO:0034477	UPF0406 protein C16orf57 isoform 1	120.392	35.7098	6.88252	5.12247	115.341	127.577	118.259	36.1578	39.6427	31.3288	6.9135	6.92926	6.80479	5.17091	5.1443	5.05218
ASHGA5P034564	6.8862e-08	2.3843e-05	3.53161	up	protein_coding	ENST00000356487	CCDS12437.1	GPI	GENCODE	4194	chr19	+	34856031	34893318		ACTGGAAGGGGTACACAGGCAAGACCATCACGGACGTCATCAACATTGGCATTGGCGGCT	2821	Hs.466471	GO:0044281|GO:0001525|GO:0005975|GO:0006096|GO:0006006|GO:0006959|GO:0006094|GO:0007599|GO:0005634|GO:0005737|GO:0005886|GO:0005829|GO:0005615|GO:0008083|GO:0005125|GO:0004347	glucose-6-phosphate isomerase [Source:HGNC Symbol;Acc:4458]	3122.08	897.647	11.6385	9.81821	2932.37	3232.98	3200.87	883.62	907.452	901.869	11.6439	11.6383	11.6334	9.83276	9.78129	9.84059
ASHGA5P011762	0.00393603	0.00876941	2.70972	up	protein_coding	NM_001005374	CCDS6873.1	LRSAM1	RefSeq	2851	chr9	+	130214533	130265780		TGGGGAGCAGAAGGGGTCCTAAAGATCGCTCTGGGAAAAGGGAAGGATGCCGCTCTTCTT	90678	Hs.495188	GO:0000209|GO:0004842|GO:0005179|GO:0005515|GO:0005576|GO:0005737|GO:0008270|GO:0015031|GO:0030163|GO:0044425|GO:0045806|GO:0046755|GO:0051865|GO:0070086	E3 ubiquitin-protein ligase LRSAM1 isoform 1	62.9075	24.5515	5.97447	4.53633	60.8416	72.168	55.7129	17.8362	30.031	25.7873	6.02801	6.14188	5.75353	4.11549	4.71568	4.77782
ASHGA5P015557	0.019158	0.0331114	3.84596	up	protein_coding	NM_001130100	CCDS45493.1	KIFC3	RefSeq	3411	chr16	-	57792128	57836439	NM_001130099	GGATCCATCCGGAGGAAGCTGCAGCCCTCGGCCTGACGGCTGGGGCTGCAGAGTCTCTAG	3801	Hs.23131	GO:0003777|GO:0005524|GO:0005813|GO:0005871|GO:0005874|GO:0005915|GO:0007018|GO:0007601|GO:0030659|GO:0045218|GO:0090136	kinesin-like protein KIFC3 isoform 2	32.6063	10.015	5.05558	3.11223	34.5459	32.984	30.2888	5	9.91406	15.1308	5.23701	5.04026	4.88947	2.32391	2.96833	4.04446
ASHGA5P002511	0.000347556	0.00129341	7.02556	up	protein_coding	NM_138555	CCDS32278.1	KIF23	RefSeq	3697	chr15	+	69706626	69740764		TAGAAATAGAAGAGGATCATTGCGGCAGGTTACTCTTTCAACCTGATCAGAACGCACCAC	9493	Hs.270845	GO:0000022|GO:0000087|GO:0000278|GO:0000910|GO:0003777|GO:0005515|GO:0005524|GO:0005634|GO:0005654|GO:0005813|GO:0005819|GO:0005829|GO:0005871|GO:0005874|GO:0007018|GO:0007596|GO:0008017|GO:0019886|GO:0030496|GO:0033205|GO:0045171|GO:0051256|GO:0071777|GO:0072686|GO:0097149	kinesin-like protein KIF23 isoform 1	46.4912	7.07622	5.54441	2.73179	40.3467	43.7132	55.4137	5.12802	8.34927	7.75138	5.45058	5.43785	5.7448	2.36963	2.67457	3.15118
ASHGA5P009232	0.000422478	0.00149256	2.40011	up	protein_coding	NM_030665	CCDS11188.1	RAI1	RefSeq	7668	chr17	+	17584786	17714765		AGCGATGCAGGTTGCATATTCATCGAAGAGAACTTTTCTTTGAAATGTCCCAAACATAAG	10743	Hs.655395	GO:0005634|GO:0005737|GO:0008270	retinoic acid-induced protein 1	120.309	49.9415	6.87838	5.61528	117.079	115.254	128.592	56.0168	51.8753	41.9325	6.93425	6.7858	6.91509	5.82495	5.55315	5.46773
ASHGA5P044060	0.00225304	0.00555486	3.22306	up	protein_coding	NM_172352	CCDS31009.1	CD46	RefSeq	3312	chr1	+	207925382	207968861	NM_002389, NM_172351	GAGAAGTAAAATTTACTTCTCTCTGAGAAGGAGAGATGAGAGAAAGGTTTGCTTTTATCA	4179	Hs.510402	GO:0001848|GO:0002079|GO:0004175|GO:0004857|GO:0004872|GO:0005794|GO:0005886|GO:0005887|GO:0006508|GO:0006958|GO:0007338|GO:0009986|GO:0016323|GO:0019048|GO:0030449|GO:0045087|GO:0045916	membrane cofactor protein isoform 5 precursor	45.9663	15.2709	5.53296	3.84453	40.8884	43.4825	53.5279	13.8254	13.9396	18.0477	5.47044	5.43025	5.69819	3.7188	3.52742	4.28736
ASHGA5P032679	3.79785e-06	7.9832e-05	2.39428	up	protein_coding	NM_003255	CCDS11758.1	TIMP2	RefSeq	3670	chr17	-	76849058	76921472		CCGACGCCTGCAGCTGCTCCCCGGTGCACCCGCAACAGGCGTTTTGCAATGCAGATGTAG	7077	Hs.633514	GO:0005178|GO:0005576|GO:0005604|GO:0008047|GO:0008191|GO:0008285|GO:0009986|GO:0022617|GO:0030198|GO:0030814|GO:0043408|GO:0045664|GO:0046872|GO:0071310	metalloproteinase inhibitor 2 precursor	1141.49	459.01	10.1415	8.88193	1030.2	1192	1202.28	452.706	488.735	435.59	10.082	10.1602	10.1824	8.89737	8.9031	8.84531
ASHGA5P051167	5.21853e-06	9.0906e-05	3.64594	up	protein_coding	ENST00000457828	CCDS54489.1	LSS	GENCODE	4390	chr21	-	47609037	47648738	NM_001001438, NM_002340	ATACAGAGAAGAGATTGTGCGGTACCTGCGGTCAGTGCAGCTCCCTGACGGTGGCTGGGG	4047	Hs.596543	GO:0006695|GO:0005792|GO:0003824|GO:0016866|GO:0000250	lanosterol synthase (2,3-oxidosqualene-lanosterol cyclase) [Source:HGNC Symbol;Acc:6708]	1154.64	306.253	10.1631	8.29681	1095.04	1209.23	1159.64	296.863	303.138	318.759	10.176	10.1813	10.132	8.28364	8.209	8.3978
ASHGA5P013550	0.0020178	0.00507375	5.08762	up	protein_coding	NM_001040666	CCDS43612.1	STEAP2	RefSeq	2320	chr7	+	89843133	89866992	NM_001244945	GTAATTCTGGATCTTTTGCAGCTTTGCAGATACCCAGACTGAGCTGGAACTGGAATTTGT	261729	Hs.489051	GO:0000166|GO:0005215|GO:0005769|GO:0005829|GO:0005886|GO:0006811|GO:0006893|GO:0006897|GO:0009725|GO:0010008|GO:0016491|GO:0022900|GO:0030140|GO:0030173|GO:0045055|GO:0046872|GO:0055072	metalloreductase STEAP2 isoform b	35.7526	8.28882	5.17643	2.82944	33.1222	31.4804	42.6551	11.256	8.61043	5	5.17895	4.9742	5.37613	3.40268	2.73211	2.35352
ASHGA5P010213	1.41639e-06	5.4838e-05	4.13733	up	protein_coding	NM_000935	CCDS3131.1	PLOD2	RefSeq	4009	chr3	-	145787227	145879282		GCTCTTTGCCGAAATGCTAGAGAAATGGGTGTATTTATGTACATTTCTAATAGACATGAA	5352	Hs.477866	GO:0001666|GO:0005506|GO:0005783|GO:0005789|GO:0006464|GO:0008475|GO:0016702|GO:0030198|GO:0030867|GO:0031418|GO:0032870	procollagen-lysine,2-oxoglutarate 5-dioxygenase 2 isoform 2 precursor	853.447	199.472	9.72683	7.67813	839.271	867.686	853.384	203.697	208.369	186.35	9.79144	9.69981	9.68925	7.73911	7.66108	7.63421
ASHGA5P013335	1.45131e-05	0.000154266	3.29722	up	protein_coding	NM_001167911	CCDS54662.1	VEPH1	RefSeq	3987	chr3	-	156977531	157221136		TTTCTATTTCAGCAGGATCTGGACCAGGTACAGCTCCATCTGGAAGAAGTGAGGTTCTTT	79674	Hs.658046	GO:0005543|GO:0005886	ventricular zone-expressed PH domain-containing protein homolog 1 isoform 2	145.823	43.7512	7.14935	5.4281	140.288	136.747	160.433	43.2626	46.0696	41.9213	7.18907	7.02732	7.23165	5.44198	5.37501	5.4673
ASHGA5P003890	9.11587e-07	4.837e-05	3.77933	up	protein_coding	NM_015937	CCDS13353.1	PIGT	RefSeq	2246	chr20	+	44044706	44054885	NM_001184729, NR_047693	CTGTCACTGATGTGGATAAATCTTGGAAGGAGCTCAGTAATGTCCTCTCAGGGATCTTCT	51604	Hs.437388	GO:0003923|GO:0005515|GO:0005789|GO:0006501|GO:0016255|GO:0030176|GO:0042765|GO:0043687|GO:0044267	GPI transamidase component PIG-T isoform 1 precursor	2074.2	540.281	11.0322	9.11411	1953.11	2137.63	2131.85	546.353	539.268	535.221	11.0307	11.0277	11.0383	9.16594	9.04063	9.13577
ASHGA5P046204	0.00398047	0.00885565	3.97384	up	protein_coding	NM_017848	CCDS14356.1	FAM120C	RefSeq	8090	chrX	-	54094756	54209714		TTTACTTTGATGGCAAGCTGTTCCAGAGCAAGCTAATTAAAGCAGGCCGAGAGCGAGTAT	54954	Hs.86045		constitutive coactivator of PPAR-gamma-like protein 2 isoform 1	27.2153	7.8131	4.80066	2.81012	24.9573	26.702	29.9867	5	13.233	5.20629	4.78099	4.74491	4.87608	2.32391	3.44414	2.66231
ASHGA5P008214	1.39129e-05	0.000150939	2.67438	up	protein_coding	NM_004602	CCDS13415.1	STAU1	RefSeq	3522	chr20	-	47729875	47804904	NM_001037328, NM_017452	TTTAAAAAAGAAAGCATAACCCCTACTGTAGAACTAAATGCACTGTGCATGAAACTTGGA	6780	Hs.596704	GO:0003725|GO:0005515|GO:0005737|GO:0005791|GO:0005875|GO:0008298|GO:0010494	double-stranded RNA-binding protein Staufen homolog 1 isoform a	745.548	266.921	9.51988	8.10068	709.984	763.594	763.067	275.724	261.149	263.889	9.53751	9.50623	9.5159	8.174	7.99359	8.13443
ASHGA5P047034	0.000132668	0.000644302	2.77066	up	protein_coding	NM_000195	CCDS7475.1	HPS1	RefSeq	3729	chr10	-	100175954	100206704		AGTCAAAAGACCTCGTCGGAGTTGGGCAAGGGGCCGCTGGCTGCCTTTGTCAAAACTAAG	3257	Hs.404568	GO:0005515|GO:0005737|GO:0005764|GO:0005887|GO:0007040|GO:0007601|GO:0016023|GO:0046983|GO:0050896	Hermansky-Pudlak syndrome 1 protein isoform a	211.627	74.0811	7.68141	6.21118	189.209	221.876	223.795	77.7363	70.1833	74.3237	7.6152	7.71364	7.71539	6.31482	6.01924	6.29948
ASHGA5P028955	3.54575e-05	0.000267037	2.20595	up	protein_coding	NM_007111	CCDS9538.1	TFDP1	RefSeq	2651	chr13	+	114239055	114295788	NR_026580	CTTCATCATCGTCAACACCAGCAAGAAGACGGTCATCGACTGCAGCATCTCCAATGACAA	7027	Hs.79353	GO:0000080|GO:0000082|GO:0000278|GO:0003677|GO:0003700|GO:0003713|GO:0005515|GO:0005654|GO:0005667|GO:0006351|GO:0006357|GO:0006367|GO:0007179|GO:0008134|GO:0008283|GO:0010467|GO:0019904|GO:0045944	transcription factor Dp-1	773.242	338.114	9.57864	8.43724	750.384	806.846	762.494	324.58	339.465	350.296	9.62582	9.59546	9.51465	8.41165	8.37398	8.5261
ASHGA5P014245	0.000820537	0.00247411	2.33084	up	protein_coding	NM_001025579	CCDS32564.1	NDEL1	RefSeq	2442	chr17	+	8339169	8371495		GGGCATACATCTTTCTTCGACAAAGGGCAAGAAAAAGTCATATTTCCCACGTTGTTCATG	81565	Hs.372123	GO:0000087|GO:0000236|GO:0000278|GO:0000776|GO:0000777|GO:0005515|GO:0005815|GO:0005819|GO:0005829|GO:0005874|GO:0006810|GO:0007059|GO:0007399|GO:0030154	nuclear distribution protein nudE-like 1 isoform A	163.044	68.5494	7.31119	6.09034	155.281	171.942	161.91	62.8132	66.1083	76.7267	7.33516	7.35298	7.24543	5.99648	5.92639	6.34816
ASHGA5P010388	6.31035e-05	0.00038374	4.69906	up	protein_coding	NM_004599	CCDS14023.1	SREBF2	RefSeq	4325	chr22	+	42229105	42302375		TCTCGCCAGAGGAGATTTTGCAGCTGCTGCCGGCAACCTACAAACCTGCCTGGCAGTTTT	6721	Hs.443258	GO:0000122|GO:0000139|GO:0000247|GO:0000978|GO:0005515|GO:0005634|GO:0005737|GO:0005783|GO:0006351|GO:0006629|GO:0008022|GO:0008203|GO:0010886|GO:0012507|GO:0032937|GO:0045944|GO:0046983|GO:0055098|GO:0070888|GO:0071499|GO:0072368|GO:0090370	sterol regulatory element-binding protein 2	247.777	52.4838	7.9139	5.68152	238.273	243.139	261.918	53.1543	63.098	41.1993	7.94895	7.84801	7.94473	5.74622	5.85561	5.44274
ASHGA5P039735	7.21183e-05	0.000423007	2.28923	up	protein_coding	NM_020827	CCDS47168.1	KIAA1430	RefSeq	4892	chr4	-	186080818	186125182		AACTGATGGACTATCATCGCAATATGGGCTATCTCAACTCATCACCATTGTCAAGACGGG	57587	Hs.535734		UPF0501 protein KIAA1430	376.863	156.998	8.52074	7.32587	369.274	387.221	374.093	158.569	174.78	137.646	8.58279	8.51948	8.45993	7.37592	7.39764	7.20406
ASHGA5P005617	5.23827e-06	9.1128e-05	2.71852	up	protein_coding	NM_014230	CCDS11738.1	SRP68	RefSeq	2850	chr17	-	74034855	74068607		TTTTCAGAGGTACAGGGGCTACTGTTCCCGTAGACAAAGACGTCTTCGAAAAACACTCAA	6730	Hs.514495	GO:0005047|GO:0005730|GO:0005737|GO:0005783|GO:0005786|GO:0005829|GO:0005840|GO:0006412|GO:0006614|GO:0008312|GO:0010467|GO:0030942|GO:0042493|GO:0044267	signal recognition particle 68 kDa protein isoform 1	460.719	160.328	8.80454	7.36171	415.879	468.369	497.91	157.674	164.778	158.532	8.75142	8.79088	8.87131	7.36824	7.31275	7.40415
ASHGA5P013158	0.014548	0.0262225	5.69405	up	protein_coding	ENST00000389395	CCDS42463.1	MFSD12	GENCODE	2082	chr19	-	3538262	3557571		CTGCGACGCTGATGAGACCTGCACGCAGTGGCTCACAGCAGCACGATTTGTGACAGCCCG	126321	Hs.656901	GO:0055085|GO:0016021	major facilitator superfamily domain containing 12 [Source:HGNC Symbol;Acc:28299]	60.4279	13.296	5.9225	3.41304	55.9834	59.0586	66.2417	9.05793	7.99891	22.8313	5.90883	5.85975	5.99892	3.03816	2.60064	4.60032
ASHGA5P041192	0.0003181	0.00121226	2.2603	up	protein_coding	NM_152405	CCDS4047.3	JMY	RefSeq	9145	chr5	+	78531924	78623038		TTAGAAGAATTAAAGAAGCATCCCCAGAGTCAGAGGACGAAGAGGAGGCTTTACCTTGCA	133746	Hs.482605	GO:0003713|GO:0003779|GO:0005515|GO:0005634|GO:0005737|GO:0005856|GO:0006281|GO:0006357|GO:0006917|GO:0007050|GO:0031252|GO:0034314|GO:0043065|GO:0051091|GO:0070060|GO:0070358	junction-mediating and -regulatory protein	38.2424	17.9481	5.28129	4.10478	40.4152	37.9959	36.3159	18.9405	19.7	15.2038	5.45269	5.24142	5.14976	4.20015	4.06266	4.05152
ASHGA5P027896	0.000447112	0.00156031	2.30234	up	protein_coding	ENST00000310791	CCDS31762.1	REP15	GENCODE	1139	chr12	+	27849427	27850566		TTGAAAATGATTACTGGGATCAAAGTACATTCATGTCGCAATTACAGAGAGAGAGAGAAA	387849	Hs.269836	GO:0031901	RAB15 effector protein [Source:HGNC Symbol;Acc:33748]	69.9589	31.471	6.13058	4.92747	70.1604	68.6889	71.0276	35.2536	33.0859	26.0734	6.22667	6.07038	6.09468	5.12887	4.85992	4.79363
ASHGA5P019472	0.000107007	0.000552851	7.41617	up	protein_coding	NM_153768	CCDS11882.1	CABYR	RefSeq	2279	chr18	+	21718954	21741564		GCTTATTTTCAAGAACTTACTATGTATAGAGTAGAGAAATGGTCAGAAGGAACGACACCA	26256	Hs.511983	GO:0001539|GO:0005509|GO:0005634|GO:0005730|GO:0005737|GO:0005856|GO:0007165|GO:0008603|GO:0017124|GO:0019861|GO:0019899|GO:0019901|GO:0019904|GO:0031514|GO:0035686|GO:0046982|GO:0048240	calcium-binding tyrosine phosphorylation-regulated protein isoform b	37.581	5	5.22383	2.33315	29.2849	33.5037	49.9544	5	5	5	5.00652	5.06481	5.60015	2.32391	2.32202	2.35352
ASHGA5P001039	4.366e-05	0.000302669	2.4515	up	protein_coding	NM_003254	CCDS14281.1	TIMP1	RefSeq	931	chrX	+	47441689	47446190		TTTCTCATTGCTGGAAAACTGCAGGATGGACTCTTGCACATCACTACCTGCAGTTTTGTG	7076	Hs.522632	GO:0002576|GO:0005515|GO:0005576|GO:0005576|GO:0005604|GO:0007568|GO:0007596|GO:0008191|GO:0008284|GO:0022617|GO:0030168|GO:0030198|GO:0031093|GO:0034097|GO:0043066|GO:0043249|GO:0043434|GO:0046872|GO:0051045|GO:1901164	metalloproteinase inhibitor 1 precursor	56298.6	23562.7	15.804	14.5103	49977.8	56517.7	62400.4	23396.5	23219	24072.5	15.7273	15.7606	15.9242	14.5466	14.4525	14.5318
ASHGA5P033593	7.42535e-05	0.000430839	2.40623	up	protein_coding	NM_020964	CCDS11926.2	EPG5	RefSeq	12715	chr18	-	43427573	43547305		TTCAGTTCAGGTTCCTATGGAAGATCAGATCCGTTTGAGGCCTGGCTCTGAATTACATCT	57724	Hs.514843	GO:0006914	ectopic P granules protein 5 homolog	284.867	112.797	8.10839	6.84162	262.776	299.798	292.028	111.368	110.186	116.837	8.08603	8.14346	8.09569	6.84911	6.7108	6.96495
ASHGA5P048387	5.88833e-06	9.6068e-05	3.74542	up	protein_coding	NM_032427	CCDS44714.1	MAML2	RefSeq	5428	chr11	-	95711439	96076344		ACTTCAGCAAAAGCTCCTACTTCAGCAAATGCAGAATCAGCCCATTGCAGGAATGGGATA	84441	Hs.733176	GO:0003713|GO:0005634|GO:0005654|GO:0005794|GO:0006367|GO:0007219|GO:0007219|GO:0010467|GO:0016607|GO:0045944	mastermind-like protein 2	195.682	51.372	7.56981	5.66468	191.863	206.764	188.418	48.5338	56.7212	48.861	7.63567	7.61155	7.4622	5.61314	5.69075	5.69016
ASHGA5P005422	6.58392e-06	0.00010159	2.06363	up	protein_coding	NM_024063	CCDS10123.1	SPATA5L1	RefSeq	2580	chr15	+	45694518	45713616		GAGGAAGTAAATCAAGTCAACAGGAGTTTCAAGAAGTTTTTAACCGAAGTGTCATGATTA	79029	Hs.369657	GO:0005524|GO:0005737|GO:0017111	spermatogenesis-associated protein 5-like protein 1	746.317	347.431	9.52076	8.47557	730.402	751.263	757.286	333.797	370.416	338.081	9.58181	9.47734	9.50311	8.4529	8.49678	8.47705
ASHGA5P009891	7.07789e-07	4.462e-05	3.58843	up	protein_coding	NM_201413	CCDS33523.1	APP	RefSeq	3591	chr21	-	27252860	27543138	NM_001136016, NM_001204302	TGGCAGCGCCATTCCTACAACAGCAGCCAGTACCCCTGATGCCGTTGACAAGTATCTCGA	351	Hs.434980	GO:0000085|GO:0002576|GO:0003677|GO:0004867|GO:0005102|GO:0005515|GO:0005576|GO:0005737|GO:0005737|GO:0005794|GO:0005794|GO:0005829|GO:0005886|GO:0005887|GO:0005905|GO:0006378|GO:0006417|GO:0006468|GO:0006878|GO:0006897|GO:0007155|GO:0007176|GO:0007219|GO:0007409|GO:0007596|GO:0007617|GO:0007626|GO:0008088|GO:0008201|GO:0008344|GO:0008542|GO:0009986|GO:0016021|GO:0016199|GO:0016322|GO:0016358|GO:…	amyloid beta A4 protein isoform b precursor	3751.13	1066.5	11.9074	10.0641	3542.12	3849.71	3861.55	1034.54	1155.77	1009.17	11.9116	11.8911	11.9196	10.0592	10.1237	10.0093
ASHGA5P010797	0.00431521	0.0094496	3.05884	up	protein_coding	NM_003764	CCDS5205.1	STX11	RefSeq	5509	chr6	+	144471653	144513076		CCCAGTCCAGGCAAAATGAAAGACCGGCTAGCAGAACTTCTGGACTTGTCCAAGCAATAT	8676	Hs.118958	GO:0005484|GO:0005515|GO:0005794|GO:0006886|GO:0006944|GO:0016020|GO:0016192	syntaxin-11	51.6185	18.6528	5.70113	4.08814	48.3224	49.733	56.8002	13.4049	27.9108	14.6428	5.70262	5.62009	5.78066	3.66962	4.60054	3.99427
ASHGA5P002533	2.56126e-06	6.8156e-05	2.19805	up	protein_coding	NM_015543	CCDS46305.1	RAB1A	RefSeq	2420	chr2	-	65313987	65357435		GCTTCAAATAGAATTTGCTGATTCCCTTGGAATTCCGTTTTTGGAAACCAGTGCTAAGAA	5861	Hs.310645	GO:0003924|GO:0005525|GO:0005783|GO:0005794|GO:0006184|GO:0007264|GO:0015031|GO:0016192	ras-related protein Rab-1A isoform 2	5015.31	2363.77	12.3233	11.1871	4769.14	5055.94	5220.85	2349.41	2404.8	2337.11	12.337	12.2789	12.354	11.2218	11.1605	11.1789
ASHGA5P009759	0.000323618	0.0012268	4.66854	up	protein_coding	NM_002222	CCDS54550.1	ITPR1	RefSeq	10053	chr3	+	4535031	4889524	NM_001099952	AAGATGGCGAAAGGAGAAGAGAATAAAGGCAGTAACGTGATGAGATCTATTCATGGCGTG	3708	Hs.567295	GO:0001666|GO:0005218|GO:0005220|GO:0005220|GO:0005515|GO:0005637|GO:0005730|GO:0005783|GO:0005789|GO:0005886|GO:0005955|GO:0006112|GO:0006816|GO:0007165|GO:0007165|GO:0007173|GO:0007202|GO:0007204|GO:0007596|GO:0008219|GO:0008543|GO:0009791|GO:0014069|GO:0015085|GO:0016021|GO:0016529|GO:0030168|GO:0031088|GO:0031094|GO:0031095|GO:0032469|GO:0035091|GO:0044281|GO:0045121|GO:0048011|GO:0048016|GO:…	inositol 1,4,5-trisphosphate receptor type 1 isoform 2	25.7091	5.93852	4.71368	2.49071	24.1071	22.4302	30.5901	7.81556	5	5	4.73734	4.49997	4.90374	2.7966	2.32202	2.35352
ASHGA5P006026	4.27445e-06	8.3307e-05	2.66817	up	protein_coding	NM_018046	CCDS4035.1	AGGF1	RefSeq	4514	chr5	+	76326209	76361058		GATTCTTCAGCCGAAAACTAAATGTGACCCTTACGTACTTGAGCATGGAGATGAAGTCAA	55109	Hs.634849	GO:0001525|GO:0001570|GO:0001938|GO:0003676|GO:0005515|GO:0005576|GO:0005737|GO:0006396|GO:0007155|GO:0043499|GO:0045766|GO:0048471	angiogenic factor with G patch and FHA domains 1	1417.79	515.295	10.4625	9.04664	1300.56	1428.45	1524.35	510.643	528.436	506.806	10.4275	10.424	10.536	9.06926	9.00978	9.0609
ASHGA5P009450	9.72134e-05	0.000519009	2.2471	up	protein_coding	NM_001173540	CCDS54055.1	BANP	RefSeq	2321	chr16	+	87985037	88110924		CTGTGGGACATTGTTTTGGAGAATCATGTAGTGACAGATGAAGACGAACCTGCTTTGAAA	54971	Hs.461705	GO:0002039|GO:0003677|GO:0005634|GO:0006351|GO:0006355|GO:0007049|GO:0007275|GO:0016568|GO:0034504|GO:0042177	protein BANP isoform d	293.971	124.062	8.15305	6.98499	266.718	301.448	313.747	129.816	120.38	121.99	8.10773	8.15163	8.19979	7.08223	6.84984	7.02289
ASHGA5P017933	0.00107275	0.00306495	3.03866	up	protein_coding	NM_001190383	CCDS55309.1	GNE	RefSeq	5107	chr9	-	36214438	36258496		TTTTGGGAGTAGGAATCGGTGGTGGAATTATCCATCAGCATGAATTGATCCACGGAAGCT	10020	Hs.5920	GO:0005524|GO:0005737|GO:0005829|GO:0006045|GO:0006047|GO:0006054|GO:0007155|GO:0008761|GO:0009103|GO:0009384|GO:0046380|GO:0046872	bifunctional UDP-N-acetylglucosamine 2-epimerase/N-acetylmannosamine kinase isoform 4	65.6084	22.622	6.03676	4.43332	58.8877	68.9982	68.9392	23.7419	19.8106	24.3134	5.9797	6.0768	6.05379	4.53794	4.06934	4.6927
ASHGA5P049136	5.13485e-07	4.018e-05	3.21876	up	protein_coding	NM_001099661	CCDS42136.1	EIF3CL	RefSeq	3053	chr16	+	28722784	28747053	NM_001037808, NM_001199142, NM_001267574, NM_003752	TTGAAGAAGAAATCAGAAGCTCCTTCTGGGGAGAGTCGCAAGTTCCTCAAAAAGATGGAT	728689	Hs.535464		eukaryotic translation initiation factor 3	3017.88	948.235	11.5832	9.89667	2805.61	3095.39	3152.63	920.125	959.532	965.048	11.5692	11.5668	11.6135	9.89301	9.85611	9.94089
ASHGA5P042262	0.000918802	0.00270248	5.15687	up	protein_coding	NM_004973	CCDS4533.1	JARID2	RefSeq	6112	chr6	+	15246205	15522273		CATTTGGATCTCAGAATGAGCAAGGAAAGACCCAAGAGGAATATCATTCAGAAGAAATAC	3720	Hs.269059	GO:0000122|GO:0001889|GO:0003677|GO:0003682|GO:0005634|GO:0006351|GO:0007417|GO:0008285|GO:0031061|GO:0032452|GO:0035097|GO:0035098|GO:0045892|GO:0048536|GO:0048538|GO:0048863|GO:0051574	protein Jumonji isofrom 1	75.223	15.6193	6.22436	3.85787	65.4004	80.5497	79.7189	11.4576	16.6287	18.7717	6.12821	6.29154	6.25333	3.42733	3.80761	4.33866
ASHGA5P014339	1.24353e-05	0.000142368	3.53868	up	protein_coding	NM_182895	CCDS46666.1	SCARF2	RefSeq	3508	chr22	-	20778873	20792146		CTACGCGCCGGGAGCTTTCGCTTGGGAGGAAGAAGGCGCCGCACCGACTATGCGGGCGCT	91179	Hs.474251	GO:0005044|GO:0005515|GO:0007157|GO:0016021	scavenger receptor class F member 2 isoform 2 precursor	241.011	66.2529	7.86725	6.04404	212.458	261.784	248.79	63.5436	68.318	66.8971	7.78312	7.95254	7.86608	6.01339	5.97846	6.14026
ASHGA5P002347	0.000129206	0.000633068	2.36626	up	protein_coding	NM_001101802	CCDS44578.1	PHF21A	RefSeq	7332	chr11	-	45950869	46142985		CGGAAGAGAGGTCGTCCTCCAAAATACAATGCAGTGCTGGGGTTTGGAGCCCTTACCCCA	51317	Hs.502458	GO:0000118|GO:0000122|GO:0003677|GO:0005654|GO:0006351|GO:0006355|GO:0007596|GO:0008270|GO:0016568	PHD finger protein 21A isoform a	398.281	160.288	8.59919	7.35658	372.841	429.487	392.515	147.835	162.083	170.947	8.59453	8.66845	8.5346	7.27504	7.28622	7.50849
ASHGA5P005043	3.6502e-05	0.000271897	2.02746	up	protein_coding	NM_203305	CCDS6888.1	FAM102A	RefSeq	3643	chr9	-	130702860	130712993	NM_001035254	TTGCCACCAGGGTCTCTTCTGGGGTCTACGAGCCAGTTGTGATTGAAAGCCATTGAGGAG	399665	Hs.535972		protein FAM102A isoform b	177.875	84.9287	7.43418	6.41451	172.347	185.651	175.628	86.1893	92.0092	76.5876	7.48178	7.45712	7.36364	6.46678	6.43108	6.34566
ASHGA5P029639	0.00152643	0.0040586	2.36696	up	protein_coding	ENST00000304743	CCDS9806.1	PCNX	GENCODE	12919	chr14	+	71374121	71582099		TTAGAAGCATCACATGACAATGCATCTGCTGTAGGCGGTAGCAGTTTGCACGATGAACTT	22990	Hs.446559	GO:0016021	pecanex homolog (Drosophila) [Source:HGNC Symbol;Acc:19740]	65.9466	29.1085	6.04252	4.79948	57.116	72.845	67.8789	31.1155	34.9675	21.2425	5.94079	6.15362	6.03315	4.94878	4.94835	4.50131
ASHGA5P032018	2.93714e-05	0.000236678	2.10783	up	protein_coding	ENST00000315491	CCDS10988.1	TUBB3	GENCODE	1769	chr16	+	89989686	90002505		AGTATGAGGGAGATCGTGCACATCCAGGCCGGCCAGTGCGGCAACCAGATCGGGGCCAAG	10381	Hs.511743	GO:0007411|GO:0006457|GO:0007018|GO:0051258|GO:0044267|GO:0006184|GO:0007017|GO:0051084|GO:0007067|GO:0030182|GO:0005737|GO:0005874|GO:0043234|GO:0015630|GO:0030424|GO:0005622|GO:0005198|GO:0005525|GO:0003924|GO:0042277	tubulin, beta 3 class III [Source:HGNC Symbol;Acc:20772]	2091.48	1002.11	11.047	9.97119	1994.67	2128.01	2151.76	975.708	1100.82	929.813	11.0654	11.022	11.0535	9.9747	10.0544	9.88443
ASHGA5P048665	0.000123762	0.000614456	2.66038	up	protein_coding	NM_001012969	CCDS32214.1	ADAL	RefSeq	1627	chr15	+	43622871	43641615		ATACCACTGGGTAAGGCTTGGAGTTTCAGGTCTTCCAGATGACTCTCTGTCTCTCCCCCA	161823	Hs.533913	GO:0004000|GO:0004000|GO:0005829|GO:0005829|GO:0006144|GO:0006154|GO:0009117|GO:0009168|GO:0017144|GO:0043101|GO:0043103|GO:0044281|GO:0046103|GO:0046872|GO:0055086	adenosine deaminase-like protein isoform 2	675.194	243.542	9.37058	7.95895	652.748	694.814	678.021	220.486	288.775	221.366	9.41369	9.36391	9.33414	7.85195	8.14423	7.88066
ASHGA5P030812	9.3246e-05	0.000503907	2.29921	up	protein_coding	NM_024652	CCDS42086.1	LRRK1	RefSeq	7647	chr15	+	101459459	101610317		TCAGAGTGAAAAGAAATCAGACCATCTATTGGCAGGAAGGGCTCCTGGTCACTTTTGATG	79705	Hs.407918	GO:0004674|GO:0005524|GO:0005525|GO:0005737|GO:0005739|GO:0007264|GO:0046872	leucine-rich repeat serine/threonine-protein kinase 1	139.672	59.9037	7.09088	5.88974	137.162	145.677	136.176	60.7725	67.0836	51.855	7.15758	7.12015	6.9949	5.94712	5.948	5.77409
ASHGA5P010781	1.39901e-05	0.000151531	2.14462	up	protein_coding	NM_015278	CCDS5212.1	SASH1	RefSeq	7709	chr6	+	148663728	148873184		AAAGAAAAGATGATCACAATTGAGGAAGCACTTGCTAGGCTCAAGGAATACGAGGCCCAG	23328	Hs.193133		SAM and SH3 domain-containing protein 1	231.704	103.631	7.81591	6.71518	222.807	244.506	227.799	101.697	107.812	101.382	7.85202	7.85361	7.74209	6.71318	6.6776	6.75477
ASHGA5P001531	4.4432e-06	8.4497e-05	2.58318	up	protein_coding	NM_000983	CCDS58.1	RPL22	RefSeq	2099	chr1	-	6245079	6259679		TTTCTAACTCCGCTGCCGCCATGGCTCCTGTGAAAAAGCTTGTGGTGAAGGGGGGCAAAA	6146	Hs.515329	GO:0000184|GO:0003723|GO:0003735|GO:0005737|GO:0005829|GO:0006412|GO:0006412|GO:0006413|GO:0006414|GO:0006415|GO:0006614|GO:0008201|GO:0010467|GO:0016032|GO:0016070|GO:0016071|GO:0019058|GO:0019083|GO:0022625|GO:0030529|GO:0044267|GO:0046632	60S ribosomal protein L22 proprotein	2132.36	829.404	11.0722	9.70308	1936.52	2246.8	2213.76	838.964	825.148	824.101	11.0187	11.0959	11.1021	9.74995	9.64732	9.71196
ASHGA5P010434	0.000189916	0.000826458	2.03682	up	protein_coding	NM_015157	CCDS8401.1	PHLDB1	RefSeq	5702	chr11	+	118477212	118528748		TCCCACTAAGGAGCTCTGGAGCCTTAGGACCATGGACGCTCTCAATAGGAACCAAATAGG	23187	Hs.504062	GO:0005543	pleckstrin homology-like domain family B member 1 isoform a	132.78	63.8283	7.01352	5.9872	116.036	133.904	148.401	66.645	65.2715	59.5684	6.92241	6.99786	7.12031	6.08486	5.90692	5.96983
ASHGA5P001784	0.000123271	0.000612674	2.4244	up	protein_coding	NM_003060	CCDS4154.1	SLC22A5	RefSeq	3295	chr5	+	131705400	131731306		TGTCAGACAGGTTTGGCCGGAAGAATGTGCTGTTCGTGACCATGGGCATGCAGACAGGCT	6584	Hs.443572	GO:0005515|GO:0005524|GO:0005886|GO:0005886|GO:0006814|GO:0006855|GO:0015226|GO:0015226|GO:0015238|GO:0015293|GO:0015651|GO:0015697|GO:0015879|GO:0015879|GO:0015893|GO:0016021|GO:0016323|GO:0016324|GO:0030165|GO:0031526|GO:0031526|GO:0042895|GO:0052106|GO:0055085|GO:0060731|GO:0070715	solute carrier family 22 member 5	75.3383	31.981	6.22937	4.95174	68.2301	78.3207	79.4641	29.3402	39.0275	27.5753	6.18806	6.25252	6.24753	4.86296	5.11998	4.87228
ASHGA5P009962	0.000105323	0.000547079	2.78737	up	protein_coding	NM_019601	CCDS13824.1	SUSD2	RefSeq	3201	chr22	+	24577443	24585074		ACCAGGAGGTGCTGAGCTTCACCGAGCAGAGCTGGATGGACCTGAAAGGAATGTTCCTGT	56241	Hs.131819	GO:0005044|GO:0006955|GO:0016021|GO:0030247	sushi domain-containing protein 2 precursor	126.396	45.0412	6.94645	5.46755	114.258	130.391	134.54	40.9127	46.5193	47.6916	6.90135	6.96021	6.97778	5.35973	5.38895	5.65396
ASHGA5P003748	1.47024e-07	2.8845e-05	9.14965	up	protein_coding	NM_000596	CCDS5504.1	IGFBP1	RefSeq	1660	chr7	+	45927958	45933267		ACTGCAACAAGAATGGATTTTATCACAGCAGACAGTGTGAGACATCCATGGATGGAGAGG	3484	Hs.642938	GO:0005520|GO:0005576|GO:0005615|GO:0006987|GO:0007165|GO:0008286|GO:0030307|GO:0030968|GO:0042246	insulin-like growth factor-binding protein 1 precursor	535.748	57.5268	9.02431	5.8306	512.619	557.891	536.734	54.0961	64.3613	54.1231	9.0555	9.03696	8.98048	5.77068	5.8845	5.83662
ASHGA5P007182	3.996e-05	0.000286097	2.82723	up	protein_coding	NM_004712	CCDS11784.1	HGS	RefSeq	2986	chr17	+	79650961	79669151		TGAGGACATCGACCCTGAGCTCGCACGGTATCTCAACCGGAACTACTGGGAGAAGAAGCA	9146	Hs.514590	GO:0005515|GO:0005737|GO:0005768|GO:0005769|GO:0005829|GO:0006886|GO:0007165|GO:0007173|GO:0008285|GO:0016044|GO:0016197|GO:0016197|GO:0019904|GO:0031901|GO:0032585|GO:0042059|GO:0042176|GO:0043231|GO:0046426|GO:0046872	hepatocyte growth factor-regulated tyrosine kinase substrate	247.026	84.8427	7.9076	6.40821	230.231	247.946	262.903	82.1586	98.705	73.6643	7.89868	7.87536	7.94876	6.40007	6.53917	6.2854
ASHGA5P008630	0.00322723	0.00746016	2.10684	up	protein_coding	NM_194313	CCDS6551.2	KIF24	RefSeq	6237	chr9	-	34252377	34329198		TTGGACCGAGAGTTTATAGAAACCTATTCACCAAAATGGCATCCTGGTTATATGAATGTC	347240	Hs.710246	GO:0003777|GO:0005515|GO:0005524|GO:0005737|GO:0005874|GO:0007018	kinesin-like protein KIF24	16.7086	8.91838	4.11044	3.03536	15.4129	16.3146	18.3984	7.57825	10.328	8.84887	4.11003	4.0356	4.18569	2.7488	3.03758	3.31968
ASHGA5P046438	0.0035865	0.00813154	2.75837	up	protein_coding	NM_005647	CCDS14133.1	TBL1X	RefSeq	5715	chrX	+	9433200	9687780	NM_001139466	TTGCAGAAACATCGAGGTGACATGTAGCATGACCGAGCTCGCTGGCGCCTCTTCATCGTG	6907	Hs.495656	GO:0000118|GO:0000122|GO:0003714|GO:0003714|GO:0005515|GO:0005634|GO:0005654|GO:0005876|GO:0006351|GO:0006508|GO:0007219|GO:0007605|GO:0008013|GO:0008022|GO:0008134|GO:0017053|GO:0019904|GO:0042393|GO:0043161|GO:0044212|GO:0044255|GO:0044281|GO:0045893|GO:0045944|GO:0060070	F-box-like/WD repeat-containing protein TBL1X isoform a	65.7132	25.1869	6.04085	4.57704	61.9435	62.9131	72.2831	21.6848	22.8601	31.0158	6.05346	5.94876	6.12033	4.40071	4.29074	5.03965
ASHGA5P013768	3.75828e-06	7.9832e-05	2.28896	up	protein_coding	NM_201437	CCDS47857.1	TCEA1	RefSeq	2721	chr8	-	54879115	54935008	NM_006756	TCGATGGAAGTTCTGTTGAGTTGGAAGAATTGGCAAAATATCTGGACCATTAAGAAAACG	6917	Hs.491745	GO:0003677|GO:0005515|GO:0005634|GO:0005654|GO:0005730|GO:0006281|GO:0006283|GO:0006289|GO:0006366|GO:0006368|GO:0008270|GO:0010467|GO:0016032|GO:0030218|GO:0032784|GO:0045944|GO:0050434	transcription elongation factor A protein 1 isoform 2	2408.52	1058.86	11.2511	10.0564	2348.17	2454.34	2423.05	1061.01	1077.13	1038.44	11.3006	11.226	11.2267	10.0991	10.0211	10.049
ASHGA5P006586	1.46612e-06	5.5042e-05	3.11483	up	protein_coding	NM_032268	CCDS10912.1	ZNRF1	RefSeq	4633	chr16	+	75032914	75144892		TATCACAAAAGCTGCATAGACTCGTGGTTTGAAGTGAACAGATCTTGTCCGGAACACCCT	84937	Hs.427284	GO:0004842|GO:0005515|GO:0005764|GO:0005768|GO:0008270|GO:0030054|GO:0030672|GO:0043161|GO:0070936	E3 ubiquitin-protein ligase ZNRF1	2635.88	855.25	11.3889	9.74978	2539.19	2709.97	2658.47	868.004	852.408	845.338	11.4253	11.3748	11.3667	9.80368	9.69446	9.75119
ASHGA5P002667	0.00133842	0.00365225	3.33794	up	protein_coding	NM_001605	CCDS32474.1	AARS	RefSeq	3344	chr16	-	70286296	70323412		AGCAGATCTGGAATGCAAACAGATCTGGCAAAATTTGGGGCTGGATGACACCAAAATCCT	16	Hs.315137	GO:0000049|GO:0004813|GO:0005524|GO:0005737|GO:0005829|GO:0006418|GO:0006419|GO:0008033|GO:0010467|GO:0046872	alanine--tRNA ligase, cytoplasmic	115.91	35.3229	6.82719	5.08824	108.23	115.804	123.696	42.0857	29.2149	34.6679	6.82629	6.79264	6.86265	5.40193	4.67151	5.19126
ASHGA5P002720	0.00187034	0.00477717	2.0593	up	protein_coding	NM_012329	CCDS11586.1	MMD	RefSeq	2723	chr17	-	53469973	53499341		GACATCAATGAACAACACCGATGGACTTCAGGAACTTGCCTGTGGGGGCTTAATTTATTG	23531	Hs.463483	GO:0004872|GO:0005765|GO:0005887|GO:0016020|GO:0019835|GO:0031902	monocyte to macrophage differentiation protein	297.961	138.015	8.17784	7.13568	287.17	306.338	300.374	136.065	123.092	154.889	8.21586	8.17867	8.13899	7.15449	6.88263	7.36993
ASHGA5P003438	0.00160557	0.00422432	2.14849	up	protein_coding	NM_014003	CCDS10907.1	DHX38	RefSeq	4470	chr16	+	72127614	72146811		TTGTCTTCACCAAGCAGCCGGAGCCGGTGATTCCAGTGAAGGATGCTACTTCTGACCTGG	9785	Hs.151218	GO:0000398|GO:0000398|GO:0000398|GO:0003676|GO:0005524|GO:0005634|GO:0005654|GO:0006366|GO:0006369|GO:0006406|GO:0008026|GO:0008380|GO:0010467|GO:0031124|GO:0071013	pre-mRNA-splicing factor ATP-dependent RNA helicase PRP16	83.1837	39.428	6.36542	5.2621	74.3627	84.4368	90.7516	45.8982	37.2304	35.1554	6.30399	6.35539	6.43689	5.52547	5.04882	5.21202
ASHGA5P032263	0.000511898	0.00172284	3.17812	up	protein_coding	NM_007202	CCDS11214.1	AKAP10	RefSeq	3941	chr17	-	19807764	19881169		ATATTTGAATGATCTCATCCATTCGGTTCGAGGAGATGAATTTCTGGGCGGGAACGTGTC	11216	Hs.740428	GO:0005737|GO:0005739|GO:0005829|GO:0005886|GO:0007165|GO:0007596|GO:0008104|GO:0038032	A-kinase anchor protein 10, mitochondrial precursor	112.506	36.0297	6.78639	5.11821	109.015	107.502	120.999	37.5953	44.1052	26.3884	6.83659	6.68866	6.83391	5.23163	5.31199	4.81102
ASHGA5P002452	5.18859e-06	9.0645e-05	3.15473	up	protein_coding	NM_139346	CCDS2141.1	BIN1	RefSeq	2398	chr2	-	127805598	127864903	NM_004305	CAAGGCCCAGCCCAGAAAGAAAAGTAAACTGTTTTCGCGGCTGCGCAGAAAGAAGAACAG	274	Hs.193163	GO:0005515|GO:0005634|GO:0005737|GO:0006897|GO:0007275|GO:0008021|GO:0008283|GO:0015629|GO:0019048|GO:0042692|GO:0043196|GO:0043547|GO:0043679|GO:0044300|GO:0045807|GO:0046982|GO:0051020	myc box-dependent-interacting protein 1 isoform 4	13640.5	4532.65	13.7703	12.1128	13377.6	14293.3	13250.7	4202.72	4701.71	4693.51	13.8211	13.7813	13.7084	12.0432	12.1194	12.1757
ASHGA5P050638	3.2106e-05	0.000249844	2.23359	up	protein_coding	NM_020909	CCDS2130.1	EPB41L5	RefSeq	6621	chr2	+	120770603	120936697		ATGCTTTTGACAGGGAAGGAGGGACATGGTAATAAAGATGGAATCTCACTGATCTCTCCC	57669	Hs.369232	GO:0001701|GO:0001837|GO:0001839|GO:0003383|GO:0005737|GO:0005856|GO:0005925|GO:0006931|GO:0007398|GO:0007492|GO:0007509|GO:0008092|GO:0009826|GO:0010608|GO:0010634|GO:0010718|GO:0019898|GO:0019904|GO:0022408|GO:0031032|GO:0032091|GO:0032092|GO:0032525|GO:0032587|GO:0048319|GO:0048339|GO:0048617|GO:0051894|GO:0070201|GO:0070986|GO:0071560	band 4.1-like protein 5 isoform 1	286.612	122.015	8.11939	6.96003	273.808	302.029	284.001	120.871	122.262	122.913	8.14463	8.15467	8.05887	6.97401	6.87253	7.03354
ASHGA5P013683	0.000135905	0.000656446	2.00375	up	protein_coding	NM_001178134	CCDS53527.1	CXCL12	RefSeq	1209	chr10	-	44872509	44880545		TGGAGAAAGCTTTAAACAACCTGATCAGCGCCGCACCAGCCGGGAAGAGGGTGATTGCTG	6387	Hs.522891	GO:0001569|GO:0001666|GO:0001667|GO:0001764|GO:0001938|GO:0005102|GO:0005576|GO:0005615|GO:0006874|GO:0006935|GO:0006955|GO:0007155|GO:0007165|GO:0007186|GO:0007281|GO:0008009|GO:0008015|GO:0008045|GO:0008064|GO:0008083|GO:0008344|GO:0008354|GO:0009314|GO:0009408|GO:0009612|GO:0009615|GO:0009897|GO:0022029|GO:0031100|GO:0033603|GO:0042098|GO:0043066|GO:0043434|GO:0045236|GO:0045666|GO:0048842|GO:…	stromal cell-derived factor 1 isoform delta precursor	958.621	461.123	9.8951	8.8924	871.063	977.88	1026.92	479.769	448.731	454.87	9.8453	9.87877	9.96124	8.98619	8.77896	8.91205
ASHGA5P041153	1.83082e-07	3.2163e-05	6.19157	up	protein_coding	NM_005909	CCDS4012.1	MAP1B	RefSeq	11996	chr5	+	71403117	71505397		TGTTGATGTGGAATTTTTCAAGAGAGTGCGGTCTTCCTACTACGTGGTGAGTGGGAATGA	4131	Hs.335079	GO:0001578|GO:0003779|GO:0005198|GO:0005515|GO:0005829|GO:0005874|GO:0005875|GO:0005886|GO:0007026|GO:0007416|GO:0007417|GO:0008017|GO:0009612|GO:0009743|GO:0009790|GO:0009987|GO:0010035|GO:0014012|GO:0014069|GO:0016358|GO:0017085|GO:0021700|GO:0030054|GO:0030424|GO:0030426|GO:0031116|GO:0032355|GO:0032387|GO:0032403|GO:0033189|GO:0042493|GO:0043204|GO:0043434|GO:0045666|GO:0045773|GO:0047497|GO:…	microtubule-associated protein 1B	3171.02	509.332	11.6624	9.03209	2936.31	3287.12	3289.63	502.435	511.512	514.048	11.647	11.6634	11.6768	9.04961	8.96699	9.07967
ASHGA5P010383	3.07984e-07	3.5327e-05	3.53923	up	protein_coding	NM_199413	CCDS45352.1	PRC1	RefSeq	3165	chr15	-	91509267	91537881		TGAGTTTGCGCGAGAACTTTCAAAGGCTTCCAAATCTGATGCTACTTCTGGAATCCTCAA	9055	Hs.366401	GO:0000022|GO:0000910|GO:0000922|GO:0005515|GO:0005634|GO:0005730|GO:0005737|GO:0005819|GO:0005876|GO:0005886|GO:0015630|GO:0019901|GO:0042802	protein regulator of cytokinesis 1 isoform 2	253.24	69.8006	7.9447	6.12126	237.478	261.869	260.373	69.9857	72.4638	66.9522	7.94315	7.95331	7.93763	6.15444	6.06762	6.14173
ASHGA5P020798	0.00186391	0.00476705	2.28184	up	protein_coding	NM_001164623	CCDS55279.1	EIF2C2	RefSeq	3418	chr8	-	141541263	141645646		GAACGAGCGGGGGACAAGCAGGCCTTCGCACTATCACGTCCTCTGGGACGACAATCGTTT	27161	Hs.740472	GO:0000340|GO:0000932|GO:0003743|GO:0004521|GO:0005515|GO:0005634|GO:0005737|GO:0005829|GO:0005844|GO:0005845|GO:0006351|GO:0006355|GO:0006412|GO:0006413|GO:0007219|GO:0009791|GO:0010467|GO:0016442|GO:0030529|GO:0031054|GO:0035068|GO:0035197|GO:0035197|GO:0035278|GO:0035278|GO:0035279|GO:0035279|GO:0045947|GO:0046872|GO:0070551	protein argonaute-2 isoform 2	107.603	47.1043	6.72356	5.53337	104.911	121.728	96.1708	47.6297	43.6676	50.0157	6.78415	6.86537	6.52117	5.5823	5.29586	5.72194
ASHGA5P047373	9.56526e-06	0.000123094	2.72382	up	protein_coding	NM_014753	CCDS7199.1	BMS1	RefSeq	8048	chr10	+	43277953	43330385		TGCTTCGTGACTGGAAAGTGGGAAGATGATAAAGATGCAGCCAAGGTCTTAGCAGAAGAT	9790	Hs.10848	GO:0003924|GO:0005524|GO:0005525|GO:0005634|GO:0005730|GO:0005730|GO:0042255	ribosome biogenesis protein BMS1 homolog	462.093	160.952	8.81108	7.36545	432.606	490.94	462.733	151.698	166.85	164.309	8.8101	8.85784	8.76532	7.31349	7.32992	7.45294
ASHGA5P006815	0.000143833	0.000684736	3.59275	up	protein_coding	NM_018235	CCDS12006.1	CNDP2	RefSeq	5089	chr18	+	72163499	72190689		AAACAGGCCAGGAGATTCCTGTCAACGTCCGATTCTGCCTCGAAGGCATGGAGGAGTCAG	55748	Hs.149185	GO:0000096|GO:0004180|GO:0005829|GO:0006508|GO:0006750|GO:0006805|GO:0008237|GO:0016805|GO:0034641|GO:0034701|GO:0044281|GO:0046872	cytosolic non-specific dipeptidase isoform 1	231.173	63.7294	7.81414	5.96905	228.859	239.158	225.502	62.6323	77.5872	50.9687	7.88917	7.8259	7.72735	5.99144	6.16716	5.74856
ASHGA5P010791	0.000300091	0.00116168	2.68423	up	protein_coding	NM_007124	CCDS34547.1	UTRN	RefSeq	12436	chr6	+	144612872	145174170		AGAACAGCAATTACAGAAAAATTGGAAAGGGTCAAGAACCAGTGGGATGGCACCCAGCAT	7402	Hs.133135	GO:0001954|GO:0003779|GO:0005509|GO:0005515|GO:0005634|GO:0005730|GO:0005737|GO:0005856|GO:0005886|GO:0006936|GO:0007517|GO:0008270|GO:0016020|GO:0030054|GO:0043234|GO:0045211	utrophin	179.104	65.8991	7.44464	6.02013	170.78	184.01	182.524	65.5848	79.5156	52.597	7.47264	7.44437	7.4169	6.06029	6.20524	5.79486
ASHGA5P006025	6.22305e-05	0.000380131	2.71704	up	protein_coding	NM_030973	CCDS33075.1	MED25	RefSeq	2361	chr19	+	50321535	50340237		TGCAGCTGTTTGATGACTTCAAGAAGATGCGCGAGCAGATTGGCCAGACGCACCGGGTCT	81857	Hs.656639	GO:0000122|GO:0005515|GO:0005654|GO:0006367|GO:0008134|GO:0010467|GO:0035563|GO:0042974|GO:0045944|GO:0046965|GO:0048147|GO:0071158|GO:2001178	mediator of RNA polymerase II transcription subunit 25	125.797	46.1402	6.94503	5.503	124.758	128.776	123.858	48.8537	49.75	39.8168	7.029	6.94189	6.8642	5.62348	5.49399	5.39152
ASHGA5P054041	0.00227166	0.00559778	2.22587	up	protein_coding	ENST00000321110	CCDS14440.1	ZCCHC5	GENCODE	2648	chrX	-	77911565	77914825		TCCTCAAAAGATGGTGGAGGACTTAGCAGCCTCCTATATTGTTCTGAAATTGGAGAATGA	203430	Hs.134873	GO:0008270|GO:0003676	zinc finger, CCHC domain containing 5 [Source:HGNC Symbol;Acc:22997]	31.6147	15.1366	5.00456	3.85019	35.1599	33.185	26.4992	14.3574	17.4421	13.6102	5.26112	5.04848	4.70406	3.77664	3.87859	3.89533
ASHGA5P008628	0.0343154	0.0546869	2.00608	up	protein_coding	NM_001039999	CCDS42276.1	FAM83G	RefSeq	2930	chr17	-	18874380	18908060		AGAAGTTCATGTTTGTGGATGGAGACCGGGCTGTGTGCGGCTCCTACAGCTTCACGTGGT	644815	Hs.710727		protein FAM83G	59.4379	32.2294	5.89717	4.89279	59.5295	65.3499	53.4344	22.04	48.5278	26.1202	5.99636	5.99964	5.6955	4.42467	5.45697	4.79673
ASHGA5P004449	1.14465e-05	0.000136106	2.02306	up	protein_coding	NM_001003714	CCDS34692.1	ATP5J2	RefSeq	411	chr7	-	99055783	99063824	NM_004889	TGAGTGTCCGGCCCCAGTACCAGTGAAGGACAAGAAACTTCTGGAGGTCAAACTGGGGGA	9551	Hs.521056	GO:0005743|GO:0005753|GO:0005753|GO:0006200|GO:0015992|GO:0016021|GO:0016887|GO:0022857|GO:0022904|GO:0042776|GO:0042776|GO:0044281|GO:0045263	ATP synthase subunit f, mitochondrial isoform 2c	4176.03	2131.64	12.0589	11.0424	3914.8	4349.34	4263.94	2132.48	2100.39	2162.06	12.0488	12.0633	12.0647	11.0791	10.9674	11.0807
ASHGA5P045491	0.000122796	0.000611272	2.24689	up	protein_coding	NM_001131016	CCDS6894.1	CIZ1	RefSeq	3016	chr9	-	130928343	130953868	NM_001257975, NM_001257976, NM_012127	CCCCCAAGGCAGGTGCAGCTGCAGCTGCAGAAGCAGGTCCAGACACAGACATATCCACAG	25792	Hs.212395	GO:0003676|GO:0005515|GO:0005634|GO:0008270|GO:0030332|GO:0032298|GO:0051658	cip1-interacting zinc finger protein isoform 1	248.359	105.805	7.91214	6.74422	223.584	248.764	272.73	110.417	103.841	103.157	7.85707	7.88093	7.99844	6.83717	6.61658	6.7789
ASHGA5P006975	9.8436e-07	4.94e-05	2.69622	up	protein_coding	NM_018984	CCDS9121.1	SSH1	RefSeq	8537	chr12	-	109176465	109251359		CGGCATGGAGGATGATGCTATATTTGGGATCCTTAACAAAGTGAAGCCTTCCTATAAATC	54434	Hs.199763	GO:0000902|GO:0003779|GO:0004721|GO:0004721|GO:0004725|GO:0005515|GO:0005737|GO:0005856|GO:0005886|GO:0006470|GO:0008064|GO:0008138|GO:0010591|GO:0030027|GO:0030036|GO:0030496|GO:0032154|GO:0032268|GO:0050770|GO:0071318	protein phosphatase Slingshot homolog 1 isoform 1	899.104	323.411	9.80456	8.37362	850.543	928.401	918.367	313.423	330.417	326.393	9.8114	9.7975	9.80477	8.36	8.33242	8.42843
ASHGA5P010050	2.0703e-05	0.00019091	2.18343	up	protein_coding	NM_017803	CCDS10859.1	DUS2L	RefSeq	1999	chr16	+	68057203	68113184		AATACATCAGATACGCGGTGCAGTATGACAACCACTACACCAACACCAAGTACTGCTTGT	54920	Hs.534460	GO:0003725|GO:0005737|GO:0005739|GO:0005783|GO:0008033|GO:0017150|GO:0050660	tRNA-dihydrouridine(20) synthase [NAD(P)+]-like	261.384	114.288	7.98983	6.86324	253.954	267.178	263.019	117.646	115.871	109.347	8.03791	7.98184	7.94974	6.93359	6.79047	6.86565
ASHGA5P001678	3.64533e-06	7.9159e-05	4.33724	up	protein_coding	NM_004371	CCDS1202.1	COPA	RefSeq	5639	chr1	-	160258376	160313354		GCCAAACACGCCATTGTGATCTGTAACCGCAAACTGGATGCTTTATGTAACATTCATGAG	1314	Hs.162121	GO:0005179|GO:0005198|GO:0005615|GO:0005737|GO:0005829|GO:0006886|GO:0006890|GO:0016044|GO:0030126|GO:0030126|GO:0030157|GO:0048205	coatomer subunit alpha isoform 2	2073.06	469.986	11.0323	8.91552	2074.43	2156.87	1987.88	457.121	507.21	445.625	11.1231	11.042	10.9317	8.91079	8.95331	8.88246
ASHGA5P005940	0.00201426	0.00506595	2.28649	up	protein_coding	NM_144721	CCDS3568.1	THAP6	RefSeq	3578	chr4	+	76439653	76455236		CCAGTTCATTTTTGAACATAGCTACAGTGTAATGGACAGTCCAAAGAAACTTAAGCATAA	152815	Hs.479971	GO:0003677|GO:0015630|GO:0046872	THAP domain-containing protein 6	42.9277	20.0872	5.44142	4.24829	39.0462	44.6449	45.0921	15.8572	23.4081	20.9961	5.40469	5.46911	5.45047	3.92992	4.32874	4.4862
ASHGA5P009870	0.00595289	0.0123204	2.6791	up	protein_coding	NM_003872	CCDS46496.1	NRP2	RefSeq	6656	chr2	+	206547223	206662857	ENST00000360409	GCTTTTGCAGTGGACATCCCAGAAATACATGAGAGAGAAGGATATGAAGATGAAATTGAT	8828	Hs.471200	GO:0001525|GO:0001755|GO:0001938|GO:0002116|GO:0004872|GO:0005021|GO:0005886|GO:0007155|GO:0007411|GO:0007411|GO:0007507|GO:0008201|GO:0010595|GO:0016020|GO:0016021|GO:0017154|GO:0019838|GO:0019955|GO:0030424|GO:0038084|GO:0038084|GO:0046872|GO:0048010|GO:0050919	neuropilin-2 isoform 2 precursor	44.1636	18.0764	5.47744	4.0557	37.7964	46.9568	47.7376	18.8868	24.7537	10.5888	5.35813	5.53951	5.53468	4.1947	4.41983	3.55256
ASHGA5P032108	4.42688e-06	8.4497e-05	3.01212	up	protein_coding	NM_014389		PELP1	RefSeq	3688	chr17	-	4574678	4607632		AAAGGTGCAGCCAGAACCCGAACCTGAACCCGGGCTGCTTTTGGAAGTGGAGGAGCCAGG	27043	Hs.513883	GO:0005515|GO:0005737|GO:0006351|GO:0071339	proline-, glutamic acid- and leucine-rich protein 1	486.915	153.003	8.88352	7.29275	459.354	510.026	491.367	153.34	153.487	152.182	8.89352	8.90403	8.85302	7.32987	7.20504	7.34332
ASHGA5P009533	1.83198e-05	0.000177234	3.81899	up	protein_coding	NM_133370	CCDS3522.2	YTHDC1	RefSeq	6195	chr4	-	69176104	69215824		TCATATGCAGATCAAACCAGTAAACTCAAATATGTGCTTCAAGATGCAAGATTTTTCCTC	91746	Hs.175955	GO:0000398|GO:0005515|GO:0016604	YTH domain-containing protein 1 isoform 2	138.267	36.3234	7.07789	5.1447	132.213	137.046	145.541	32.5209	39.6482	36.8012	7.10983	7.02994	7.0939	5.01086	5.14465	5.27858
ASHGA5P006872	1.3815e-09	5.331e-06	3.51245	up	protein_coding	NM_032999	CCDS5573.1	GTF2I	RefSeq	4529	chr7	+	74072029	74175022	NM_033000	ATGGAAGTACCAGCAGAAGATTCTACTCAACATGTCCCTTCAGAAACAAGTGAGGACCCT	2969	Hs.647041	GO:0003677|GO:0003700|GO:0005515|GO:0005634|GO:0005730|GO:0005737|GO:0006366|GO:0006367|GO:0007165|GO:0009790|GO:0016525|GO:0042995|GO:0043025|GO:0051019	general transcription factor II-I isoform 1	670.168	181.85	9.35757	7.54509	630.812	695.38	684.312	176.869	192.961	175.72	9.3607	9.36584	9.34617	7.53731	7.54899	7.54899
ASHGA5P008676	1.55121e-06	5.62e-05	2.01044	up	protein_coding	NM_001142278	CCDS44775.1	APLP2	RefSeq	3104	chr11	+	129939715	130014706		TCAAGTGTCTCGTTCCTCCAACTCCTCTGCCAACCAATGATGTTGATGTGTATTTCGAGA	334	Hs.370247	GO:0001967|GO:0003677|GO:0004867|GO:0005515|GO:0005634|GO:0005886|GO:0006878|GO:0007176|GO:0007186|GO:0007617|GO:0007626|GO:0008201|GO:0008203|GO:0009790|GO:0016021|GO:0030198|GO:0030900|GO:0030901|GO:0042802|GO:0043393|GO:0046914|GO:0050885	amyloid-like protein 2 isoform 4 precursor	4695.1	2422.69	12.232	11.2245	4444.87	4823.38	4817.03	2408.44	2440.9	2418.74	12.2473	12.2124	12.2363	11.256	11.1866	11.2307
ASHGA5P007017	9.42122e-07	4.9093e-05	5.10487	up	protein_coding	NM_001077207	CCDS3596.1	SEC31A	RefSeq	4269	chr4	-	83739813	83812412	NM_001077206, NM_001077208, NM_001191049, NM_014933, NM_016211	CAAAGAACAGGTCCTCAGAATGGTTGGAATGACCCTCCAGCTTTGAACAGAGTACCCAAA	22872	Hs.370024	GO:0002474|GO:0005515|GO:0005737|GO:0005783|GO:0005789|GO:0005829|GO:0006888|GO:0006888|GO:0006987|GO:0012507|GO:0015031|GO:0016044|GO:0018279|GO:0019886|GO:0030127|GO:0030134|GO:0030968|GO:0043231|GO:0043687|GO:0044267|GO:0048208|GO:0048306|GO:0048471|GO:0051592	protein transport protein Sec31A isoform 1	3398.98	671.69	11.7698	9.4179	3244.59	3497.54	3454.81	673.428	654.987	686.653	11.7921	11.7598	11.7575	9.45203	9.32778	9.47389
ASHGA5P003199	0.00150099	0.00400531	2.75653	up	protein_coding	NM_005689	CCDS2436.1	ABCB6	RefSeq	3021	chr2	-	220074487	220083712		TATTCTATAGGAACATTGTGAACTTGCTGACTGAGAAGGCACCTTGGAACTCTCTGGCCT	10058	Hs.107911	GO:0005524|GO:0005739|GO:0005739|GO:0005740|GO:0005741|GO:0005741|GO:0005774|GO:0005783|GO:0005794|GO:0005886|GO:0006779|GO:0006810|GO:0006879|GO:0007420|GO:0015232|GO:0015439|GO:0015562|GO:0015886|GO:0015886|GO:0020037|GO:0031307|GO:0043190|GO:0043588|GO:0055085|GO:0070574|GO:0071585	ATP-binding cassette sub-family B member 6, mitochondrial	90.5528	33.6043	6.48461	5.02176	80.3748	95.2014	96.0822	37.7881	28.8736	34.1512	6.41055	6.5232	6.52008	5.23822	4.65293	5.17412
ASHGA5P053560	2.18563e-06	6.3888e-05	3.67031	up	protein_coding	NM_002467	CCDS6359.2	MYC	RefSeq	2379	chr8	+	128748314	128753680		TGGCAAAAGGTCAGAGTCTGGATCACCTTCTGCTGGAGGCCACAGCAAACCTCCTCACAG	4609	Hs.202453	GO:0000122|GO:0000165|GO:0001658|GO:0001783|GO:0001836|GO:0002053|GO:0002904|GO:0003677|GO:0003677|GO:0003690|GO:0003700|GO:0005515|GO:0005634|GO:0005654|GO:0005654|GO:0005730|GO:0005737|GO:0005819|GO:0006006|GO:0006112|GO:0006309|GO:0006338|GO:0006351|GO:0006367|GO:0006879|GO:0006919|GO:0006974|GO:0007050|GO:0007179|GO:0007219|GO:0008134|GO:0008284|GO:0008633|GO:0010332|GO:0010467|GO:0015671|GO:…	myc proto-oncogene protein	769.322	201.02	9.56501	7.68911	697.263	798.583	812.121	189.112	209.899	204.05	9.51167	9.57747	9.60589	7.63455	7.67376	7.75901
ASHGA5P032019	2.43652e-05	0.000211821	2.09041	up	protein_coding	NM_012134	CCDS53457.1	LMOD1	RefSeq	3967	chr1	-	201865583	201915716		TGGTTTAAAGAAAAGCTTCTCTAGAGACAGAGATGAAGCTGGTGGCAAGAGTGGCGAGAA	25802	Hs.519075	GO:0003779|GO:0005523|GO:0005737|GO:0005829|GO:0005856|GO:0006936|GO:0016020	leiomodin-1	132.823	62.391	7.01656	5.95277	120.001	144.127	134.341	62.518	67.1513	57.5037	6.97017	7.10398	6.97554	5.98803	5.94987	5.92042
ASHGA5P011144	0.000264423	0.00106127	2.99054	up	protein_coding	NM_001081573	CCDS48198.1	GAB3	RefSeq	4756	chrX	-	153903526	153979348	NM_080612	TCTGGTTTAGACAACATGAGAACCTGGAAAGCTGATGTAGAAGGCCAATCCTTAAGACAC	139716	Hs.496982	GO:0005543	GRB2-associated-binding protein 3 isoform 1	41.9012	14.8863	5.40679	3.82638	40.5202	46.2579	38.9254	14.2769	15.4489	14.933	5.45631	5.51915	5.2449	3.76563	3.69105	4.02246
ASHGA5P008712	0.000115472	0.000583436	3.79304	up	protein_coding	NM_198335	CCDS41656.1	GANAB	RefSeq	3921	chr11	-	62392299	62414104		CATATGGGATAAGATCAAGAACCTTTTCTCTAGGCAAGGATCAAAAGACCCAGCTGAGGG	23193	Hs.595071	GO:0005788|GO:0005794|GO:0006457|GO:0017177|GO:0018279|GO:0030246|GO:0033919|GO:0042470|GO:0043687|GO:0044267	neutral alpha-glucosidase AB isoform 3 precursor	175.719	46.2169	7.41531	5.49196	173.5	186.595	167.062	44.3691	56.7763	37.5053	7.49187	7.46361	7.29046	5.47715	5.69263	5.30609
ASHGA5P041132	0.00522152	0.0110396	3.38831	up	protein_coding	NM_001098728	CCDS43325.1	GTF2H2C	RefSeq	2106	chr5	+	68856050	68888729	NM_001515, NR_033417	AAGTTAAGTCTGAATGTAAATTCAGTGTAAGATGAAAATTTATCAATACTTATGAAATTA	728340	Hs.422901		general transcription factor IIH subunit 2-like protein	21.191	6.35095	4.42184	2.66127	26.2171	21.501	15.8549	8.8033	5	5.24956	4.85137	4.4398	3.97434	2.98939	2.32202	2.67241
ASHGA5P017131	3.90943e-05	0.000282394	2.07358	up	protein_coding	NM_001159587	CCDS55038.1	CD109	RefSeq	9419	chr6	+	74405507	74538041		TCACCAAGTCCTCTTGCTGTGGTACAGCCAACGGCAGTTAATATTTCCGCAAATGGTTTT	135228	Hs.399891	GO:0004867|GO:0005615|GO:0005886|GO:0031225	CD109 antigen isoform 2 precursor	306.023	139.954	8.21633	7.1642	291.981	321.112	304.976	137.238	141.238	141.386	8.24316	8.24625	8.15957	7.16774	7.08419	7.24067
ASHGA5P006860	2.60255e-08	1.6362e-05	2.19083	up	protein_coding	NM_053035	CCDS5864.1	MRPS33	RefSeq	690	chr7	-	140705960	140714781		TCAGGTCTAGGAACTCTAACTCCTTGCCACTCAAGAAATGTCCTCCCTTTCAGAATATGC	51650	Hs.416207	GO:0003735|GO:0005763|GO:0006412	28S ribosomal protein S33, mitochondrial	7872.34	3859.73	13.009	11.8775	7450.98	8049.28	8116.76	3757.49	4002.19	3819.51	13.0204	12.9914	13.0152	11.8734	11.8786	11.8806
ASHGA5P052128	8.71005e-05	0.000481027	3.91655	up	protein_coding	NM_020672	CCDS1046.1	S100A14	RefSeq	1075	chr1	-	153586731	153588808		TTCAGGAGTTTCTGGGAGCTGATTGGAGAAGCGGCCAAGAGTGTGAAGCTGGAGAGGCCT	57402	Hs.288998	GO:0005509|GO:0005737|GO:0005886|GO:0015630|GO:0030054|GO:0032496|GO:0034142|GO:0042379|GO:0042742|GO:0048471|GO:0055074|GO:0071624|GO:0090026	protein S100-A14	20.8144	6.15507	4.42868	2.4591	19.8365	21.2425	21.3643	5	8.46521	5	4.46717	4.41957	4.39931	2.32391	2.69987	2.35352
ASHGA5P008168	0.0110428	0.0206755	2.65889	up	protein_coding	NM_004915	CCDS13682.1	ABCG1	RefSeq	3018	chr21	+	43639266	43717354		AAGAGGTAAAGCAGACAAAACGATTAAAGGGGTTGAGAAAGGACTCCTCGTCCATGGAAG	9619	Hs.124649	GO:0000139|GO:0005524|GO:0005543|GO:0005548|GO:0005739|GO:0005768|GO:0005789|GO:0005794|GO:0005886|GO:0005886|GO:0005887|GO:0006355|GO:0006629|GO:0008203|GO:0009720|GO:0009897|GO:0010033|GO:0010745|GO:0010872|GO:0010887|GO:0015485|GO:0017127|GO:0019534|GO:0032367|GO:0033344|GO:0033700|GO:0033993|GO:0034041|GO:0034374|GO:0034375|GO:0034436|GO:0034437|GO:0042157|GO:0042632|GO:0042803|GO:0042987|GO:…	ATP-binding cassette sub-family G member 1 isoform 4	29.1275	12.0568	4.87964	3.46882	30.6911	34.3076	22.3838	14.177	15.1249	6.86869	5.0734	5.10068	4.46484	3.75462	3.65434	2.9975
ASHGA5P010474	0.000140714	0.000673229	2.92561	up	protein_coding	NM_015266	CCDS13421.1	SLC9A8	RefSeq	6278	chr20	+	48429249	48508779		TGGAGGAATTTATTTTCTGGGTCAGGCTGATGTAATCTCTAAACTCAACATGACAGACAG	23315	Hs.444202	GO:0000139|GO:0006811|GO:0015385|GO:0015386|GO:0016021|GO:0051453|GO:0055085	sodium/hydrogen exchanger 8 isoform 2	100.314	34.7668	6.62793	5.0792	95.4836	107.772	97.6868	35.6326	33.5824	35.0853	6.64485	6.6928	6.54615	5.14615	4.88303	5.2084
ASHGA5P013317	0.00465518	0.0100402	2.04445	up	protein_coding	NM_014715	CCDS31718.1	ARHGAP32	RefSeq	9443	chr11	-	128834954	128894088		ACAACAAGAGTGTCTAAAAAGCACGGCAAGCTCATTACGTTCTTACGAACATTCATGAAG	9743	Hs.440379	GO:0000139|GO:0005096|GO:0005515|GO:0005789|GO:0005829|GO:0005886|GO:0005938|GO:0007264|GO:0010008|GO:0014069|GO:0015629|GO:0030054|GO:0035091|GO:0045211|GO:0051056	rho GTPase-activating protein 32 isoform 2	68.3643	34.5805	6.09745	5.06573	67.3442	73.3252	64.4236	33.4388	31.36	38.9427	6.1712	6.16253	5.9586	5.05244	4.78364	5.36111
ASHGA5P011600	0.000116214	0.000585902	2.32081	up	protein_coding	NM_006227	CCDS13386.1	PLTP	RefSeq	2100	chr20	-	44527258	44541003	NM_001242921	ACTGGTTCTTCTATGATGGGGGCTACATCAACGCCTCAGCTGAGGGTGTGTCCATCCGCA	5360	Hs.439312	GO:0005576|GO:0006629|GO:0006869|GO:0008289|GO:0010189|GO:0030317	phospholipid transfer protein isoform a precursor	288.711	118.694	8.13065	6.91602	295.332	294.64	276.16	111.63	132.555	111.897	8.25609	8.11923	8.01663	6.85308	6.99612	6.89886
ASHGA5P036578	0.000896011	0.00265044	2.72252	up	protein_coding	NM_024772	CCDS41302.1	ZMYM1	RefSeq	4172	chr1	+	35544971	35581455		CATCTGAAAGAAATGACGTATACTTTAAAACAATCTGGGATGGAACAGAGGAAATATGTC	79830	Hs.471243	GO:0003676|GO:0005634|GO:0008270|GO:0046983	zinc finger MYM-type protein 1	116.456	43.1559	6.83605	5.39111	111.509	117.692	120.166	51.824	43.3048	34.339	6.86693	6.81708	6.82413	5.71021	5.28337	5.17974
ASHGA5P036718	1.58095e-06	5.6395e-05	2.3175	up	protein_coding	NM_005119	CCDS405.1	THRAP3	RefSeq	4447	chr1	+	36690016	36770957		CCAGTCACTCAAGGGAAAGGTCAGCTGAAAAAACAGAGAAAACTCATAAAGGATCAAAGA	9967	Hs.160211	GO:0001104|GO:0003712|GO:0003713|GO:0004872|GO:0005524|GO:0005634|GO:0005730|GO:0006367|GO:0016592|GO:0030374|GO:0030518|GO:0030521|GO:0042809|GO:0043231|GO:0045893|GO:0045944|GO:0046966	thyroid hormone receptor-associated protein 3	918.684	384.281	9.83468	8.62211	863.027	939.493	953.531	382.334	408.221	362.288	9.83169	9.81487	9.85747	8.64985	8.64332	8.57316
ASHGA5P034101	6.62766e-06	0.000101846	2.46972	up	protein_coding	ENST00000252818	CCDS32959.1	JUND	GENCODE	1870	chr19	-	18390562	18392432		TGTTTGTAATCCTTGGTTCGCCCGGTTTTCTGTTTTCAGTAAAGTCTCGTTACGCCAGCT	3727	Hs.2780	GO:0006351|GO:0006355|GO:0045944|GO:0071277|GO:0006357|GO:0045669|GO:0002076|GO:0005634|GO:0000785|GO:0003677|GO:0003700|GO:0005515|GO:0043565|GO:0046983|GO:0044212	jun D proto-oncogene [Source:HGNC Symbol;Acc:6206]	25611.8	10606.9	14.6312	13.3269	24343.5	26703.5	25788.3	10313.3	11411	10096.2	14.6537	14.6384	14.6015	13.3242	13.3964	13.2599
ASHGA5P015201	5.13727e-07	4.018e-05	2.42229	up	protein_coding	NM_001102663	CCDS41384.1	NBPF16	RefSeq	3837	chr1	+	148739441	148758311	ENST00000342960, NM_001037675, NM_001170755, NM_173638	AGAAAAGAAGGGGAAGATGACAACCCACCATGCCCCAGGCTCAACGGCGTGCTGATGGAA	728936		GO:0005737	neuroblastoma breakpoint family member 16	12796.2	5586.63	13.6847	12.4083	12376.2	13088.2	12924.1	5465.64	5654.55	5639.68	13.7165	13.6596	13.6779	12.4147	12.3815	12.4287
ASHGA5P052042	0.00192916	0.00489266	3.8718	up	protein_coding	NM_024590	CCDS43264.1	ARSJ	RefSeq	4689	chr4	-	114821439	114900878		GCAGTCTCAGGTTCAACTTGCCATTCAGGTGTTACTTGTGGATAAGCACAAATATTTCCT	79642	Hs.22895	GO:0004065|GO:0005576|GO:0005788|GO:0006644|GO:0006665|GO:0006687|GO:0043687|GO:0044267|GO:0044281|GO:0046872	arylsulfatase J precursor	84.0236	23.0727	6.38102	4.42802	76.9728	85.5191	89.579	29.7696	25.2392	14.2094	6.35012	6.37612	6.41683	4.8845	4.44626	3.9533
ASHGA5P012527	8.77691e-06	0.000117589	2.51458	up	protein_coding	NM_001105568	CCDS47380.1	KIF13A	RefSeq	7101	chr6	-	17759413	17987854		TTCCAAGTTAGAGAATGACCAGGGAGGCACAACCTCACGGTGAGAGCAGCAAGCACCCCT	63971	Hs.94499	GO:0000139|GO:0000910|GO:0003777|GO:0005515|GO:0005524|GO:0005813|GO:0005874|GO:0006886|GO:0007049|GO:0008333|GO:0010008|GO:0030496|GO:0032438|GO:0032588|GO:0035459|GO:0043001|GO:0072383	kinesin-like protein KIF13A isoform d	98.5065	39.4693	6.60432	5.274	90.4808	103.397	101.641	40.8541	41.5841	35.9697	6.57402	6.63763	6.6013	5.35744	5.2179	5.24666
ASHGA5P001812	0.000456957	0.00158844	2.84275	up	protein_coding	NM_015585	CCDS33447.1	C20orf26	RefSeq	4120	chr20	+	20033157	20341346		CCAGTGCTCTATGTTCTTCAGCTTCTGTGAGAAGAATGTGGATTATGAAACGTTTAAAGC	26074	Hs.729168		uncharacterized protein C20orf26 isoform 1	146.757	51.1621	7.16059	5.6533	136.817	151.666	151.788	55.1937	45.8794	52.4131	7.15416	7.17554	7.15208	5.80303	5.36802	5.78886
ASHGA5P003235	7.12117e-05	0.00041907	3.61788	up	protein_coding	NM_004157	CCDS2778.1	PRKAR2A	RefSeq	2381	chr3	-	48788092	48885270		TCTTGATTAGAAGCAGGACTAAATCAAACAAGGATGGTGGGAACCAGGAGGTCGAGATTG	5576	Hs.631923	GO:0005737|GO:0005813|GO:0005829|GO:0005886|GO:0005952|GO:0006112|GO:0006833|GO:0007165|GO:0007173|GO:0007202|GO:0007596|GO:0008543|GO:0008603|GO:0016020|GO:0019904|GO:0030315|GO:0030552|GO:0031625|GO:0034199|GO:0035556|GO:0042803|GO:0044281|GO:0048011|GO:0048471|GO:0050796|GO:0051291|GO:0055085|GO:0071377	cAMP-dependent protein kinase type II-alpha regulatory subunit	271.729	72.8846	8.04014	6.185	242.374	275.381	297.431	68.0726	72.0315	78.5498	7.97142	8.02376	8.12524	6.11505	6.05812	6.38182
ASHGA5P004395	0.0176824	0.0309017	2.00155	up	protein_coding	NM_001001567	CCDS33568.1	PDE9A	RefSeq	1923	chr21	+	44073861	44195618	NM_001001568, NM_001001569, NM_001001571, NM_001001576, NM_001001578, NM_001001581, NM_001001582, NM_001001584, NM_001001585, NM_002606	CCGCGAATTCAGAACGCACTCCGTACAAAGTGAGACCTGTGGCCATCAAGCAACTCTCCG	5152	Hs.473927	GO:0004114|GO:0005515|GO:0005783|GO:0005794|GO:0005829|GO:0005829|GO:0007165|GO:0007596|GO:0032587|GO:0046872|GO:0047555|GO:0048471	high affinity cGMP-specific 3',5'-cyclic phosphodiesterase 9A isoform b	19.8516	11.099	4.35704	3.35592	19.4846	21.9317	18.1384	9.795	10.5148	12.9873	4.43911	4.46832	4.16369	3.17058	3.06829	3.82889
ASHGA5P031632	6.9245e-06	0.000103714	2.50723	up	protein_coding	NM_025191	CCDS1363.2	EDEM3	RefSeq	6670	chr1	-	184659624	184724041		TTGATGTGCATATCCACAAACCAATGCTGAATGCTCGGACTTGGATGGATGCTTTGCTTG	80267	Hs.523811	GO:0004569|GO:0004571|GO:0005509|GO:0005788|GO:0005789|GO:0006457|GO:0006516|GO:0006986|GO:0018279|GO:0043161|GO:0043687|GO:0044267	ER degradation-enhancing alpha-mannosidase-like 3 precursor	369.292	140.36	8.49345	7.16736	364.69	365.304	377.88	139.864	145.344	135.871	8.56674	8.43528	8.47833	7.1931	7.12805	7.18092
ASHGA5P050470	0.000288302	0.00112821	3.05235	up	protein_coding	NM_002158	CCDS1838.1	FOXN2	RefSeq	5472	chr2	+	48541794	48606434		TTTATCCCAAAGAATAGTCACGTGGGAAGTGATGGCAGTGAAGGATTTCACAGTGAAGAA	3344	Hs.468478	GO:0003690|GO:0003700|GO:0003705|GO:0005634|GO:0005667|GO:0007389|GO:0008134|GO:0008301|GO:0009790|GO:0009888|GO:0043231|GO:0043565|GO:0051090	forkhead box protein N2	49.6276	17.3671	5.64463	4.03471	46.6337	53.8826	48.3665	16.8912	22.3318	12.8782	5.6508	5.72906	5.55404	4.02811	4.25585	3.82018
ASHGA5P002680	7.5445e-06	0.000108854	2.83419	up	protein_coding	NM_014701	CCDS32234.1	SECISBP2L	RefSeq	7055	chr15	-	49280834	49338760		CTAGAGGTGGAAGGCAAACTGAACAAAGAAATAATTCACAGGATGAAGATGGGTTTCAAG	9728	Hs.9997		selenocysteine insertion sequence-binding protein 2-like isoform 2	881.856	301.524	9.77547	8.27253	866.793	892.064	886.71	293.104	332.961	278.506	9.83818	9.74399	9.74423	8.2665	8.34374	8.20736
ASHGA5P008548	6.61458e-05	0.000397235	2.65458	up	protein_coding	NM_002264	CCDS3013.1	KPNA1	RefSeq	6889	chr3	-	122140747	122233786		TACACTGCAGTTTGAATCAGCTTGGGTACTGACAAATATTGCTTCAGGAAATTCTCTTCA	3836	Hs.161008	GO:0000018|GO:0005515|GO:0005643|GO:0005654|GO:0005737|GO:0005829|GO:0006309|GO:0006607|GO:0006915|GO:0006921|GO:0008139|GO:0008565|GO:0016032|GO:0019048|GO:0019058|GO:0019221	importin subunit alpha-1	597.212	214.724	9.18533	7.77685	549.006	620.834	621.795	207.038	248.877	188.256	9.15488	9.19727	9.20383	7.75815	7.92408	7.64831
ASHGA5P010405	0.0026859	0.00642036	2.86314	up	protein_coding	ENST00000378714	CCDS7095.1	MCM10	GENCODE	4547	chr10	+	13203553	13253104	NM_182751	AATGCTAAAGGAAAAGACTGGTCCAAAGATAGGAGGAGAAACTCTGTTACCAAGAGGAGA	55388	Hs.198363	GO:0000278|GO:0000075|GO:0000216|GO:0006260|GO:0000082|GO:0005634|GO:0005737|GO:0005730|GO:0005654|GO:0005515|GO:0046872	minichromosome maintenance complex component 10 [Source:HGNC Symbol;Acc:18043]	35.7137	13.8457	5.18092	3.66332	35.8781	32.5136	38.7493	11.9784	20.0636	9.49518	5.28623	5.01838	5.23815	3.49284	4.08771	3.40941
ASHGA5P054050	0.00501987	0.0106904	2.25804	up	protein_coding	NM_004538	CCDS14465.1	NAP1L3	RefSeq	2761	chrX	-	92925924	92928682		AGAGTTTGTAGGCTTGCAAGATGGCAGAAGCAGATTTTAAAATGGTCTCGGAACCTGTCG	4675	Hs.21365	GO:0005678|GO:0006334	nucleosome assembly protein 1-like 3	45.9488	21.5908	5.53914	4.36407	46.9539	47.2717	43.6209	21.7682	18.8595	24.1446	5.66086	5.54887	5.4077	4.40691	4.0035	4.68181
ASHGA5P002102	3.6885e-05	0.000272907	2.0972	up	protein_coding	NM_031459	CCDS321.1	SESN2	RefSeq	3547	chr1	+	28585962	28609002		TATCCACTGCGTCTTTGGCATCAGATATGATGACTATGATTATGGGGAGGTGAACCAGCT	83667	Hs.469543	GO:0005634|GO:0005737|GO:0007050	sestrin-2	165.132	76.6013	7.32857	6.2601	158.196	177.414	159.785	74.1628	83.4049	72.236	7.36138	7.39811	7.2262	6.24336	6.28097	6.25597
ASHGA5P026484	8.15329e-07	4.7092e-05	2.90749	up	protein_coding	NM_006054	CCDS8049.1	RTN3	RefSeq	2588	chr11	+	63448921	63527363	NM_001265589, NM_001265590, NM_001265591, NM_201428, NM_201429, NM_201430, NR_049750, NR_049751	TGAAAGGGGAAAGATTGGAGGTAAGAGAGAAAATGAAAGAACACCTCTGGGTCCTTCTGT	10313	Hs.731428	GO:0000139|GO:0005615|GO:0005783|GO:0005789|GO:0006915|GO:0006950|GO:0016021|GO:0016192|GO:0019048|GO:0071786	reticulon-3 isoform a	4987.44	1761.41	12.3184	10.7786	4751.38	5148.4	5062.55	1774.12	1766.33	1743.79	12.3343	12.3148	12.306	10.8244	10.7266	10.7847
ASHGA5P010780	0.000369605	0.00135305	2.0415	up	protein_coding	NM_024420	CCDS1372.1	PLA2G4A	RefSeq	2940	chr1	+	186798031	186958113		AAGAATAGTGAAGGATTGCATTCTGCACGTGATGTGCCTGTGGTAGCCATATTGGGTTCA	5321	Hs.497200	GO:0001542|GO:0001554|GO:0004622|GO:0004623|GO:0004623|GO:0004623|GO:0005509|GO:0005544|GO:0005634|GO:0005743|GO:0005789|GO:0005794|GO:0005829|GO:0005829|GO:0006644|GO:0006654|GO:0006663|GO:0006690|GO:0007568|GO:0007596|GO:0008284|GO:0009395|GO:0009408|GO:0010243|GO:0016787|GO:0019369|GO:0030168|GO:0030501|GO:0031340|GO:0031394|GO:0031622|GO:0032496|GO:0033280|GO:0035965|GO:0036148|GO:0036149|GO:…	cytosolic phospholipase A2	218.253	102.643	7.72851	6.69888	195.306	233.29	226.162	105.157	98.1545	104.618	7.6628	7.79009	7.73264	6.76481	6.53061	6.80123
ASHGA5P013423	7.22496e-06	0.000105797	3.30063	up	protein_coding	NM_006185	CCDS31633.1	NUMA1	RefSeq	7182	chr11	-	71713910	71791573		TTTCAGAGAGAGCAAACTAAGCAGGTGGAAGAACTGAGTAAGAAACTGGCTGACTCTGAC	4926	Hs.325978	GO:0000086|GO:0000090|GO:0000132|GO:0000278|GO:0000922|GO:0005198|GO:0005515|GO:0005634|GO:0005654|GO:0005694|GO:0005730|GO:0005737|GO:0005819|GO:0005829|GO:0005876|GO:0006997|GO:0045177|GO:0060487	nuclear mitotic apparatus protein 1	585.829	168.741	9.15736	7.43461	550.296	610.285	596.906	167.834	166.506	171.884	9.16102	9.16956	9.1415	7.45967	7.32655	7.51763
ASHGA5P003159	0.00356759	0.00809739	2.96531	up	protein_coding	NM_004721	CCDS3270.1	MAP3K13	RefSeq	9945	chr3	+	185080835	185206882	NM_001242314	TTACAAATTGCAGCAGCAAGATACTTGGGAAGTGCCATTTGAGGAGATCTCAGAGCTGCA	9175	Hs.634586	GO:0000186|GO:0000287|GO:0004674|GO:0004709|GO:0005515|GO:0005524|GO:0006468|GO:0007254|GO:0008385|GO:0016020|GO:0019901|GO:0042802|GO:0042803|GO:0046777|GO:0051092	mitogen-activated protein kinase kinase kinase 13 isoform 1	20.1269	7.46799	4.36948	2.8013	16.4368	21.6489	22.2949	10.254	6.59676	5.55322	4.19896	4.44912	4.46037	3.24626	2.41953	2.73813
ASHGA5P013135	1.83829e-05	0.0001774	2.1442	up	protein_coding	NM_002318	CCDS34864.1	LOXL2	RefSeq	3810	chr8	-	23154409	23261722		ATACAATACCAAAGTGTACAAAATGTTTGCCTCACGGAGGAAGCAGCGCTACTGGCCATT	4017	Hs.626637	GO:0001666|GO:0001837|GO:0001935|GO:0002040|GO:0003682|GO:0003714|GO:0004720|GO:0005044|GO:0005507|GO:0005515|GO:0005604|GO:0005615|GO:0005634|GO:0005634|GO:0005694|GO:0006351|GO:0006464|GO:0007155|GO:0007568|GO:0009055|GO:0016020|GO:0016570|GO:0018277|GO:0030199|GO:0032332|GO:0035064|GO:0043542|GO:0045892|GO:0055114	lysyl oxidase homolog 2 precursor	657.222	291.831	9.32934	8.2289	623.552	675.101	673.012	294.498	287.615	293.38	9.34319	9.32126	9.32357	8.27201	8.13765	8.27704
ASHGA5P052256	0.000136754	0.000659442	2.26765	up	protein_coding	NM_006622	CCDS3974.1	PLK2	RefSeq	2850	chr5	-	57749809	57755966	NM_001252226	TCTCACCTACATCAATGAGGATAGGATATCTACAACTTTCAGGCTGACAACTCTGCTGAT	10769	Hs.398157	GO:0000082|GO:0004674|GO:0004871|GO:0005515|GO:0005524|GO:0005622|GO:0005813|GO:0005814|GO:0006468|GO:0007052|GO:0007093|GO:0007265|GO:0007613|GO:0030425|GO:0032486|GO:0043066|GO:0043123|GO:0046599|GO:0046599|GO:0048167|GO:0060291|GO:0060292	serine/threonine-protein kinase PLK2 isoform 1	7062.81	3293.26	12.8382	11.657	6294.09	6939.39	7954.94	3310.35	3288.71	3280.71	12.7584	12.7619	12.9944	11.699	11.6097	11.6623
ASHGA5P039020	8.22591e-06	0.000114144	2.94192	up	protein_coding	NM_002718	CCDS3087.1	PPP2R3A	RefSeq	6814	chr3	+	135684514	135866752		GATAAAGCCAAAGATACTACTTCAGCAGTTTTGATTCAGCAGACTCCAGAGGTGATCAAG	5523	Hs.518155	GO:0000159|GO:0000159|GO:0000159|GO:0001754|GO:0005509|GO:0005515|GO:0006470|GO:0007525|GO:0008601|GO:0045732|GO:0061053|GO:0090090|GO:0090244|GO:0090249|GO:0090263	serine/threonine-protein phosphatase 2A regulatory subunit B'' subunit alpha isoform 1	340.172	110.517	8.369	6.81224	317.45	328.349	374.717	109.874	117.281	104.396	8.36363	8.2807	8.46268	6.82935	6.80881	6.79856
ASHGA5P053324	1.52287e-05	0.000157805	9.87546	up	protein_coding	NM_001190848	CCDS55166.1	CNOT4	RefSeq	3783	chr7	-	135071821	135194875	ENST00000541284, NM_001008225, NM_001190847, NM_001190849, NM_013316	TTTTGATCCCTTCGATGTCACTCGAAAAGCCTTAGCAGACCTGATTGAGAAGGAACTGTC	4850	Hs.490224	GO:0000166|GO:0000288|GO:0000289|GO:0003723|GO:0004842|GO:0005515|GO:0005634|GO:0005829|GO:0006351|GO:0006355|GO:0008270|GO:0010467|GO:0016070|GO:0016071|GO:0051865	CCR4-NOT transcription complex subunit 4 isoform d	11560.2	1213.81	13.5468	10.243	10928.5	12181.8	11570.2	1147.23	1086.92	1407.27	13.5647	13.5739	13.5019	10.2113	10.0349	10.4828
ASHGA5P046669	0.000127437	0.00062692	2.21967	up	protein_coding	NM_001184788	CCDS53512.1	PARD3	RefSeq	5875	chr10	-	34398487	35104253	ENST00000545260, ENST00000545693, NM_001184785, NM_019619	TAAAAATACAGGAATCCTTTACATCAGAAGAGGAGAGGATACGAATGAAGCAGGAGCAGG	56288	Hs.131489	GO:0000226|GO:0003383|GO:0005080|GO:0005515|GO:0005546|GO:0005547|GO:0005819|GO:0005829|GO:0005886|GO:0005911|GO:0005911|GO:0005913|GO:0005923|GO:0005923|GO:0005938|GO:0006461|GO:0006612|GO:0007049|GO:0007163|GO:0007179|GO:0007205|GO:0007409|GO:0008356|GO:0012505|GO:0030054|GO:0032266|GO:0032970|GO:0034329|GO:0043234|GO:0044319|GO:0045177|GO:0045216|GO:0051642|GO:0070830|GO:0070830|GO:0090162	partitioning defective 3 homolog isoform 5	266.747	114.806	8.0179	6.86756	260.013	279.194	261.035	111.343	113.648	119.426	8.07009	8.04307	7.94055	6.8485	6.76031	6.99387
ASHGA5P006109	4.2988e-07	3.8685e-05	4.85171	up	protein_coding	NM_031369	CCDS3591.1	HNRNPD	RefSeq	2200	chr4	-	83274466	83295149	NM_031370	AACAACTACTATGGATATGGTGATTATAGCAACCAGCAGAGTGGTTATGGGAAGGTATCC	3184	Hs.480073	GO:0000166|GO:0000398|GO:0003723|GO:0003723|GO:0005515|GO:0005634|GO:0005634|GO:0005654|GO:0005730|GO:0005829|GO:0006351|GO:0006355|GO:0006396|GO:0006401|GO:0008380|GO:0010467|GO:0016070|GO:0016071|GO:0030529|GO:0042162|GO:0045893	heterogeneous nuclear ribonucleoprotein D0 isoform b	3086.57	635.997	11.6185	9.33998	2879.19	3149.42	3231.09	626.491	634.787	646.713	11.6112	11.5946	11.6496	9.35341	9.27634	9.3902
ASHGA5P007823	6.80284e-05	0.00040549	2.25198	up	protein_coding	NM_032560	CCDS9895.1	SMEK1	RefSeq	3894	chr14	-	91923955	91976644		GGAGGCACAACAGAATGATGATGATATTTTGCTCATCAACCTCATTATAGAACATATGAT	55671	Hs.533887	GO:0005634|GO:0005815	serine/threonine-protein phosphatase 4 regulatory subunit 3A	154.722	67.3635	7.23911	6.06792	150.615	156.801	156.749	68.406	66.8857	66.7988	7.29446	7.22222	7.20065	6.12185	5.94391	6.13799
ASHGA5P054395	0.000273924	0.0010872	2.68414	up	protein_coding	NM_017433	CCDS7148.1	MYO3A	RefSeq	5798	chr10	+	26223001	26501465		TTTTTGCCCAGTCGTTCTGGACCAAAGGAACATAGCCCTAGTTTAAGAGAACGAAGACCA	53904	Hs.662630	GO:0000146|GO:0000146|GO:0003779|GO:0004672|GO:0004674|GO:0005516|GO:0005524|GO:0005737|GO:0007601|GO:0007605|GO:0016459|GO:0030175|GO:0030898|GO:0031941|GO:0043531|GO:0046777|GO:0050896|GO:0060002	myosin-IIIa	227.066	82.1309	7.78692	6.36246	225.762	239.133	216.304	75.4681	82.0718	88.8526	7.87098	7.82578	7.66401	6.26997	6.25438	6.56304
ASHGA5P007078	0.000640333	0.00204151	2.42675	up	protein_coding	NM_032765	CCDS4467.1	TRIM52	RefSeq	2244	chr5	-	180683385	180688119		GGAGTACCAGGAAATAAAGTTGGAAACAACTCTGGTGGGAATACTTCAGATAGAGCAAGA	84851	Hs.458412	GO:0005622|GO:0008270	tripartite motif-containing protein 52	41.7733	18.1658	5.40412	4.1251	40.1368	45.4923	39.6907	18.356	17.8451	18.2962	5.44381	5.49481	5.27375	4.15698	3.91334	4.30497
ASHGA5P056175	1.7157e-05	0.000169471	2.80048	up	protein_coding	NM_152326	CCDS9973.1	ANKRD9	RefSeq	1626	chr14	-	102973197	102976128		CAAAGGCTAGGCCCGGAGCACCCTAGGCGCTGGATTTTGGGACAAAACTATTTTTCAGAG	122416	Hs.432945		ankyrin repeat domain-containing protein 9	1552.38	538.978	10.594	9.10835	1411.37	1633.49	1612.27	505.617	541.68	569.637	10.5478	10.6147	10.6196	9.05657	9.04683	9.22164
ASHGA5P054787	4.17126e-05	0.000294686	4.81265	up	protein_coding	NM_001076786	CCDS41631.1	QSER1	RefSeq	9271	chr11	+	32914791	33001814		TTTATCCTGTAGCCCAATTGGAGATTCCACTCAGGTGAGCAACGGAGGATTACAACAGAA	79832	Hs.369368		glutamine and serine-rich protein 1	368.967	74.7368	8.48985	6.22301	348.659	370.672	387.57	79.8577	68.968	75.3846	8.50202	8.45323	8.51428	6.35529	5.99305	6.32071
ASHGA5P014927	1.69372e-05	0.000167925	3.71976	up	protein_coding	NM_012062	CCDS8729.1	DNM1L	RefSeq	4612	chr12	+	32832136	32898584		GCTGCTTCTGCTGAGGCTGATGGCAAGTTAATTCAGGACAGCAGAAGAGAAACTAAAAAT	10059	Hs.556296	GO:0003374|GO:0003924|GO:0005515|GO:0005525|GO:0005737|GO:0005741|GO:0005741|GO:0005777|GO:0005794|GO:0005829|GO:0005874|GO:0006915|GO:0006921|GO:0010821|GO:0012505|GO:0016559|GO:0016559|GO:0031625|GO:0042802|GO:0043234|GO:0043653|GO:0048471|GO:0050714|GO:0051289|GO:0070584|GO:0090141|GO:0090149|GO:0090200|GO:1900063|GO:2001244	dynamin-1-like protein isoform 1	96.4669	26.5628	6.57599	4.68078	95.6086	97.2517	96.5404	28.1161	29.4609	22.1115	6.64601	6.55354	6.52842	4.79821	4.68556	4.55859
ASHGA5P013581	0.000783173	0.00239036	2.74947	up	protein_coding	NM_001085454	CCDS42290.1	GIT1	RefSeq	3778	chr17	-	27900486	27916610		AAAGTGCATGTCTCAGAGCCTTGACTTATCCGAATTGGCCAAAGCTGCTAAGAAGAAGCT	28964	Hs.514051	GO:0005515|GO:0005737|GO:0005925|GO:0008060|GO:0008270|GO:0008277|GO:0032312	ARF GTPase-activating protein GIT1 isoform 1	161.392	58.294	7.29704	5.83788	153.898	163.823	166.456	47.7796	60.6044	66.498	7.32424	7.28151	7.28535	5.58776	5.79449	6.1314
ASHGA5P047950	5.40196e-08	2.1562e-05	3.22838	up	protein_coding	NM_001144061	CCDS7815.1	COPB1	RefSeq	3429	chr11	-	14479048	14521441	NM_001144062, NM_016451	AGCAATGGGTAACACACAGAGGAAAGAGGCAGCAGATCCCCTAGCATCTAAACTTAACAA	1315	Hs.339278	GO:0000139|GO:0005198|GO:0005515|GO:0005793|GO:0005798|GO:0005829|GO:0005886|GO:0006886|GO:0006890|GO:0006891|GO:0016044|GO:0019048|GO:0030126|GO:0048205	coatomer subunit beta	3905.47	1229	11.9651	10.2743	3656.71	4071.08	3988.64	1210.66	1288.52	1187.81	11.9538	11.9684	11.9732	10.2915	10.2878	10.2436
ASHGA5P030484	5.77133e-05	0.000362584	2.23463	up	protein_coding	ENST00000389629	CCDS32200.2	RTF1	GENCODE	5021	chr15	+	41709301	41775761		AACTGTCACAGGATGTTTTGTGCGGATTGGCATCGGAAACCACAACAGCAAACCAGTTTA	23168	Hs.511096	GO:0016055|GO:0000122|GO:0006352|GO:0045944|GO:0001711|GO:0019827|GO:0016570|GO:0032968|GO:0080182|GO:0051571|GO:0005634|GO:0005730|GO:0016593|GO:0003677|GO:0005515|GO:0003697	Rtf1, Paf1/RNA polymerase II complex component, homolog (S. cerevisiae) [Source:HGNC Symbol;Acc:28996]	374.924	159.7	8.51273	7.3527	352.284	392.301	380.186	156.542	157.317	165.241	8.51603	8.53572	8.48644	7.35749	7.24067	7.45993
ASHGA5P000702	3.04833e-05	0.000242099	2.44645	up	protein_coding	NM_001040092	CCDS34936.1	ENPP2	RefSeq	3122	chr8	-	120569316	120651106	NM_001130863	ACAAATATGGCCCTTTCGGCCCTGAGATGACAAATCCTCTGAGGGAAATCGACAAAATTG	5168	Hs.190977	GO:0003676|GO:0004528|GO:0004551|GO:0004622|GO:0005044|GO:0005509|GO:0005615|GO:0005886|GO:0005887|GO:0006796|GO:0006928|GO:0006935|GO:0006955|GO:0007186|GO:0008134|GO:0008270|GO:0016787|GO:0030247|GO:0030334|GO:0034638|GO:0047391	ectonucleotide pyrophosphatase/phosphodiesterase family member 2 isoform 2 preproprotein	331.779	129.058	8.33399	7.04331	304.677	349.002	341.659	131.412	126.376	129.385	8.30574	8.36761	8.32863	7.09844	6.92579	7.10569
ASHGA5P033739	7.46528e-07	4.5362e-05	4.03033	up	protein_coding	NM_006788	CCDS11845.1	RALBP1	RefSeq	4368	chr18	+	9475529	9538106		GATTGCCTCAGAAAAAGAAGAGATTGAACGCCTCAGAGCTGAGATTGCTGAAATTCAGAG	10928	Hs.528993	GO:0005096|GO:0005515|GO:0005829|GO:0006200|GO:0006810|GO:0006935|GO:0007165|GO:0007264|GO:0007264|GO:0016020|GO:0016887|GO:0017160|GO:0030675|GO:0043087|GO:0043089|GO:0043492|GO:0048365|GO:0051056	ralA-binding protein 1	679.817	161.146	9.37941	7.36851	643.301	713.048	683.103	164.148	164.516	154.774	9.39111	9.40296	9.34415	7.42577	7.31059	7.36917
ASHGA5P004915	9.7344e-08	2.5609e-05	3.37395	up	protein_coding	NM_001031835	CCDS42161.1	PHKB	RefSeq	5603	chr16	+	47495209	47735434		CAAAAACTTTGGTCGGTTGTACGCCGTGCAGCAAGTCTTTTAAGTAAAGTAGTGGACAGC	5257	Hs.78060	GO:0004553|GO:0004689|GO:0005516|GO:0005829|GO:0005886|GO:0005964|GO:0005975|GO:0005977|GO:0005980|GO:0006006|GO:0006091|GO:0044281	phosphorylase b kinase regulatory subunit beta isoform b	601.625	169.512	9.19682	7.44238	558.523	636.127	610.225	167.273	179.475	161.787	9.1819	9.23387	9.17468	7.45439	7.44144	7.43131
ASHGA5P004225	0.00167181	0.00436642	2.20546	up	protein_coding	NM_013956	CCDS6083.1	NRG1	RefSeq	3093	chr8	+	32405727	32622558	NM_001159995, NM_001159999, NM_001160001	ATCGCTGCCAAAACTACGTAATGGCCAGCTTCTACAAGCATCTTGGGATTGAATTTATGG	3084	Hs.453951	GO:0000165|GO:0000902|GO:0003161|GO:0003222|GO:0003712|GO:0005102|GO:0005125|GO:0005176|GO:0005515|GO:0005576|GO:0005576|GO:0005615|GO:0005634|GO:0005737|GO:0005887|GO:0007154|GO:0007169|GO:0007171|GO:0007171|GO:0007399|GO:0007416|GO:0007422|GO:0007626|GO:0008083|GO:0008083|GO:0008283|GO:0009790|GO:0010001|GO:0010667|GO:0014032|GO:0016020|GO:0016324|GO:0016477|GO:0030296|GO:0030297|GO:0030297|GO:…	pro-neuregulin-1, membrane-bound isoform isoform HRG-beta1	29.3482	14.3698	4.90691	3.76583	26.4356	30.868	30.7409	12.2999	15.6423	15.1672	4.86258	4.94682	4.91132	3.53791	3.71162	4.04795
ASHGA5P000703	0.000373677	0.00136341	2.09869	up	protein_coding	NM_048368	CCDS12018.1	CTDP1	RefSeq	3602	chr18	+	77439800	77514510		CTTCCTTCAGGTGGACGACATCCTTGGAGAAGGCAGCGACGACAGCGACAGCGAGAAGAG	9150	Hs.465490	GO:0003899|GO:0005634|GO:0005654|GO:0005730|GO:0006366|GO:0006368|GO:0006470|GO:0008420|GO:0010467|GO:0015629|GO:0016032|GO:0050434	RNA polymerase II subunit A C-terminal domain phosphatase isoform 2	135.282	63.4354	7.04616	5.97667	130.711	145.732	129.404	66.9511	62.4094	60.9455	7.09425	7.12085	6.92337	6.09099	5.83874	6.00027
ASHGA5P003402	2.14168e-05	0.000195128	2.35345	up	protein_coding	NM_005926	CCDS10105.1	MFAP1	RefSeq	2063	chr15	-	44096732	44116951		TCATTCGAAAGAAGGACCGAGTGACAGTTCAAGAACGTGAAGCCGAAGCATTGAAACAGA	4236	Hs.61418	GO:0001527|GO:0003674|GO:0008150	microfibrillar-associated protein 1	858.564	353.961	9.73661	8.50183	801.879	878.384	895.43	364.212	378.596	319.074	9.72927	9.7219	9.75866	8.57578	8.52979	8.39992
ASHGA5P012758	0.00142277	0.00383653	4.39005	up	protein_coding	NM_005713	CCDS4028.1	COL4A3BP	RefSeq	5395	chr5	-	74666927	74807454	NM_001130105	ATTTGTCCAAAAGCCCTATAGTCGCTCTTCCTCCATGTCTTCCATTGATCTAGTCAGTGC	10087	Hs.270437	GO:0000902|GO:0001701|GO:0003007|GO:0004672|GO:0005515|GO:0005634|GO:0005730|GO:0005739|GO:0005789|GO:0005794|GO:0005829|GO:0006468|GO:0006644|GO:0006665|GO:0006672|GO:0006936|GO:0006955|GO:0007029|GO:0007165|GO:0008283|GO:0030148|GO:0034976|GO:0035620|GO:0035621|GO:0035621|GO:0044281|GO:0048471|GO:0055088|GO:0070273|GO:0070584|GO:0097001	collagen type IV alpha-3-binding protein isoform 1	1093.45	252.251	10.0866	7.95237	1086.43	1148.79	1045.12	190.471	366.744	199.539	10.1658	10.1099	9.9842	7.64512	8.48324	7.72875
ASHGA5P004894	8.34299e-06	0.000114857	2.72442	up	protein_coding	NM_015072	CCDS32124.1	TTLL5	RefSeq	4773	chr14	+	76127550	76421425		AGAAGGATTGGCTAGGTTTGCAACTGTGCGATATGATCAAGGAGCCAAGAACATTCGGAA	23093	Hs.709609	GO:0004835|GO:0005634|GO:0005813|GO:0005929|GO:0005932|GO:0006351|GO:0006464	tubulin polyglutamylase TTLL5	191.734	68.6604	7.54218	6.09624	181.042	196.679	197.481	63.9573	72.9511	69.0729	7.55261	7.54095	7.533	6.02227	6.07643	6.19001
ASHGA5P005479	7.8918e-06	0.000111385	2.90704	up	protein_coding	NM_015525	CCDS34490.1	IBTK	RefSeq	5775	chr6	-	82879955	82957448		CTAAAACAAGCCTTTATGAAATTCCAGCTGTGTCCTCATCATCCTTTTTTGAAGAGTTTG	25998	Hs.306425	GO:0001933|GO:0005634|GO:0005730|GO:0005737|GO:0016020|GO:0019901|GO:0030292|GO:0051209|GO:0061099	inhibitor of Bruton tyrosine kinase	787.895	260.93	9.60405	8.0645	747.527	801.183	814.976	241.276	291.957	249.557	9.61852	9.58263	9.61099	7.98513	8.15989	8.04847
ASHGA5P007271	0.000304412	0.00117438	2.91678	up	protein_coding	NM_016222	CCDS4427.1	DDX41	RefSeq	2118	chr5	-	176938577	176943967		TCCAGCACGTCATCAATTATGACATGCCAGAGGAGATTGAGAACTATGTACACCGGATTG	51428	Hs.484288	GO:0000398|GO:0003677|GO:0003723|GO:0005524|GO:0005634|GO:0005730|GO:0005783|GO:0006396|GO:0006915|GO:0007275|GO:0008026|GO:0008270|GO:0035458|GO:0045944|GO:0051607|GO:0071013	probable ATP-dependent RNA helicase DDX41	257.423	85.4704	7.96543	6.42105	235.797	272.095	264.377	87.4354	77.6949	91.2809	7.93193	8.00793	7.95643	6.4893	6.16966	6.6042
ASHGA5P012120	6.67406e-06	0.000102116	2.25815	up	protein_coding	NM_001845	CCDS9511.1	COL4A1	RefSeq	6549	chr13	-	110801309	110959496		ATCCCCAGGCCTGCCAGGTCCAAAGGGTGAACCAGGAAAAATTGTTCCTTTACCAGGCCC	1282	Hs.17441	GO:0001525|GO:0005201|GO:0005515|GO:0005576|GO:0005576|GO:0005587|GO:0005788|GO:0007411|GO:0007528|GO:0030198|GO:0030855|GO:0031012|GO:0048407|GO:0071230	collagen alpha-1(IV) chain preproprotein	916.376	392.962	9.83108	8.65593	846.382	953.082	949.664	384.297	394.933	399.655	9.80468	9.83592	9.85263	8.65726	8.5937	8.71684
ASHGA5P035913	3.07489e-08	1.6539e-05	5.40387	up	protein_coding	NM_032208	CCDS1892.1	ANTXR1	RefSeq	5909	chr2	+	69240275	69476459		AGTCAAGATGCCGGAGCAGGAATATGAATTCCCTGAGCCGCGAAATCTCAACAACAATAT	84168	Hs.165859	GO:0004888|GO:0005515|GO:0005518|GO:0016021|GO:0022414|GO:0031258|GO:0031527|GO:0031532|GO:0034446|GO:0046872|GO:0051015	anthrax toxin receptor 1 isoform 1 precursor	1732.5	312.745	10.759	8.32499	1604.68	1776.75	1816.06	305.566	329.288	303.38	10.7328	10.7447	10.7994	8.32159	8.32705	8.32632
ASHGA5P013493	0.0014761	0.00395021	2.07653	up	protein_coding	NM_001174150	CCDS2925.1	ARL13B	RefSeq	3991	chr3	+	93698982	93774522	NM_182896	ATCCAAGGAGAATACCCTGAAGATGTAGCTCCTACTGTTGGATTTTCAAAAATTAACCTT	200894	Hs.533086	GO:0005515|GO:0005525|GO:0005622|GO:0007264|GO:0007368|GO:0009953	ADP-ribosylation factor-like protein 13B isoform 1	315.444	144.884	8.25845	7.20428	289.192	319.054	338.085	168.476	136.093	130.083	8.22668	8.2369	8.31178	7.46613	7.03362	7.11307
ASHGA5P053634	0.00104717	0.00300517	2.83232	up	protein_coding	NM_001135920	CCDS47949.1	KIAA1432	RefSeq	3831	chr9	+	5629118	5769454		TACCGAACTGGTAATGTAGACTTCATGTCACTTGTACAAGGAGAATTGTATTTTACTCCG	57589	Hs.211520	GO:0016021	protein RIC1 homolog isoform b	124.3	43.8992	6.92744	5.42546	123.272	134.766	114.863	48.8526	38.9132	43.9317	7.01054	7.00697	6.76481	5.62335	5.11603	5.53699
ASHGA5P005898	1.15189e-06	5.2187e-05	3.46129	up	protein_coding	ENST00000311160	CCDS5506.2	TNS3	GENCODE	7618	chr7	-	47314751	47621742		TGAACAAGAAAGCTGGAGATTTGGCCAATGAACTCGTCCGGCACTTTTTGATCGAGTGTA	64759	Hs.520814	GO:0008284|GO:0016477|GO:0048286|GO:0016311|GO:0005925|GO:0005515|GO:0016791	tensin 3 [Source:HGNC Symbol;Acc:21616]	250.972	70.4911	7.92738	6.13607	227.104	257.726	268.085	68.3948	74.1815	68.897	7.87739	7.9307	7.97404	6.12162	6.10177	6.18481
ASHGA5P005938	0.000107536	0.000554061	3.6816	up	protein_coding	ENST00000311601	CCDS34291.1	SH3PXD2B	GENCODE	7777	chr5	-	171760502	171881527		GAAGGTCGAGGTGATCGAGAAAAACTTGAGTGGCTGGTGGTACATTCAGATTGAAGATAA	285590	Hs.285666	GO:0030154|GO:0001654|GO:0001501|GO:0006801|GO:0007154|GO:0007507|GO:0022617|GO:0045600|GO:0060348|GO:0071800|GO:0060612|GO:0072657|GO:0005737|GO:0042995|GO:0002102|GO:0030054|GO:0005515|GO:0010314|GO:0032266|GO:0042169|GO:0070273|GO:0080025|GO:0035091	SH3 and PX domains 2B [Source:HGNC Symbol;Acc:29242]	399.261	105.098	8.60191	6.72158	361.944	414.505	421.334	95.9463	129.517	89.831	8.55362	8.61658	8.63554	6.6244	6.96155	6.57879
ASHGA5P007270	8.26828e-06	0.000114144	2.35865	up	protein_coding	NM_003041	CCDS10714.1	SLC5A2	RefSeq	2279	chr16	+	31494438	31502091		TGGTGGGACGGCTCTGGGTGGTGTTCATCGTGGTAGTGTCGGTGGCCTGGCTTCCCGTGG	6524	Hs.709195	GO:0005362|GO:0005886|GO:0005975|GO:0006810|GO:0016021|GO:0031526|GO:0055085	sodium/glucose cotransporter 2	8376.68	3764.12	13.0805	11.8425	7422.31	8809.35	8898.4	3695.69	3784.02	3812.65	13.0124	13.1065	13.1227	11.8572	11.7939	11.8765
ASHGA5P043064	0.000969903	0.00282201	2.14149	up	protein_coding	ENST00000335866	CCDS43583.1	GRB10	GENCODE	5032	chr7	-	50657759	50861159	ENST00000398812, NM_001001550	AAAGCTGTATGTGTGTTTGCGGAGATCTGGCCTTTATTGCTCCACCAAGGGAACTTCAAA	2887	Hs.164060	GO:0007165|GO:0032868|GO:0030178|GO:0042326|GO:0046627|GO:0046325|GO:0048009|GO:0008286|GO:0030949|GO:0045719|GO:0042327|GO:0005737|GO:0005886|GO:0005829|GO:0005515|GO:0005543|GO:0005158|GO:0005070	growth factor receptor-bound protein 10 [Source:HGNC Symbol;Acc:4564]	364.449	162.563	8.47143	7.37282	346.236	381.551	365.561	187.439	155.496	144.754	8.49136	8.49621	8.42674	7.62038	7.22461	7.27347
ASHGA5P046151	0.00097511	0.00283567	5.41217	up	protein_coding	NM_004229	CCDS14254.1	MED14	RefSeq	6768	chrX	-	40508794	40594804		TCCACATCAAGGAGTGCAAGTGGAAGGTGATGGCTTCAGCCATGCAATTCGCTTATTAAA	9282	Hs.407604	GO:0001104|GO:0003712|GO:0003713|GO:0004872|GO:0005634|GO:0005654|GO:0006357|GO:0006367|GO:0006367|GO:0010467|GO:0016592|GO:0030374|GO:0030518|GO:0030521|GO:0042809|GO:0045893|GO:0045944|GO:0046966	mediator of RNA polymerase II transcription subunit 14	141.959	27.2486	7.11575	4.67954	130.893	149.154	145.83	37.027	22.3063	22.4123	7.09641	7.15296	7.09788	5.20823	4.25285	4.57754
ASHGA5P012172	5.67717e-06	9.4692e-05	2.55252	up	protein_coding	ENST00000376227	CCDS14322.1	CCDC22	GENCODE	2319	chrX	+	49091926	49106987		GATCACCAAGATCTTGTCTGATACGAAGGAGCTTCAGAAGGAAATCAACTCCCTATCTGG	28952	Hs.26333	GO:0008150|GO:0005575|GO:0003674|GO:0005515	coiled-coil domain containing 22 [Source:HGNC Symbol;Acc:28909]	553.454	204.933	9.06968	7.71776	509.133	585.917	565.313	194.354	211.711	208.735	9.0435	9.10689	9.05864	7.67509	7.68534	7.79285
ASHGA5P039983	3.71562e-05	0.000274124	2.0836	up	protein_coding	NM_002620	CCDS3561.1	PF4V1	RefSeq	741	chr4	+	74719012	74720198		ATCATTAAGGAACATTTGGAGAGTTAGCTACTAGCTGCCTAAGTGTGCACTTTCAATCTA	5197	Hs.72933	GO:0005576|GO:0006955|GO:0008009|GO:0008201	platelet factor 4 variant precursor	1261.38	587.78	10.2893	9.23023	1144.3	1303.07	1336.77	588.137	578.132	597.07	10.2402	10.287	10.3407	9.26408	9.14222	9.28437
ASHGA5P037082	3.96681e-05	0.000285115	4.59942	up	protein_coding	NM_030777	CCDS13402.1	SLC2A10	RefSeq	4241	chr20	+	45338278	45364985		TATTTGTTCCTGAAACAAAAGGCCAGTCGTTGGCAGAGATAGACCAGCAGTTCCAGAAGA	81031	Hs.305971	GO:0005351|GO:0005886|GO:0012505|GO:0015758|GO:0016021|GO:0048471|GO:0055085	solute carrier family 2, facilitated glucose transporter member 10	270.065	57.7112	8.03285	5.83139	249.289	272.434	288.472	55.269	55.4981	62.3665	8.01059	8.00918	8.07877	5.80568	5.6555	6.03301
ASHGA5P050621	2.92629e-05	0.00023605	7.0049	up	protein_coding	NM_152515	CCDS2100.1	CKAP2L	RefSeq	3273	chr2	-	113495443	113522254		AACAATAATGGCTTTCAGCAAAAAGCACAGACTTTGGACTCCAAGTTGAAAAAGGCTGTT	150468	Hs.434250	GO:0005813	cytoskeleton-associated protein 2-like	194.294	27.9935	7.55895	4.75059	178.248	202.459	202.175	32.5873	28.4775	22.9156	7.52945	7.58081	7.56659	5.01331	4.63222	4.60623
ASHGA5P014154	1.53986e-05	0.000159078	2.12128	up	protein_coding	NM_020528	CCDS42974.2	PCBP3	RefSeq	2000	chr21	+	47269874	47362368		ATTTTTGCAGGTGGTCAGGCCTACACAATCCAGGGACAGTATGCCATCCCTCACCCGGAT	54039	Hs.474049	GO:0003677|GO:0003723|GO:0005634|GO:0005730|GO:0005739|GO:0005829|GO:0016071|GO:0030529|GO:0043231	poly(rC)-binding protein 3 isoform 1	794.754	361.707	9.61773	8.53279	733.164	824.788	826.312	336.069	378.721	370.33	9.58899	9.63045	9.63374	8.46301	8.5301	8.60527
ASHGA5P005036	2.17918e-05	0.00019738	2.15163	up	protein_coding	NM_014685	CCDS10771.1	HERPUD1	RefSeq	2198	chr16	+	56965747	56977793	NM_001010989	AATGTGAAGAGTCCTTCAAAAATGCCAGAAATCAACGCCAAGGTGGCTGAATCCACAGAG	9709	Hs.146393	GO:0003674|GO:0005789|GO:0005789|GO:0006511|GO:0006874|GO:0006986|GO:0006987|GO:0016021|GO:0030968|GO:0031396|GO:0032092|GO:0043154	homocysteine-responsive endoplasmic reticulum-resident ubiquitin-like domain member 1 protein isoform 1	724.367	322.888	9.47692	8.37149	688.637	722.641	761.824	316.98	323.494	328.191	9.49534	9.4226	9.51282	8.37614	8.30042	8.43791
ASHGA5P012450	1.16078e-06	5.2385e-05	3.58546	up	protein_coding	NM_014704	CCDS30571.1	CEP104	RefSeq	6458	chr1	-	3728644	3773797		TAAAATAGATGGCAGAGCTACAGATGCTGAGATGAGGGCACGGAGAAAAGCGGCTACAGA	9731	Hs.509017	GO:0005814	centrosomal protein of 104 kDa	1349.77	365.494	10.3896	8.54747	1264.47	1399.98	1384.87	354.231	367.897	374.353	10.386	10.3952	10.3877	8.53622	8.48703	8.61918
ASHGA5P001399	0.000704387	0.00220022	2.4447	up	protein_coding	NM_014797	CCDS34509.1	ZBTB24	RefSeq	5597	chr6	-	109783718	109804440		GCACTCACTGCTGGAGCACATGAGCCTGCACTCAGGACAGAAGTCTTTTACCTGTGATCA	9841	Hs.409876	GO:0003677|GO:0005515|GO:0005634|GO:0006351|GO:0006355|GO:0008270	zinc finger and BTB domain-containing protein 24 isoform 1	130.964	53.1255	7.00002	5.71036	125.12	131.988	135.783	57.5388	48.0283	53.8094	7.03192	6.97689	6.99125	5.86348	5.43968	5.82793
ASHGA5P012223	2.13876e-07	3.2628e-05	2.77722	up	protein_coding	NM_001184740	CCDS53676.1	CTTN	RefSeq	2325	chr11	+	70244611	70282690		TGCCTATGTCATACCGTGACAGCCCGCAGGATCAGGAAACTCATCTCCTTCCTGAGGAGC	2017	Hs.596164	GO:0001726|GO:0005515|GO:0005737|GO:0005737|GO:0005856|GO:0005938|GO:0030027|GO:0030027	src substrate cortactin isoform c	5041.98	1872.52	12.3344	10.8607	4856.01	5229.24	5040.7	1813.14	1964.27	1840.15	12.3633	12.3415	12.2984	10.8577	10.8738	10.8507
ASHGA5P008106	2.89526e-08	1.6539e-05	4.61817	up	protein_coding	NM_001172705	CCDS31428.1	EIF4G2	RefSeq	4028	chr11	-	10818592	10829543	NM_001418	GAAAAGCCAGGGGCTAAGCCAGCTCTACCATAACCAGAGTCAGGGACTCTTATCCCAGCT	1982	Hs.183684	GO:0003677|GO:0003743|GO:0005515|GO:0005829|GO:0006446|GO:0007050|GO:0008135|GO:0008219|GO:0016070|GO:0016281|GO:0019221	eukaryotic translation initiation factor 4 gamma 2 isoform 1	5654.13	1247.57	12.5016	10.2943	5460.86	5798.38	5703.15	1214.14	1294.21	1234.35	12.5369	12.4751	12.4927	10.2954	10.2931	10.2942
ASHGA5P011822	1.49874e-05	0.000156577	5.49481	up	protein_coding	NM_002895	CCDS13289.1	RBL1	RefSeq	4270	chr20	-	35626177	35724410		CCCTTCTAAGAGTTTGAAAGATATCAACAACATGATAAGGCAAGGTGAGCAGAGAACCAA	5933	Hs.207745	GO:0000080|GO:0000278|GO:0005515|GO:0005654|GO:0006351|GO:0006367|GO:0007179|GO:0008134|GO:0010467|GO:0016568|GO:0019048|GO:0043550|GO:0045944|GO:0051726	retinoblastoma-like protein 1 isoform a	27.1655	5	4.79122	2.33315	22.8276	31.7115	26.9576	5	5	5	4.66467	4.98286	4.72613	2.32391	2.32202	2.35352
ASHGA5P053302	6.31151e-07	4.2092e-05	2.8163	up	protein_coding	NM_014390	CCDS34747.1	SND1	RefSeq	3522	chr7	+	127292201	127732659		GCTGCAGAAGCCAAATTTTTCACTGAGTCGCGACTGCTTCAGAGAGATGTTCAGATCATT	27044	Hs.122523	GO:0003676|GO:0003712|GO:0004518|GO:0005634|GO:0005737|GO:0006351|GO:0006355|GO:0016442|GO:0019048|GO:0031047|GO:0042470	staphylococcal nuclease domain-containing protein 1	2166.37	771.115	11.0983	9.6045	2045.58	2226.76	2226.75	736.116	787.473	789.754	11.0994	11.0838	11.1117	9.57492	9.58294	9.65565
ASHGA5P020205	0.000180495	0.000798671	3.71908	up	protein_coding	NM_018717	CCDS54805.1	MAML3	RefSeq	7086	chr4	-	140637545	141075233		GCTGATCATGCTACAAGAGACTGTGAAAAGGAAGTTGGAAGGAGCTCGATCACCACTTAA	55534	Hs.586165	GO:0003713|GO:0005634|GO:0005654|GO:0005730|GO:0006367|GO:0007219|GO:0007219|GO:0010467|GO:0016607|GO:0045944	mastermind-like protein 3	90.4986	25.0013	6.48543	4.59049	85.3029	90.5465	95.6463	27.6661	23.1786	24.1591	6.49071	6.45211	6.51347	4.77417	4.31448	4.6828
ASHGA5P041437	8.41705e-05	0.00046955	2.22458	up	protein_coding	NM_002588	CCDS4261.1	PCDHGC3	RefSeq	4726	chr5	+	140855568	140892546	NM_032402	AGTAATCATATTCAAAGTTTACAAGTGGAAGCAGTCTAGAGACCTATACCGAGCCCCGGT	5098	Hs.368160	GO:0005509|GO:0005886|GO:0007156|GO:0016020|GO:0016021|GO:0016339	protocadherin gamma-C3 isoform 1 precursor	915.493	398.115	9.82791	8.67438	821.303	921.39	1003.79	371.104	409.944	413.298	9.76534	9.78836	9.93004	8.60576	8.64823	8.76914
ASHGA5P008876	4.26973e-05	0.000298636	2.04062	up	protein_coding	NM_138821	CCDS4093.1	PAM	RefSeq	5035	chr5	+	102201526	102366808		AAACGAGAAGAAGAAGAAGTGTTAGACCAGGATTTCCACATGGAAGAGGCACTGGATTGG	5066	Hs.369430	GO:0001666|GO:0004504|GO:0004598|GO:0005507|GO:0005515|GO:0005576|GO:0006464|GO:0006518|GO:0007417|GO:0007507|GO:0009268|GO:0016021|GO:0030141|GO:0031418|GO:0032355|GO:0042493|GO:0043204|GO:0046688|GO:0051384|GO:0060173	peptidyl-glycine alpha-amidating monooxygenase isoform c preproprotein	618.371	288.06	9.23916	8.21015	586.33	646.188	622.594	294.333	282.784	287.062	9.25229	9.25843	9.20675	8.27146	8.10925	8.24973
ASHGA5P017811	0.00084403	0.00253111	2.67635	up	protein_coding	NM_001135643	CCDS47310.1	DCTN4	RefSeq	3958	chr5	-	150088308	150138657		AACATACTATTCATGTAGTGGACAAATATGGTCTTGGAACCAGGCTTCAGCGACCACGAG	51164	Hs.675564	GO:0005634|GO:0005737|GO:0005813|GO:0005829|GO:0019886|GO:0047485	dynactin subunit 4 isoform a	59.1116	23.3095	5.89445	4.47419	61.9839	59.7816	55.5693	25.4951	27.2606	17.1727	6.05556	5.87855	5.74924	4.64436	4.56043	4.21777
ASHGA5P008655	5.32549e-06	9.1871e-05	2.18097	up	protein_coding	NM_138761	CCDS12742.1	BAX	RefSeq	888	chr19	+	49458116	49465055	NM_138763, NR_027882	GGGTGGTTGGGACGGCCTCCTCTCCTACTTTGGGACGCCCACGTGGCAGACCGTGACCAT	581	Hs.624291	GO:0001101|GO:0001541|GO:0001764|GO:0001777|GO:0001782|GO:0001783|GO:0001822|GO:0001836|GO:0001844|GO:0001974|GO:0002262|GO:0002352|GO:0002358|GO:0002904|GO:0005515|GO:0005634|GO:0005739|GO:0005741|GO:0005757|GO:0005783|GO:0005789|GO:0005829|GO:0005829|GO:0006309|GO:0006687|GO:0006808|GO:0006915|GO:0006915|GO:0006917|GO:0006917|GO:0006917|GO:0006919|GO:0006919|GO:0006922|GO:0006927|GO:0006974|GO:…	apoptosis regulator BAX isoform alpha	21597.5	10357.7	14.4104	13.2855	19613.2	22121.3	23057.8	10264.9	10551	10257.4	14.3614	14.4033	14.4666	13.3173	13.2646	13.2744
ASHGA5P055304	3.6224e-05	0.000270523	2.4954	up	protein_coding	NM_018050	CCDS8648.1	MANSC1	RefSeq	2297	chr12	-	12482217	12503169		TCATTGACATCCAGTCATCTCTTTCTAAGGGAATCAGAGGCAATGAGCCCGTATATACTT	54682	Hs.591145	GO:0016021	MANSC domain-containing protein 1 precursor	910.896	354.432	9.82254	8.50327	852.307	921.931	958.451	355.278	341.666	366.352	9.81391	9.78989	9.86382	8.54029	8.38236	8.58715
ASHGA5P014374	0.000711789	0.00221755	2.37578	up	protein_coding	NM_021907	CCDS46237.1	DTNB	RefSeq	2509	chr2	-	25600111	25896516	NM_001256303	TGTCATCCCTGGTGAAGGAGCTCCATTCAGCAGAGGAAGGTGCAGAGGAAGAAGAAGAGA	1838	Hs.307720	GO:0005509|GO:0005737|GO:0008270|GO:0045202	dystrobrevin beta isoform 1	42.8457	19.0117	5.43868	4.19028	45.8473	42.6337	40.0562	20.9615	19.4924	16.5813	5.62618	5.40364	5.28623	4.35085	4.04928	4.17072
ASHGA5P005745	5.73631e-05	0.000360916	2.67494	up	protein_coding	NM_003709	CCDS2373.1	KLF7	RefSeq	1639	chr2	-	207945528	208030614		ACTCACACAGGTGAGAAGCCTTATAAGTGCTCATGGGAGGGATGTGAGTGGCGTTTTGCA	8609	Hs.471221	GO:0003677|GO:0003700|GO:0003713|GO:0005634|GO:0006351|GO:0006357|GO:0007411|GO:0008270|GO:0045893|GO:0048813	Krueppel-like factor 7	449.862	159.489	8.77152	7.35201	419.153	469.207	461.224	166.938	152.425	159.105	8.7619	8.79248	8.76017	7.45088	7.19663	7.40853
ASHGA5P034359	0.00999176	0.0189701	2.63453	up	protein_coding	ENST00000312026	CCDS12965.1	ZNF417	GENCODE	4703	chr19	-	58417141	58427978		ATTACACCCAATTATGTTCCCACAAAACCTTTATAATTGGGAAATTAAGGAGCCTTCCTC	147687	Hs.567710	GO:0006351|GO:0006355|GO:0005634|GO:0005622|GO:0003677|GO:0008270|GO:0003676	zinc finger protein 417 [Source:HGNC Symbol;Acc:20646]	46.42	19.4867	5.55038	4.15283	49.6439	48.4425	41.1736	17.6025	29.0012	11.8564	5.74299	5.5832	5.32495	4.09633	4.66004	3.70214
ASHGA5P050483	4.40844e-05	0.000304904	2.93476	up	protein_coding	NM_022893	CCDS1862.1	BCL11A	RefSeq	5946	chr2	-	60684328	60780633		GCATGGCCAGGTGGGGAAGGACGTTTACAAATGTGAAATTTGTAAGATGCCTTTTAGCGT	53335	Hs.370549	GO:0003676|GO:0003714|GO:0005634|GO:0005634|GO:0005737|GO:0005737|GO:0006351|GO:0006355|GO:0008270|GO:0010629|GO:0010976|GO:0010977|GO:0016604|GO:0016925|GO:0030097|GO:0030183|GO:0030217|GO:0030517|GO:0032463|GO:0042803|GO:0045944|GO:0046982|GO:0048671|GO:0048672|GO:0050773|GO:2000171	B-cell lymphoma/leukemia 11A isoform 1	1021.79	337.766	9.98652	8.43328	1003.64	1098.87	962.857	315.96	381.987	315.352	10.0452	10.0457	9.86867	8.37067	8.54483	8.38435
ASHGA5P011374	2.64947e-05	0.000221676	3.0291	up	protein_coding	NM_001172420	CCDS55021.1	EFHC1	RefSeq	5508	chr6	+	52285804	52360583	NM_018100	TGACAAACAGGTCCTTCGATTCTATGCAATCTGGGATGATACAGACAGCATGTATGGTGA	114327	Hs.403171	GO:0005509|GO:0005929|GO:0005930|GO:0008022|GO:0019861|GO:0043025	EF-hand domain-containing protein 1 isoform 2	123.4	40.5121	6.91204	5.31315	110.871	132.299	127.03	42.6855	41.0885	37.7623	6.85768	6.98015	6.8983	5.42251	5.20043	5.31652
ASHGA5P001807	3.40076e-06	7.6745e-05	2.89444	up	protein_coding	NM_000064	CCDS32883.1	C3	RefSeq	5101	chr19	-	6677845	6720662		TCTTCTTAACAAATTTCTGACCACAGCCAAAGATAAGAACCGCTGGGAGGACCCTGGTAA	718	Hs.529053	GO:0001798|GO:0001934|GO:0001970|GO:0004866|GO:0005102|GO:0005515|GO:0005576|GO:0005615|GO:0005886|GO:0006954|GO:0006955|GO:0006956|GO:0006957|GO:0006958|GO:0007165|GO:0007186|GO:0010575|GO:0010828|GO:0010866|GO:0010884|GO:0030449|GO:0031715|GO:0045087|GO:0045745|GO:0045766|GO:0050766|GO:0050776	complement C3 precursor	239.039	80.0421	7.8606	6.32731	228.997	246.737	241.382	81.8777	85.58	72.6684	7.89075	7.86751	7.82354	6.39489	6.32061	6.26645
ASHGA5P008321	6.43157e-06	0.000101153	3.21203	up	protein_coding	NM_001177562	CCDS53708.1	PPP2R1B	RefSeq	5470	chr11	-	111608604	111637169		GCCTTATATAAAGTGTCCTGACGTTCGTTTGAATATCATCTCCAATTTGGATTGTGTAAA	5519	Hs.584790	GO:0005515|GO:2001241	serine/threonine-protein phosphatase 2A 65 kDa regulatory subunit A beta isoform isoform d	501.295	147.675	8.92531	7.24182	461.424	527.637	514.825	146.92	146.715	149.39	8.90285	8.95295	8.92011	7.26524	7.14194	7.31828
ASHGA5P048613	1.31479e-05	0.00014634	2.88426	up	protein_coding	NM_005159	CCDS10041.1	ACTC1	RefSeq	3693	chr15	-	35080296	35087927		ATTGCTGATCGTATGCAGAAGGAAATCACTGCTCTGGCTCCTAGCACCATGAAGATTAAG	70	Hs.118127	GO:0005524|GO:0005737|GO:0005829|GO:0005884|GO:0006200|GO:0006915|GO:0016887|GO:0017022|GO:0017022|GO:0030017|GO:0030048|GO:0030049|GO:0030240|GO:0031032|GO:0031674|GO:0033275|GO:0042493|GO:0042643|GO:0045471|GO:0055003|GO:0055008|GO:0060047|GO:0060048	actin, alpha cardiac muscle 1 proprotein	1752.26	595.803	10.7771	9.2489	1654.22	1805.18	1797.37	555.342	673.712	558.355	10.7767	10.7709	10.7836	9.18685	9.3665	9.19336
ASHGA5P009882	0.000597314	0.0019373	3.19583	up	protein_coding	ENST00000550422	CCDS8768.1	ADCY6	GENCODE	5877	chr12	-	49159980	49182820		TGTGTTTACTTCTGCCATTGCCAACATGTACTTCATCGGGAACATGCTGCTGAGTCTCTT	112	Hs.525401	GO:0055085|GO:0044281|GO:0035556|GO:0007165|GO:0007268|GO:0009190|GO:0007189|GO:0006833|GO:0007212|GO:0007193|GO:0007173|GO:0071377|GO:0007202|GO:0008543|GO:0048011|GO:0006112|GO:0006171|GO:0034199|GO:0071380|GO:0071870|GO:0016021|GO:0005886|GO:0016020|GO:0005624|GO:0042383|GO:0005929|GO:0045121|GO:0005768|GO:0031528|GO:0005515|GO:0005524|GO:0005102|GO:0046872|GO:0019901|GO:0016849|GO:0004016|GO:…	adenylate cyclase 6 [Source:HGNC Symbol;Acc:237]	198.439	61.8826	7.58957	5.91338	185.41	208.953	200.955	50.7018	81.3278	53.6184	7.58501	7.62626	7.55745	5.67642	6.24084	5.82288
ASHGA5P012613	0.000321742	0.00122209	2.88274	up	protein_coding	NM_032468	CCDS47866.1	ASPH	RefSeq	3642	chr8	-	62536268	62602408	NM_001164751, NM_001164752, NM_001164753, NM_001164756, NM_020164	ATGAGGAAGTTCTAGCCAAAGCAAAGGACTTCCGTTATAACTTATCAGAGGTGCTTCAAG	444	Hs.332422	GO:0004597|GO:0005198|GO:0005509|GO:0005509|GO:0005515|GO:0005783|GO:0005789|GO:0005886|GO:0006936|GO:0007389|GO:0008150|GO:0008285|GO:0008307|GO:0009055|GO:0010524|GO:0010880|GO:0014701|GO:0016702|GO:0030176|GO:0030176|GO:0031585|GO:0032237|GO:0032541|GO:0033198|GO:0035108|GO:0042264|GO:0045893|GO:0060021|GO:0060315|GO:0060316|GO:0060325|GO:0070588|GO:0071277|GO:0090316	aspartyl/asparaginyl beta-hydroxylase isoform b	108.504	38.1555	6.74002	5.21258	108.72	107.389	109.404	40.9374	44.096	29.4332	6.83254	6.68727	6.70026	5.36021	5.31117	4.96635
ASHGA5P046440	0.00122382	0.00340578	5.68248	up	protein_coding	ENST00000424279	CCDS48078.1	TBL1X	GENCODE	5451	chrX	+	9431334	9687780	NM_001139466, NM_001139468, NM_005647	GCATGAAACAGGAGGTGTGCATCCATGATCTTCAGGCTCACAATAAAGAGATCTACACCA	6907	Hs.495656	GO:0006351|GO:0006508|GO:0000122|GO:0045893|GO:0044255|GO:0044281|GO:0007605|GO:0045892|GO:0060070|GO:0045944|GO:0045444|GO:0007219|GO:0043627|GO:0043161|GO:0005634|GO:0005667|GO:0005654|GO:0000118|GO:0017053|GO:0005876|GO:0005515|GO:0019904|GO:0003714|GO:0003682|GO:0042393|GO:0008022|GO:0008134|GO:0044212|GO:0008013	transducin (beta)-like 1X-linked [Source:HGNC Symbol;Acc:11585]	147.014	27.1295	7.16275	4.65623	133.482	147.82	159.742	18.4325	27.7567	35.1993	7.12023	7.1422	7.22582	4.16274	4.59178	5.21416
ASHGA5P002041	0.00256684	0.00619461	2.46165	up	protein_coding	NM_001081755	CCDS47612.1	ELN	RefSeq	3423	chr7	+	73442426	73484236	NM_000501	TATACCTCCAGCTGCAGCCGCTAAAGCAGCTAAATACGGTGCTGCTGGCCTTGGAGGTGT	2006	Hs.647061	GO:0001974|GO:0005201|GO:0005515|GO:0005578|GO:0005739|GO:0007519|GO:0007585|GO:0008015|GO:0008283|GO:0009887|GO:0030023|GO:0030198|GO:0030833|GO:0043149|GO:0050840	elastin isoform e precursor	25.2472	11.2171	4.69001	3.39039	27.6266	26.9121	21.203	11.415	14.2824	7.95405	4.92643	4.75438	4.38923	3.42339	3.56481	3.18297
ASHGA5P011596	0.00562492	0.0117519	2.24535	up	protein_coding	NM_022104	CCDS13388.1	PCIF1	RefSeq	2703	chr20	+	44563316	44576662		TGAAATCATGAACGACATTCCTATCAGGTTATCCCGAATCAAGTTCCGGGAGGAAGCCAA	63935	Hs.472856	GO:0005634|GO:0005730|GO:0005825|GO:0010923|GO:0015629	phosphorylated CTD-interacting factor 1	147.411	65.1662	7.16737	6.00043	141.319	143.748	157.166	62.8453	54.6643	77.9891	7.19826	7.0998	7.20406	5.99707	5.63369	6.37053
ASHGA5P003968	0.000413272	0.00146938	3.91049	up	protein_coding	NM_024629	CCDS3838.1	MLF1IP	RefSeq	2554	chr4	-	185615218	185655286		AGGAAGAATGCTAAGATGATTTCAGATATCGAAAAGAAAAGGCAGCGTATGATTGAAGTC	79682	Hs.575032	GO:0000087|GO:0000236|GO:0000278|GO:0000777|GO:0005634|GO:0005654|GO:0005737|GO:0005813|GO:0005829|GO:0006334|GO:0006351|GO:0006355|GO:0019048|GO:0034080	centromere protein U	76.8914	20.7058	6.25659	4.28924	77.7948	83.3346	69.5446	16.8732	27.2836	17.9606	6.36503	6.33869	6.06605	4.02627	4.56156	4.27989
ASHGA5P004532	0.000628372	0.00201512	2.18918	up	protein_coding	NM_024646	CCDS30717.1	ZYG11B	RefSeq	8143	chr1	+	53192130	53293013		CATCCATTCAGCAGAAAGTTCTAGGACTTTTGAACAATATAGCTGAAGTACAAGAATTAC	79699	Hs.476280		protein zyg-11 homolog B	190.005	84.3454	7.5281	6.39771	182.731	198.5	188.783	93.6286	79.1813	80.2264	7.56638	7.55261	7.4653	6.58482	6.19763	6.41067
ASHGA5P001574	0.000127727	0.000627816	2.1432	up	protein_coding	NM_006290	CCDS5187.1	TNFAIP3	RefSeq	4705	chr6	+	138188324	138204451	NM_001270507, NM_001270508	TTCATCGAGTACAGAGAAAACAAACATTTTGCTGCTGCCTCAGGGAAAGTCAGTCCCACA	7128	Hs.211600	GO:0001922|GO:0002020|GO:0002237|GO:0002634|GO:0002677|GO:0003677|GO:0004221|GO:0004842|GO:0004843|GO:0004843|GO:0005515|GO:0005634|GO:0005737|GO:0005764|GO:0005813|GO:0005829|GO:0006508|GO:0006954|GO:0008270|GO:0016579|GO:0019900|GO:0031397|GO:0032088|GO:0032480|GO:0032495|GO:0032691|GO:0032703|GO:0032715|GO:0032720|GO:0034136|GO:0034140|GO:0034144|GO:0034148|GO:0035872|GO:0043027|GO:0043124|GO:…	tumor necrosis factor alpha-induced protein 3	212.71	95.4638	7.68958	6.58982	193.094	225.19	219.845	101.408	94.2026	90.7813	7.64426	7.73521	7.68929	6.70938	6.46513	6.59495
ASHGA5P049501	2.21352e-05	0.000198856	2.66004	up	protein_coding	NM_018127	CCDS11164.1	ELAC2	RefSeq	3814	chr17	-	12894928	12921381	NM_173717	TCAGTCCAGAGCGATCTTCAGACTCCGAGTCGAATGAAAATGAGCCACACCTTCCACATG	60528	Hs.434232	GO:0004519|GO:0005634|GO:0008033|GO:0046872	zinc phosphodiesterase ELAC protein 2 isoform 1	496.1	176.301	8.90984	7.49839	463.674	515.634	508.993	164.496	179.876	184.531	8.90834	8.91904	8.90213	7.429	7.44437	7.62179
ASHGA5P006001	2.74333e-05	0.00022642	7.50815	up	protein_coding	NM_005146	CCDS31611.1	SART1	RefSeq	3601	chr11	+	65729159	65747607		ACAGTTACAGCAGCTACAGCAGCTGCGAGACAGTGGCGAGAAGGTGGTGGAGATTGTGAA	9092	Hs.502883	GO:0000387|GO:0000398|GO:0003674|GO:0005515|GO:0005634|GO:0005654|GO:0005730|GO:0005737|GO:0005794|GO:0005829|GO:0007050|GO:0015030|GO:0045585|GO:0071013|GO:0097193	U4/U6.U5 tri-snRNP-associated protein 1	331.986	44.2127	8.33139	5.42294	295.563	335.183	365.21	37.3204	55.385	39.9326	8.25697	8.31151	8.42571	5.22082	5.65284	5.39515
ASHGA5P000805	0.000165976	0.000755508	2.16525	up	protein_coding	NM_001146071	CCDS9441.1	TDRD3	RefSeq	3032	chr13	+	60970590	61148013	NM_001146070, NM_030794	TAGAGAACTGGTTGATGAGAAAGCTCTGAAGCACATAACGGAAATGGGCTTCAGTAAGGA	81550	Hs.525061	GO:0003682|GO:0003713|GO:0005634|GO:0005737|GO:0016568|GO:0035064	tudor domain-containing protein 3 isoform 2	163.798	74.0897	7.31716	6.20262	149.956	168.317	173.122	66.9609	87.6643	67.6439	7.28745	7.32142	7.3426	6.09143	6.35773	6.15871
ASHGA5P008593	1.24813e-05	0.000142413	2.29614	up	protein_coding	NM_001164502	CCDS54520.1	EIF4ENIF1	RefSeq	3182	chr22	-	31835344	31885874		ACTGCGTTCAACAAGCTAGTGAGCACAATGAAGCGAAACCTTGAAAGCCATTTGATGTCC	56478	Hs.517559	GO:0005515|GO:0005634|GO:0005737|GO:0008565|GO:0016605|GO:0016607|GO:0043231	eukaryotic translation initiation factor 4E transporter isoform b	275.115	114.32	8.05995	6.86074	258.105	278.08	289.159	106.338	126.695	109.926	8.06112	8.0364	8.08231	6.77987	6.92981	6.87253
ASHGA5P032790	9.34779e-05	0.000504689	2.1118	up	protein_coding	NM_005426	CCDS1538.1	TP53BP2	RefSeq	4802	chr1	-	223967594	224033674	NM_001031685	ATTTGTTCCAGCAAAAACAGAGGGAGCTCGTCCTGGCTGTGTCAAAAGTAGAAGAACTGA	7159	Hs.523968	GO:0005070|GO:0005515|GO:0005634|GO:0005737|GO:0005737|GO:0006915|GO:0006917|GO:0007049|GO:0007165|GO:0017124|GO:0045786|GO:0048471|GO:0051059	apoptosis-stimulating of p53 protein 2 isoform 2	213.843	97.5178	7.70023	6.62176	206.463	227.027	208.039	89.5027	107.484	95.567	7.74631	7.74743	7.60696	6.52227	6.67417	6.66884
ASHGA5P036152	2.78731e-06	7.0484e-05	2.62592	up	protein_coding	NM_080386	CCDS33290.1	TUBA3D	RefSeq	1646	chr2	+	132233579	132240507		CCGGCCCTCAGCCCGCCTCCCAGGAACTCCGAGCCAATGGCGGCCTGGCACCGGCGGGCC	113457	Hs.503749	GO:0003924|GO:0005198|GO:0005515|GO:0005525|GO:0005737|GO:0005874|GO:0006457|GO:0007017|GO:0007018|GO:0015630|GO:0044267|GO:0051084|GO:0051258	tubulin alpha-3C/D chain	3039.91	1166.76	11.5912	10.1983	2710.5	3193.67	3215.54	1132.92	1215.35	1152	11.5212	11.6097	11.6426	10.1919	10.2014	10.2017
ASHGA5P045683	1.53382e-06	5.5751e-05	2.969	up	protein_coding	NM_002771	CCDS6545.1	PRSS3	RefSeq	823	chr9	+	33795558	33799229	NM_001197097, NM_001197098, NM_007343	TAAATACAACAGGGACACTCTGGACAATGACATCATGCTGATCAAACTCTCCTCACCTGC	5646	Hs.654513	GO:0004252|GO:0005509|GO:0005515|GO:0005576|GO:0005615|GO:0006508|GO:0006508|GO:0007586|GO:0008236|GO:0031638|GO:0043542|GO:0045087	trypsin-3 isoform 2 preproprotein	9903.94	3544.8	13.3225	11.7526	9326.26	10083.7	10301.9	3540.27	3502.31	3591.83	13.3333	13.3011	13.3333	11.7928	11.6857	11.7793
ASHGA5P004605	2.29734e-06	6.5229e-05	2.30655	up	protein_coding	NM_152523	CCDS2377.1	CCNYL1	RefSeq	3674	chr2	+	208576263	208620896	NM_001142300	GAACCTAGAGGCTATTTCTAGATTGTGTGAAGACAAAGACTTGTGTAGAGCCGCTATGAG	151195	Hs.471234	GO:0000079|GO:0019901	cyclin-Y-like protein 1 isoform 2	403.926	166.065	8.61753	7.41179	373.961	411.195	426.621	167.756	172.095	158.344	8.59733	8.60366	8.6516	7.45858	7.3749	7.4019
ASHGA5P014126	8.74984e-08	2.4406e-05	3.64765	up	protein_coding	NM_001243247		NPRL3	RefSeq	2875	chr16	-	135803	188697	NM_001077350	TCTGGGGCAGATCTCCAAAACAGATCCTTCCCCGAAGAGGGAAGCACCTACTATGATTCT	8131	Hs.19699	GO:0003674|GO:0005575|GO:0008150	nitrogen permease regulator 3-like protein isoform 3	328.749	87.1336	8.32093	6.45397	301.05	342.862	342.335	86.4149	92.0172	82.9686	8.28754	8.34249	8.33277	6.46948	6.43128	6.46113
ASHGA5P010040	1.25655e-05	0.000142798	2.71911	up	protein_coding	NM_203459	CCDS1404.1	CAMSAP2	RefSeq	7359	chr1	+	200708685	200829831		ACAGTTGAAGCTCCAGGAGGTCAAAAGGCTCGTTATCGGAAAGAGCAAACATTGCTTAAG	23271	Hs.23585	GO:0005515|GO:0005737|GO:0005874|GO:0008017	calmodulin-regulated spectrin-associated protein 2	207.155	74.1524	7.65393	6.21079	203.705	213.698	204.063	76.083	78.4312	67.943	7.72361	7.65754	7.58063	6.28247	6.18554	6.16437
ASHGA5P011691	1.20769e-06	5.2552e-05	2.37793	up	protein_coding	NM_014467	CCDS14471.1	SRPX2	RefSeq	2206	chrX	+	99899162	99926296		ATAAAATGCAGATCTCTATGCTACAGCAATCCACCTGTGGACTGGATTTGCGGCATGTGA	27286	Hs.306339	GO:0001525|GO:0005102|GO:0005515|GO:0005576|GO:0005737|GO:0015630|GO:0016337|GO:0042325|GO:0048870|GO:0090050	sushi repeat-containing protein SRPX2 precursor	2314.98	979.83	11.1906	9.94087	2257.83	2402.79	2284.32	952.676	1026.21	960.608	11.2356	11.1913	11.1448	9.94015	9.94779	9.93468
ASHGA5P006648	3.01422e-07	3.5327e-05	3.72557	up	protein_coding	NM_001127715	CCDS47499.1	STXBP5	RefSeq	9352	chr6	+	147525493	147711612		AATGATATAGCAAAGATGTCAAGGAAGTTAAGCTTACCTACTGACCTAAAGCCTGATTTA	134957	Hs.86320	GO:0005892|GO:0006887|GO:0008021|GO:0015031|GO:0017075|GO:0030054|GO:0030659|GO:0045921	syntaxin-binding protein 5 isoform b	254.103	66.629	7.94938	6.05192	243.764	256.517	262.028	65.0709	69.9263	64.8896	7.97931	7.92358	7.94525	6.04869	6.01321	6.09385
ASHGA5P019220	0.000359943	0.00132716	2.05358	up	protein_coding	NM_182697	CCDS47710.1	UBE2H	RefSeq	5081	chr7	-	129470572	129592800	NM_001202498, NM_003344	CCATCTATAGATCTTACCAATATATTTGAGTCCTTCCTGCCTCAGTTATTGGCCTATCCT	7328	Hs.643548	GO:0004842|GO:0005515|GO:0005524|GO:0006511|GO:0070936|GO:0070979	ubiquitin-conjugating enzyme E2 H isoform 2	1501.9	722.268	10.5469	9.50876	1455.88	1556.98	1492.86	636.123	843.551	687.128	10.5858	10.5499	10.505	9.37332	9.67801	9.47493
ASHGA5P002882	0.000337831	0.00126617	2.44771	up	protein_coding	NM_001099782	CCDS42989.1	GGT5	RefSeq	2401	chr22	-	24615621	24641110		ATCTTCACCATCTACAATGTGACAACAGGGGCCCAGTGGATCGGGGTGCCCGGGGAGCTC	2687	Hs.437156	GO:0003840|GO:0005886|GO:0006520|GO:0006749|GO:0006750|GO:0006954|GO:0016021|GO:0016787|GO:0019370|GO:0031362	gamma-glutamyltransferase 5 isoform c	281.834	110.501	8.09492	6.80349	280.089	299.336	266.077	103.579	131.432	96.4902	8.17935	8.14113	7.96428	6.74246	6.98415	6.68385
ASHGA5P003096	0.000281459	0.00110817	2.37057	up	protein_coding	NM_012343	CCDS3949.1	NNT	RefSeq	4689	chr5	+	43602790	43705668	NM_182977	ATTGTTCGAGGATTTGACACAAGAGCTGCAGCTTTGGAACAGTTCAAGTCTCTTGGTGCT	23530	Hs.482043	GO:0003957|GO:0005739|GO:0005743|GO:0005746|GO:0006099|GO:0008746|GO:0008750|GO:0015992|GO:0016021|GO:0044281|GO:0050661|GO:0051287|GO:0055114|GO:0072593	NAD(P) transhydrogenase, mitochondrial	629.886	253.31	9.26568	8.02044	575.695	653.218	660.746	242.858	238.252	278.82	9.22797	9.27427	9.29479	7.99466	7.85745	8.20921
ASHGA5P030455	4.8579e-05	0.000324014	5.35173	up	protein_coding	NM_001013703	CCDS42016.1	EIF2AK4	RefSeq	5532	chr15	+	40226346	40327797		ATGAAGATTGCAATGAAAAGAATGGCTGCCATGAAAGTGAGCCATCAGTGACGACTGAGG	440275	Hs.656673	GO:0000049|GO:0004674|GO:0004694|GO:0005524|GO:0005622|GO:0006446|GO:0006468|GO:0009267|GO:0017148|GO:0022626|GO:0030968|GO:0042803|GO:0043558	eukaryotic translation initiation factor 2-alpha kinase 4	306.129	56.2531	8.2153	5.79529	287.543	323.303	307.542	62.7864	52.0589	53.9139	8.21745	8.25767	8.17077	5.99606	5.55945	5.83038
ASHGA5P049206	0.000202	0.00086337	2.03452	up	protein_coding	NM_001142466	CCDS45478.1	GPT2	RefSeq	3879	chr16	+	46919101	46965201	NM_133443	AGGAGGCCAAAGACCACTGTGATCCTAAGGTGCTCTGCATAATCAACCCTGGGAACCCCA	84706	Hs.460693	GO:0004021|GO:0004021|GO:0005759|GO:0006103|GO:0008652|GO:0030170|GO:0034641|GO:0042851|GO:0042853|GO:0044281	alanine aminotransferase 2 isoform 2	275.54	128.716	8.0625	7.03781	256.667	280.171	289.782	131.852	123.064	131.23	8.05343	8.04858	8.08548	7.10374	6.88248	7.12722
ASHGA5P006162	0.000758011	0.00232909	2.90793	up	protein_coding	NM_012393	CCDS11136.1	PFAS	RefSeq	5400	chr17	+	8152595	8173809		AACGTCCTCAAATTCTGTGATAACAGCAGTGCAATCCAGGGAAAGGAAGTCCGATTCCTA	5198	Hs.573976	GO:0004642|GO:0005524|GO:0005737|GO:0005829|GO:0006144|GO:0006189|GO:0006189|GO:0006541|GO:0009168|GO:0044281|GO:0055086	phosphoribosylformylglycinamidine synthase	55.5221	19.9523	5.79193	4.25194	46.67	54.0785	65.8177	23.3558	20.75	15.7513	5.65184	5.73385	5.9901	4.51397	4.14198	4.09987
ASHGA5P009066	2.26733e-05	0.0002022	3.6231	up	protein_coding	NM_145686		MAP4K4	RefSeq	7658	chr2	+	102314164	102511152		CGTCCGCCAGAGTACAGTTGACCAAAAGCGTGCCAGCCATCATGAGAGCAATGGCTTTGC	9448	Hs.431550	GO:0004674|GO:0005083|GO:0005515|GO:0005524|GO:0005737|GO:0006468|GO:0006950|GO:0007243|GO:0046328	mitogen-activated protein kinase kinase kinase kinase 4 isoform 2	836.69	223.119	9.69488	7.83766	755.635	847.579	906.857	219.715	216.026	233.616	9.63737	9.66554	9.78173	7.8466	7.71348	7.9529
ASHGA5P050516	0.00217224	0.00538662	2.1244	up	protein_coding	NM_024933	CCDS1913.1	ANKRD53	RefSeq	2120	chr2	+	71205574	71212629		AGGACATTTCTCTACTATCAGACTGTGGATTCCTTTGGAGAAGAAGGGAATTGTCTTTCT	79998	Hs.512744		ankyrin repeat domain-containing protein 53 isoform b	26.186	13.3984	4.75008	3.66302	24.1211	27.1595	27.2775	12.622	13.2594	14.314	4.73782	4.76868	4.74373	3.57862	3.44756	3.96287
ASHGA5P001218	3.57595e-05	0.000268353	2.80771	up	protein_coding	NM_001084	CCDS5715.1	PLOD3	RefSeq	2995	chr7	-	100849257	100861011		CCGGCATGAGGATTCAAGGCTGGCTGGAGGCTACGAGAATGTGCCCACCGTGGACATCCA	8985	Hs.153357	GO:0005506|GO:0005515|GO:0005783|GO:0005789|GO:0006464|GO:0008475|GO:0016702|GO:0030198|GO:0030867|GO:0031418|GO:0033823|GO:0050211	procollagen-lysine,2-oxoglutarate 5-dioxygenase 3 precursor	1678.71	582.892	10.7077	9.21829	1475.83	1740.02	1820.28	562.559	578.346	607.771	10.6077	10.7132	10.8021	9.20448	9.14298	9.30741
ASHGA5P013641	0.000956504	0.00278962	2.58908	up	protein_coding	NM_130475	CCDS41642.1	MADD	RefSeq	5985	chr11	+	47291670	47351582	NM_130474	CATGCACAATCAGTTCCTGAAATTAAAGAAGTGGTGAGCCACAAGTACAAGACACCAATG	8567	Hs.82548	GO:0000187|GO:0005123|GO:0005515|GO:0005737|GO:0005886|GO:0006915|GO:0007166|GO:0016021|GO:0017112|GO:0030295|GO:0042981|GO:0051726	MAP kinase-activating death domain protein isoform g	93.7208	37.1406	6.53213	5.15969	82.1319	96.1275	102.903	30.8101	48.0857	32.5258	6.43996	6.53712	6.61931	4.93459	5.44079	5.1037
ASHGA5P014377	0.0459041	0.0705339	2.79326	up	protein_coding	NM_001142319	CCDS46229.1	C2orf44	RefSeq	3779	chr2	-	24252205	24270296		TCACATCATTTACCAGATTCCCACTGGATTCTTCTCTCTGCTGACAGTGAGGGCTTTATC	80304	Hs.24624		WD repeat-containing protein C2orf44 isoform 2	156.884	57.1729	7.18781	5.70586	187.929	190.091	92.6319	42.767	92.6381	36.1135	7.60503	7.49103	6.46737	5.42533	6.44079	5.25145
ASHGA5P045070	9.87589e-05	0.000524998	2.3163	up	protein_coding	ENST00000330824	CCDS34954.1	GPIHBP1	GENCODE	2281	chr8	+	144295067	144299044		TGACGCAGAACTGCTCACATGGCCAGACCTGCACAACCCTCATTGCCCACGGGAACACCG	338328	Hs.426410	GO:0006886|GO:0042632|GO:0006869|GO:0051006|GO:0050821|GO:0070328|GO:0045056|GO:0034394|GO:0017038|GO:0071503|GO:0090321|GO:0016021|GO:0005622|GO:0016323|GO:0031362|GO:0009897|GO:0016324|GO:0034364|GO:0046658|GO:0009986|GO:0008289|GO:0034185|GO:0071813|GO:0008035|GO:0008320|GO:0035473|GO:0035478	glycosylphosphatidylinositol anchored high density lipoprotein binding protein 1 [Source:HGNC Symbol;Acc:24945]	815.863	340.704	9.65853	8.44671	785.381	849.919	812.288	343.29	324.18	354.643	9.69938	9.67008	9.60614	8.49271	8.30431	8.54312
ASHGA5P050704	0.000258626	0.00104475	8.19942	up	protein_coding	NM_000210	CCDS2249.1	ITGA6	RefSeq	5810	chr2	+	173292313	173371181		ATGCCACATATCACAAGGCTGAGATCCATGCTCAGCCATCTGATAAAGAGAGGCTTACTT	3655	Hs.133397	GO:0005178|GO:0005515|GO:0005604|GO:0005886|GO:0005886|GO:0005913|GO:0007044|GO:0007160|GO:0007229|GO:0007596|GO:0009897|GO:0009925|GO:0010811|GO:0016337|GO:0022409|GO:0030175|GO:0031581|GO:0031668|GO:0033627|GO:0034329|GO:0034676|GO:0042327|GO:0042475|GO:0043065|GO:0043066|GO:0043236|GO:0045944|GO:0046847|GO:0050873|GO:0050900|GO:0071407	integrin alpha-6 isoform b precursor	48.2612	5.93445	5.607	2.57148	50.4317	49.1102	45.2417	5	5.74006	7.06329	5.76433	5.60121	5.45547	2.32391	2.35512	3.03541
ASHGA5P005029	0.000163357	0.000747742	2.88649	up	protein_coding	NM_002373	CCDS42031.1	MAP1A	RefSeq	10275	chr15	+	43809805	43823818		GAATCTTCAGGTGACTCTGATCCCTACTCATGACACGGAGGTGACTCGTGAGTGGTACCA	4130	Hs.194301	GO:0005198|GO:0005515|GO:0005829|GO:0005874|GO:0005875|GO:0007605	microtubule-associated protein 1A	445.59	147.22	8.7583	7.22898	411.411	467.334	458.024	166.727	144.446	130.487	8.73558	8.7877	8.75161	7.44972	7.11937	7.11784
ASHGA5P013464	0.001357	0.00369295	3.38129	up	protein_coding	ENST00000393962	CCDS42493.1	ANGPTL4	GENCODE	1789	chr19	+	8429010	8439257		CGCCTGCACCATGGAGGCTGGACAGTAATTCAGAGGCGCCACGATGGCTCAGTGGACTTC	51129	Hs.9613	GO:0007165|GO:0005615|GO:0005102	angiopoietin-like 4 [Source:HGNC Symbol;Acc:16039]	111.164	34.1902	6.77397	5.0164	108.541	119.664	105.286	26.3404	47.4036	28.8267	6.82975	6.84145	6.65072	4.69411	5.41705	4.93805
ASHGA5P013114	1.14891e-05	0.000136403	2.19272	up	protein_coding	NM_003330	CCDS53821.1	TXNRD1	RefSeq	4206	chr12	+	104680459	104744085		ACAAAGCTTCAGCATGTCATGTGAGGACGGTCGGGCCCTGGAAGGAACGCTCTCGGAATT	7296	Hs.715771	GO:0001707|GO:0004791|GO:0005634|GO:0005730|GO:0005737|GO:0005739|GO:0005829|GO:0007165|GO:0008283|GO:0009055|GO:0015035|GO:0015949|GO:0022900|GO:0042744|GO:0044255|GO:0044281|GO:0045454|GO:0050660|GO:0050661|GO:0055086	thioredoxin reductase 1, cytoplasmic isoform 1	527.977	228.099	9.00338	7.87066	519.015	533.17	531.745	221.571	235.115	227.611	9.07393	8.96932	8.96689	7.8587	7.83779	7.91549
ASHGA5P013654	0.00709873	0.0142411	3.6523	up	protein_coding	NM_001014987	CCDS32425.1	LAT	RefSeq	1680	chr16	+	28996386	29002104	ENST00000395461, NM_001014988	GCGAGCTACGAGAACGAGGAACCAGCCTGTGAGGATGCGGATGAGGATGAGGACGACTAT	27040	Hs.632179	GO:0001772|GO:0005070|GO:0005515|GO:0005886|GO:0006955|GO:0007229|GO:0007265|GO:0007596|GO:0008180|GO:0016021|GO:0019722|GO:0019901|GO:0030168|GO:0035556|GO:0042110|GO:0043303|GO:0045121|GO:0050852|GO:0050863	linker for activation of T-cells family member 1 isoform b	25.7005	7.68222	4.6854	2.8166	24.6248	33.5141	18.9627	5	11.939	6.10768	4.76325	5.06541	4.22755	2.32391	3.27383	2.85205
ASHGA5P012609	0.0160205	0.0284491	2.25065	up	protein_coding	NM_032744	CCDS4521.1	ADTRP	RefSeq	1812	chr6	-	11713887	11779280		AAGGTGGAAATATATGACGCTGCTTAATCTGCTCTTGCAGACCATTTTCTACGGGGTCAC	84830	Hs.126409	GO:0005886|GO:0016021	androgen-dependent TFPI-regulating protein isoform 2	43.9155	21.433	5.46832	4.29798	38.2484	43.5965	49.9016	14.5725	31.3584	18.3681	5.37303	5.43389	5.59804	3.79952	4.78359	4.31082
ASHGA5P002578	0.000116981	0.000588857	2.32363	up	protein_coding	NM_002595	CCDS9061.1	CDK17	RefSeq	4194	chr12	-	96672038	96794366		CCAGAGACAGGACATGGGAAGAACAGAAGACAGAGCATGCTCTTTTAAGTCTGATAACAT	5128	Hs.506415	GO:0004672|GO:0004693|GO:0005524|GO:0006468	cyclin-dependent kinase 17 isoform 1	402.639	164.811	8.61496	7.39858	403.073	416.228	388.614	150.037	187.113	157.283	8.70695	8.62067	8.51727	7.29719	7.50552	7.39305
ASHGA5P041158	5.7598e-06	9.5207e-05	3.37602	up	protein_coding	NM_173490	CCDS4017.1	TMEM171	RefSeq	1266	chr5	+	72416387	72427644	NM_001161342	TTGTGGGATTGTGTTTCTTCGTGGTTGCCCATGTTAAGAAGAGAAACACGCTGAATGCTG	134285	Hs.162246	GO:0016021	transmembrane protein 171 isoform 1	406.8	115.173	8.62703	6.87171	368.807	421.665	429.929	106.307	128.316	110.895	8.58137	8.63693	8.66279	6.77908	6.94836	6.88768
ASHGA5P053874	6.50943e-05	0.000392447	2.14714	up	protein_coding	NM_152833		C9orf69	RefSeq	2866	chr9	-	139006426	139010731	NM_001256526	ACCAAGTACAACAACTTCGACGTGTACATCAAGACGCGCTGGCTGTACGGCTTCATCCGC	90120	Hs.287411		uncharacterized protein LOC90120	150.892	68.8679	7.20043	6.09801	142.05	155.366	155.26	73.1566	69.7083	63.7387	7.20587	7.20958	7.18584	6.22045	6.00968	6.0639
ASHGA5P036001	0.00673946	0.0136207	2.08111	up	protein_coding	NM_178495	CCDS33250.1	ITPRIPL1	RefSeq	2168	chr2	+	96991934	96994091		AATGTGAGCTAGAGAGCAGATAAGTCTGGAAGATGACCACTGACTCCTACTCTCCTACTT	150771	Hs.65009	GO:0016021	inositol 1,4,5-trisphosphate receptor-interacting protein-like 1 isoform 1	40.073	20.6438	5.34046	4.28311	33.9864	43.2547	42.978	25.328	22.3205	14.2831	5.21147	5.42318	5.38673	4.6333	4.25504	3.96098
[truncated: 2,269 more rows]

## Sheet: down_L_P_vs_L_D
# Fold Change cut-off: 2.0 # P-value cut-off: 0.05 # Condition pairs: L_P_vs_L_D # Column A: ProbeName it represents probe name. # Column B: P-value, P-value calculated from unpaired t-test. # Column C: FDR, FDR is calculated from Benjamini Hochberg FDR. # Column D: Fold Change, the absolute ratio (no log scale) of normalized intensities between two conditions. # Column E: Regulation, it depicts …
L_P_vs_L_D 2.0 fold down regulated mRNAs
[truncated: 703 more rows]
